# Supplementary material for: Variant mutation G215C in SARS-CoV-2 nucleocapsid enhances viral infection via altered genomic encapsidation
Source: PLoS Biol. 2025 Apr 29;23(4):e3003115. doi: 10.1371/journal.pbio.3003115 (PMC12040272; doi:10.1371/journal.pbio.3003115)
Supplement: S1 Data — (XLSX) [file pbio.3003115.s008.xlsx]

## Sheet: Fig2B
WT	Alpha	Beta	Gamma	Delta	Epsilon	Iota	Mu	Omicron
0.0499437	0.0367904	0.661636	0.063742	0.971612	0.0899807	0.747006	0.0443593	0.0515897
0.0639843	0.0166043	0.540486	0.0702243	1.19842	0.0618184	0.859241	0.0193266	0.00469113
0.0202714	0.0529902	0.714771	0.0554234	1.46064	0.0436239	1.13173	0.0142786	0.0212043
Values plotted are mean, error bars are SEM

## Sheet: Fig3B
WT	Delta	Delta C215G	Beta	Beta C185R	Iota	Iota C243G
0.0255447	0.930639	0.0395134	0.388308	0.0107449	0.477716	0.0562868
0.030909	0.33788	0.0362402	0.0907013	0.0311636	0.380144	0.0697808
0.0911096	0.340523	0.0641115	0.107162	0.293362	0.664324	0.086158
0.454698	1.37847	0.0951844	0.1314	0.0561797	0.488547	0.0431462
Values plotted are mean, error bars are SEM

## Sheet: Fig3D
WT	WT R185C	WT G215C	WT G243C
0.002678	0.136823	0.215459	0.035307
0.655401	0.397871	0.721721	0.34669
0.514632	0.513938	1.00444	0.370318
Values plotted are mean, error bars are SEM

## Sheet: Fig4C
			WT						G215C
Inputs	21200		4600		2750		4150		5800		4150
Day 1 PM	1820	1240	285	465	1250	1350	7300	7200	3050	4900	2900	3950
Day 2 AM	1060000	790000	3500000	4300000	2150000	3200000	910000	700000	4950000	5450000	2500000	3400000
Day 2 PM	8500000	7400000	7350000	6450000	3100000	3650000	8500000	9000000	7100000	6750000	2750000	2750000
Day 3 AM	1540000	1540000	2850000	3700000	550000	540000	1280000	980000	2800000	3200000	540000	610000
Day 4 AM	73000	87000	310000	475000	15000	21000	95000	108000	315000	265000	13500	26500
Values plotted are mean, error bars are SEM

## Sheet: Fig4E
				WT								G215C
Inputs	380000	440000	440000	380000	14300	460000	440000	360000	250000	390000	390000	480000	550000	500000	520000	410000
D1 PM	1700	27000	20000	1470	40	250	160	220	1010	2800	1410	3700	240	780	480	280
D2 AM	11800	6300	540	11400	20	480	30	20	9800	12400	1300	12900	920	1050	1060	1160
D2 PM	1360		66000	13700	140	400	14000	20	71000		51000	57000	4700	6500	3700	1900
D3 AM	24500	82000	56000	350000	1060	520	1800	20	645000	410000	370000	840000	98000	460	260000	74000
D3 PM	10400	60000	54000	56000	750	6500	2900	20	490000	400000	360000	110000	740000	53000	53000	300000
D4 AM	3100	370000	88000	8800	27000	39000	62000	20	80000	67000	320000	14900	64000000	84000	530000	24000000
Values plotted are mean, error bars are SEM

## Sheet: Fig5B
DPI					Mock												WT mNG														G215C
0	100	100	100	100	100	100	100	100	100	100	100	100	100	100	100	100	100	100	100	100	100	100	100	100	100	100	100	100	100	100	100	100	100	100	100	100	100	100	100
1	98.87	100.66	102.01	96.4	99.62	100.46	99.13	98.33	97.61	101.82	99.5	99.36	100.2	100	100.43	101.49	97.61	101.45	100.72	101.28	102.16	101.48	95.57	99.83	100.83	103.01	101.23	102.83	101.44	100	100.53	101.2	101.34	99.72	99.82	104.43	103.06	100.67	101.84
2	100.76	103.14	104.02	100.72	102.64	104.92	103.11	101.17	104.05	103.64	100.33	98.57	102.17	97.91	97.68	95.72	90.8	98.91	91.76	94.16	99.71	98.36	90.38	95.52	95.44	99.44	98.6	97.83	98.72	99.46	100.18	98.46	99.5	100.28	97.5	106.64	98.62	97.32	99.01
3				97.66	105.46	109.38	104.5	105.85	106.08	106.67						91.45	88.76	91.3	87.99	90.69	100.29	97.38	85.34	90.55						96.75	92.96	92.98	96.81	99.58	88.95	105.63	95.57	94.48	94.05
4				100.9	106.59	110.46	106.23	107.86	108.29	109.7						87.92	86.71	87.86	86.02	89.42	102.45	98.03	83.05	87.23						94.95	90.49	89.55	94.3	96.48	86.27	105.84	92.51	91.14	91.78
5							108.82	106.52	107.92	108.94											100.29	97.54	78.32	86.9											86.1	103.22	93.73	85.95	86.12
6							109.69	108.19	111.97	108.79											97.55	98.52		88.06											83.78	102.41	98.47	87.29	83.14
7							110.9	109.7	114.73	112.12											100.72	100.98		92.21											88.59	101.61	103.06	91.3	88.95
	Values plotted are mean, error bars are SEM

## Sheet: Fig5C
			WT					G215C
D2	4.51	5.19	4.45	5.24	4.88	5.63	4.54	5.27	5.1	4.11
D4	2	2.3	2.9	2	3.04	3.29	3.26	3.19	3.47	2.54
Values plotted are mean, error bars are SEM

## Sheet: Fig5D
			WT					G215C
D2	4.88	5.33	5.08	5.94	5.63	6.68	5.88	6.65	6.59	6.48
D4	4.99	4.39	4.75	4.3	4.71	5.45	4.98	5.15	6.28	5.9
Values plotted are mean, error bars are SEM

## Sheet: Fig6A
WT	G215C
0.002678	0.215459
0.655401	0.721721
0.514632	1.00444
Values plotted are mean, error bars are SEM

## Sheet: Fig6B
WT	G215C
0.0531245	1.12952
0.0801371	1.5328
0.0109772	1.46251
Values plotted are mean, error bars are SEM

[truncated: 13 more sheets: Fig6C, Fig6E, Fig6F, Fig6G, Fig5E, Fig7B, FigS3C, FigS3D, FigS5A, FigS6A, FigS6B, FigS6D, FigS6E]
