# Supplementary material for: Variant mutation G215C in SARS-CoV-2 nucleocapsid enhances viral infection via altered genomic encapsidation
Source: PLoS Biol. 2025 Apr 29;23(4):e3003115. doi: 10.1371/journal.pbio.3003115 (PMC12040272; doi:10.1371/journal.pbio.3003115)
Supplement: S2 Data — (XLSX) [file pbio.3003115.s009.xlsx]

## Sheet: WA1_FullLane_SARS2
ScanF	z	SrchID	SrchName	PPM	XCorr	DeltaCorr	Uniq.Deltacorr	Reference	Redun	Peptide	Gene Symbol
493	2	572157	Dumas_exploris_2022_2023_06_WA1_7_fullLane_11-3-22	-3.17	2.34	0.747	0.747	N	0	R.NSTPGSSR.G
952	2	572157	Dumas_exploris_2022_2023_06_WA1_7_fullLane_11-3-22	-3.44	2.188	0.759	0.759	N	0	R.NSTPGSSR.G
1394	2	572157	Dumas_exploris_2022_2023_06_WA1_7_fullLane_11-3-22	-3.39	2.231	0.724	0.724	N	0	R.NSTPGSSR.G
1855	2	572157	Dumas_exploris_2022_2023_06_WA1_7_fullLane_11-3-22	-3.97	2.088	0.749	0.749	N	0	R.NSTPGSSR.G
7277	3	572157	Dumas_exploris_2022_2023_06_WA1_7_fullLane_11-3-22	1.85	2.933	0.792	0.792	N	0	K.GQQQQGQTVTKK.S
7331	2	572157	Dumas_exploris_2022_2023_06_WA1_7_fullLane_11-3-22	-4.06	2.404	0.795	0.795	N	0	K.M*SGKGQQQQGQTVTK.K
7437	2	572157	Dumas_exploris_2022_2023_06_WA1_7_fullLane_11-3-22	-2.53	2.232	0.87	0.87	NSP3	0	K.KPNELSR.V
7540	2	572157	Dumas_exploris_2022_2023_06_WA1_7_fullLane_11-3-22	-3.67	2.542	0.819	0.819	N	0	K.GQQQQGQTVTK.K
7746	2	572157	Dumas_exploris_2022_2023_06_WA1_7_fullLane_11-3-22	-3.43	2.216	0.768	0.768	M	0	R.IAGHHLGR.C
7759	2	572157	Dumas_exploris_2022_2023_06_WA1_7_fullLane_11-3-22	-3.13	2.423	0.761	0.761	M	0	R.IAGHHLGR.C
8416	2	572157	Dumas_exploris_2022_2023_06_WA1_7_fullLane_11-3-22	-3.26	2.572	0.832	0.832	NSP3	0	R.HINAQVAK.S
14189	3	572157	Dumas_exploris_2022_2023_06_WA1_7_fullLane_11-3-22	-3.09	2.229	0.779	0.779	NSP3	0	R.YM*SALNHTK.K
16539	2	572157	Dumas_exploris_2022_2023_06_WA1_7_fullLane_11-3-22	-2.56	2.527	0.661	0.661	Spike	0	R.ASANLAATK.M
18468	3	572157	Dumas_exploris_2022_2023_06_WA1_7_fullLane_11-3-22	-2.92	3.179	0.86	0.86	N	0	K.KKADETQALPQR.Q
18481	3	572157	Dumas_exploris_2022_2023_06_WA1_7_fullLane_11-3-22	-3.21	2.471	0.705	0.705	NSP3	0	R.EM*LAHAEETR.K
19458	3	572157	Dumas_exploris_2022_2023_06_WA1_7_fullLane_11-3-22	-3.21	2.608	0.854	0.854	N	0	K.KKADETQALPQR.Q
28665	2	572157	Dumas_exploris_2022_2023_06_WA1_7_fullLane_11-3-22	-1.48	2.116	0.718	0.718	NSP12	0	K.EGSSVELK.H
30519	3	572157	Dumas_exploris_2022_2023_06_WA1_7_fullLane_11-3-22	-3.58	2.548	0.754	0.754	N	0	K.KADETQALPQR.Q
31451	3	572157	Dumas_exploris_2022_2023_06_WA1_7_fullLane_11-3-22	-3.48	2.678	0.751	0.751	N	0	K.KADETQALPQR.Q
39881	3	572157	Dumas_exploris_2022_2023_06_WA1_7_fullLane_11-3-22	-0.35	2.551	0.871	0.871	NSP3	0	K.HC^LHVVGPNVNK.G
46450	2	572157	Dumas_exploris_2022_2023_06_WA1_7_fullLane_11-3-22	-2.12	2.056	0.629	0.629	NSP3	0	K.AGGTTEMLAK.A
46907	2	572157	Dumas_exploris_2022_2023_06_WA1_7_fullLane_11-3-22	-5.15	3.187	0.943	0.943	NSP4	0	R.SEAGVC^VSTSGR.W
46973	3	572157	Dumas_exploris_2022_2023_06_WA1_7_fullLane_11-3-22	-3.96	2.506	0.719	0.719	NSP3	0	R.KLM*PVC^VETK.A
47328	3	572157	Dumas_exploris_2022_2023_06_WA1_7_fullLane_11-3-22	-1.91	2.973	0.818	0.818	NSP3	0	R.KLM*PVC^VETK.A
51202	2	572157	Dumas_exploris_2022_2023_06_WA1_7_fullLane_11-3-22	-5.9	2.456	0.755	0.755	N	0	K.ADETQALPQR.Q
52105	3	572157	Dumas_exploris_2022_2023_06_WA1_7_fullLane_11-3-22	-4.3	3.215	0.884	0.884	N	0	K.ADETQALPQR.Q
52194	3	572157	Dumas_exploris_2022_2023_06_WA1_7_fullLane_11-3-22	-4.39	2.272	0.837	0.837	N	0	K.ADETQALPQR.Q
57257	2	572157	Dumas_exploris_2022_2023_06_WA1_7_fullLane_11-3-22	-4.84	2.359	0.884	0.884	N	0	K.ADETQALPQR.Q
88119	2	572157	Dumas_exploris_2022_2023_06_WA1_7_fullLane_11-3-22	-3.14	2.198	0.689	0.689	NSP3	0	K.LTDNVYIK.N
90092	2	572157	Dumas_exploris_2022_2023_06_WA1_7_fullLane_11-3-22	-3.54	3.588	0.898	0.898	N	0	R.ITFGGPSDSTGSNQNGER.S
91122	2	572157	Dumas_exploris_2022_2023_06_WA1_7_fullLane_11-3-22	-3.84	2.841	0.863	0.863	N	0	R.ITFGGPSDSTGSNQNGER.S
94162	2	572157	Dumas_exploris_2022_2023_06_WA1_7_fullLane_11-3-22	-2.91	2.165	0.834	0.834	NSP3	0	K.IQEGVVDYGAR.F
95920	3	572157	Dumas_exploris_2022_2023_06_WA1_7_fullLane_11-3-22	-4.82	3.034	0.703	0.703	Spike	0	R.LDKVEAEVQIDR.L
96945	3	572157	Dumas_exploris_2022_2023_06_WA1_7_fullLane_11-3-22	-4.02	2.952	0.687	0.687	Spike	0	R.LDKVEAEVQIDR.L
97154	2	572157	Dumas_exploris_2022_2023_06_WA1_7_fullLane_11-3-22	-2.35	2.072	0.712	0.712	M	0	R.VAGDSGFAAYSR.Y
98176	2	572157	Dumas_exploris_2022_2023_06_WA1_7_fullLane_11-3-22	-2.98	3.087	0.864	0.864	M	0	R.VAGDSGFAAYSR.Y
108480	2	572157	Dumas_exploris_2022_2023_06_WA1_7_fullLane_11-3-22	-4.22	3.105	0.875	0.875	NSP12	0	R.LTPC^GTGTSTDVVYR.A
112471	3	572157	Dumas_exploris_2022_2023_06_WA1_7_fullLane_11-3-22	-3.41	2.614	0.838	0.838	N	0	R.RGPEQTQGNFGDQELIR.Q
112932	3	572157	Dumas_exploris_2022_2023_06_WA1_7_fullLane_11-3-22	-2.56	3.623	0.837	0.837	N	0	R.RGPEQTQGNFGDQELIR.Q
113948	3	572157	Dumas_exploris_2022_2023_06_WA1_7_fullLane_11-3-22	-4.04	3.65	0.799	0.799	N	0	R.RGPEQTQGNFGDQELIR.Q
115746	3	572157	Dumas_exploris_2022_2023_06_WA1_7_fullLane_11-3-22	-2.19	2.667	0.762	0.762	N	0	R.RGPEQTQGNFGDQELIR.Q
124834	2	572157	Dumas_exploris_2022_2023_06_WA1_7_fullLane_11-3-22	-0.92	2.034	0.67	0.67	ORF9b	0	R.LGSPLSLNM*AR.K
124928	2	572157	Dumas_exploris_2022_2023_06_WA1_7_fullLane_11-3-22	-3.49	2.225	0.869	0.869	Spike	0	K.VGGNYNYLYR.L
125673	2	572157	Dumas_exploris_2022_2023_06_WA1_7_fullLane_11-3-22	-3.23	2.906	0.717	0.717	Spike	0	K.IQDSLSSTASALGK.L
127190	3	572157	Dumas_exploris_2022_2023_06_WA1_7_fullLane_11-3-22	-4.96	2.51	0	0	NSP3	0	K.KVKPTVVVNAANVYLK.H
128454	2	572157	Dumas_exploris_2022_2023_06_WA1_7_fullLane_11-3-22	-2.38	2.365	0.95	0.95	N	0	K.AYNVTQAFGR.R
128965	3	572157	Dumas_exploris_2022_2023_06_WA1_7_fullLane_11-3-22	-1.4	2.866	0.871	0.871	N	0	R.GQGVPINTNSSPDDQIGYYRR.A
129810	2	572157	Dumas_exploris_2022_2023_06_WA1_7_fullLane_11-3-22	4.49	2.056	0.864	0.864	N	0	K.AYNVTQAFGR.R
129833	2	572157	Dumas_exploris_2022_2023_06_WA1_7_fullLane_11-3-22	12.29	2.034	0.779	0.779	N	0	K.AYNVTQAFGR.R
130962	2	572157	Dumas_exploris_2022_2023_06_WA1_7_fullLane_11-3-22	-1.85	2.558	0.91	0.91	N	0	K.AYNVTQAFGR.R
130988	2	572157	Dumas_exploris_2022_2023_06_WA1_7_fullLane_11-3-22	15.08	2.327	0.831	0.831	N	0	K.AYNVTQAFGR.R
131325	2	572157	Dumas_exploris_2022_2023_06_WA1_7_fullLane_11-3-22	-9.46	2.31	0.922	0.922	N	0	K.AYNVTQAFGR.R
131452	2	572157	Dumas_exploris_2022_2023_06_WA1_7_fullLane_11-3-22	3.73	2.016	0.92	0.92	N	0	K.AYNVTQAFGR.R
131497	2	572157	Dumas_exploris_2022_2023_06_WA1_7_fullLane_11-3-22	-6.37	2.09	0.926	0.926	N	0	K.AYNVTQAFGR.R
135135	2	572157	Dumas_exploris_2022_2023_06_WA1_7_fullLane_11-3-22	-2.46	2.365	0.764	0.764	Spike	0	K.QYGDC^LGDIAAR.D
135340	3	572157	Dumas_exploris_2022_2023_06_WA1_7_fullLane_11-3-22	-2.62	3.097	0.892	0.892	N	0	R.GQGVPINTNSSPDDQIGYYRR.A
137894	5	572157	Dumas_exploris_2022_2023_06_WA1_7_fullLane_11-3-22	-3.22	3.392	0.902	0.902	NSP3	0	K.IAEIPKEEVKPFITESKPSVEQR.K
140179	2	572157	Dumas_exploris_2022_2023_06_WA1_7_fullLane_11-3-22	-2.86	2.213	0.79	0.79	N	0	R.GPEQTQGNFGDQELIR.Q
141551	3	572157	Dumas_exploris_2022_2023_06_WA1_7_fullLane_11-3-22	-3.39	2.282	0.778	0.778	Spike	0	R.FQTLLALHR.S
143422	2	572157	Dumas_exploris_2022_2023_06_WA1_7_fullLane_11-3-22	-3.8	2.489	0.868	0.868	NSP3	0	K.YPQVNGLTSIK.W
143652	2	572157	Dumas_exploris_2022_2023_06_WA1_7_fullLane_11-3-22	-3.86	2.354	0.731	0.731	Spike	0	R.TQLPPAYTNSFTR.G
144736	2	572157	Dumas_exploris_2022_2023_06_WA1_7_fullLane_11-3-22	-2.31	2.197	0.723	0.723	Spike	0	R.TQLPPAYTNSFTR.G
145172	3	572157	Dumas_exploris_2022_2023_06_WA1_7_fullLane_11-3-22	-2.17	3.231	0.856	0.856	NSP5	0	K.SNHNFLVQAGNVQLR.V
146971	4	572157	Dumas_exploris_2022_2023_06_WA1_7_fullLane_11-3-22	-2.68	4.152	0.823	0.823	NSP3	0	K.LSHQSDIEVTGDSC^NNYM*LTYNKVENM*TPR.D
148312	3	572157	Dumas_exploris_2022_2023_06_WA1_7_fullLane_11-3-22	-2.99	2.413	0.841	0.841	NSP3	0	K.ATNNAM*QVESDDYIATNGPLK.V
150752	2	572157	Dumas_exploris_2022_2023_06_WA1_7_fullLane_11-3-22	-3.64	2.564	0.819	0.819	NSP3	0	K.AC^VEEVTTTLEETK.F
152455	3	572157	Dumas_exploris_2022_2023_06_WA1_7_fullLane_11-3-22	-3.74	2.423	0.789	0.789	NSP3	0	K.VKPTVVVNAANVYLK.H
152517	3	572157	Dumas_exploris_2022_2023_06_WA1_7_fullLane_11-3-22	-14.35	2.211	0.736	0.736	NSP6	0	K.NSIDAFKLNIK.L
152811	3	572157	Dumas_exploris_2022_2023_06_WA1_7_fullLane_11-3-22	-3.67	2.599	0.786	0.786	NSP3	0	K.VKPTVVVNAANVYLK.H
153513	3	572157	Dumas_exploris_2022_2023_06_WA1_7_fullLane_11-3-22	-3.71	2.989	0.85	0.85	NSP3	0	K.GVEAVM*YM*GTLSYEQFKK.G
153741	2	572157	Dumas_exploris_2022_2023_06_WA1_7_fullLane_11-3-22	-3.85	2.332	0.884	0.884	Spike	0	R.FASVYAWNR.K
155176	4	572157	Dumas_exploris_2022_2023_06_WA1_7_fullLane_11-3-22	-3.69	2.491	0.801	0.801	NSP3	0	R.ETMSYLFQHANLDSC^KR.V
155398	4	572157	Dumas_exploris_2022_2023_06_WA1_7_fullLane_11-3-22	-3.59	2.686	0.764	0.764	NSP3	0	K.LDGVVC^TEIDPKLDNYYKK.D
157313	2	572157	Dumas_exploris_2022_2023_06_WA1_7_fullLane_11-3-22	-0.43	2.062	0.848	0.848	NSP13	0	K.GTLEPEYFNSVC^R.L
158940	2	572157	Dumas_exploris_2022_2023_06_WA1_7_fullLane_11-3-22	-3.75	2.724	0.778	0.778	Spike	0	K.VTLADAGFIK.Q
159031	3	572157	Dumas_exploris_2022_2023_06_WA1_7_fullLane_11-3-22	-4.22	2.416	0.794	0.794	NSP3	0	K.SHNIALIWNVK.D
159034	3	572157	Dumas_exploris_2022_2023_06_WA1_7_fullLane_11-3-22	-4.57	3.296	0.863	0.863	NSP12	0	R.AFDIYNDKVAGFAK.F
159040	2	572157	Dumas_exploris_2022_2023_06_WA1_7_fullLane_11-3-22	-2.02	2.594	0.844	0.844	NSP3	0	K.SHNIALIWNVK.D
160326	3	572157	Dumas_exploris_2022_2023_06_WA1_7_fullLane_11-3-22	-2.62	3.239	0.827	0.827	NSP8	0	R.KLDNDALNNIINNAR.D
161243	2	572157	Dumas_exploris_2022_2023_06_WA1_7_fullLane_11-3-22	-1.5	2.325	0.923	0.923	ORF9b	0	R.LVDPQIQLAVTR.M
161380	3	572157	Dumas_exploris_2022_2023_06_WA1_7_fullLane_11-3-22	-2.37	4.556	0.933	0.933	NSP3	0	R.QGFVDSDVETKDVVEC^LK.L
161450	3	572157	Dumas_exploris_2022_2023_06_WA1_7_fullLane_11-3-22	-2.67	5.048	0.857	0.857	Spike	0	R.ALTGIAVEQDKNTQEVFAQVK.Q
161519	2	572157	Dumas_exploris_2022_2023_06_WA1_7_fullLane_11-3-22	-2.2	2.185	0.854	0.854	NSP14	0	K.QVVSDIDYVPLK.S
161673	3	572157	Dumas_exploris_2022_2023_06_WA1_7_fullLane_11-3-22	-3.54	2.645	0.852	0.852	NSP3	0	K.ATNNAMQVESDDYIATNGPLK.V
161990	3	572157	Dumas_exploris_2022_2023_06_WA1_7_fullLane_11-3-22	-2.7	3.157	0.765	0.765	NSP3	0	K.ITEEVGHTDLM*AAYVDNSSLTIK.K
162642	3	572157	Dumas_exploris_2022_2023_06_WA1_7_fullLane_11-3-22	-2.15	3.838	0.856	0.856	NSP15	0	K.KVDGVVQQLPETYFTQSR.N
164070	2	572157	Dumas_exploris_2022_2023_06_WA1_7_fullLane_11-3-22	-4.15	2.921	0.837	0.837	Spike	0	R.FNGIGVTQNVLYENQK.L
164138	2	572157	Dumas_exploris_2022_2023_06_WA1_7_fullLane_11-3-22	-4.46	2.334	0.914	0.914	M	0	K.LNTDHSSSSDNIALLVQ.-
164331	2	572157	Dumas_exploris_2022_2023_06_WA1_7_fullLane_11-3-22	-3.77	2.679	0.898	0.898	NSP3	0	K.TLVATAEAELAK.N
165059	3	572157	Dumas_exploris_2022_2023_06_WA1_7_fullLane_11-3-22	-0.89	2.458	0.765	0.765	NSP4	0	K.LRSDVLLPLTQYNR.Y
165318	5	572157	Dumas_exploris_2022_2023_06_WA1_7_fullLane_11-3-22	-2.84	3.369	0.824	0.824	N	0	K.QRRPQGLPNNTASWFTALTQHGKEDLK.F
166041	3	572157	Dumas_exploris_2022_2023_06_WA1_7_fullLane_11-3-22	-2.93	2.545	0.856	0.856	Spike	0	K.LQDVVNQNAQALNTLVK.Q
166625	2	572157	Dumas_exploris_2022_2023_06_WA1_7_fullLane_11-3-22	-2.57	2.056	0.851	0.851	NSP3	0	K.SVNITFELDER.I
166658	2	572157	Dumas_exploris_2022_2023_06_WA1_7_fullLane_11-3-22	-3.05	2.223	0.847	0.847	NSP3	0	K.SVNITFELDER.I
168063	2	572157	Dumas_exploris_2022_2023_06_WA1_7_fullLane_11-3-22	-2.16	2.978	0.824	0.824	NSP3	0	K.VTFGDDTVIEVQGYK.S
168560	3	572157	Dumas_exploris_2022_2023_06_WA1_7_fullLane_11-3-22	-1.08	2.64	0.837	0.837	NSP3	0	R.VEAFEYYHTTDPSFLGR.Y
168766	3	572157	Dumas_exploris_2022_2023_06_WA1_7_fullLane_11-3-22	-1.98	4.177	0.871	0.871	NSP3	0	K.VPATVSVSSPDAVTAYNGYLTSSSK.T
168904	3	572157	Dumas_exploris_2022_2023_06_WA1_7_fullLane_11-3-22	-2.65	3.653	0.862	0.862	NSP3	0	R.SLKVPATVSVSSPDAVTAYNGYLTSSSK.T
169094	4	572157	Dumas_exploris_2022_2023_06_WA1_7_fullLane_11-3-22	-1.91	2.446	0.826	0.826	NSP12	0	R.FQEKDEDDNLIDSYFVVKR.H
170196	2	572157	Dumas_exploris_2022_2023_06_WA1_7_fullLane_11-3-22	-2.53	2.42	0.916	0.916	NSP3	0	K.TFYVLPNDDTLR.V
170315	3	572157	Dumas_exploris_2022_2023_06_WA1_7_fullLane_11-3-22	-2.82	3.205	0.826	0.826	NSP3	0	R.C^LWSTKPVETSNSFDVLK.S
170754	3	572157	Dumas_exploris_2022_2023_06_WA1_7_fullLane_11-3-22	-3.9	4.25	0.747	0.747	NSP3	0	K.VPTDNYITTYPGQGLNGYTVEEAK.T
170997	5	572157	Dumas_exploris_2022_2023_06_WA1_7_fullLane_11-3-22	-3.41	4.035	0.777	0.777	N	0	R.RPQGLPNNTASWFTALTQHGKEDLK.F
171175	2	572157	Dumas_exploris_2022_2023_06_WA1_7_fullLane_11-3-22	-2.52	2.492	0.832	0.832	NSP4	0	R.SDVLLPLTQYNR.Y
171254	3	572157	Dumas_exploris_2022_2023_06_WA1_7_fullLane_11-3-22	-2.49	2.234	0	0	NSP4	0	R.TTNGDFLHFLPR.V
171832	3	572157	Dumas_exploris_2022_2023_06_WA1_7_fullLane_11-3-22	-2.64	2.519	0.828	0.828	NSP5	0	R.HVIC^TSEDM*LNPNYEDLLIR.K
171893	3	572157	Dumas_exploris_2022_2023_06_WA1_7_fullLane_11-3-22	-3.61	3.197	0.855	0.855	NSP5	0	R.HVIC^TSEDM*LNPNYEDLLIR.K
172105	4	572157	Dumas_exploris_2022_2023_06_WA1_7_fullLane_11-3-22	-2.98	4.354	0.91	0.91	N	0	K.DGIIWVATEGALNTPKDHIGTR.N
172106	4	572157	Dumas_exploris_2022_2023_06_WA1_7_fullLane_11-3-22	-3.26	3.581	0.818	0.818	N	0	R.RPQGLPNNTASWFTALTQHGK.E
172108	2	572157	Dumas_exploris_2022_2023_06_WA1_7_fullLane_11-3-22	-2.98	4.268	0	0	N	0	K.KQQTVTLLPAADLDDFSK.Q
172508	4	572157	Dumas_exploris_2022_2023_06_WA1_7_fullLane_11-3-22	-2.36	4.569	0.863	0.863	NSP4	0	K.DASGKPVPYC^YDTNVLEGSVAYESLRPDTR.Y
173464	2	572157	Dumas_exploris_2022_2023_06_WA1_7_fullLane_11-3-22	-3.35	2.074	0.738	0.738	NSP2	0	K.SYELQTPFEIK.L
174327	2	572157	Dumas_exploris_2022_2023_06_WA1_7_fullLane_11-3-22	-1.25	2.601	0.9	0.9	NSP3	0	K.ETLYC^IDGALLTK.S
175548	2	572157	Dumas_exploris_2022_2023_06_WA1_7_fullLane_11-3-22	-3.19	2.07	0.725	0.725	NSP10	0	K.YVQIPTTC^ANDPVGFTLK.N
176431	3	572157	Dumas_exploris_2022_2023_06_WA1_7_fullLane_11-3-22	-0.13	3.756	0	0	N	0	R.NPANNAAIVLQLPQGTTLPK.G
176516	5	572157	Dumas_exploris_2022_2023_06_WA1_7_fullLane_11-3-22	-3.74	4.681	0.898	0.898	N	0	R.RPQGLPNNTASWFTALTQHGKEDLKFPR.G
176624	3	572157	Dumas_exploris_2022_2023_06_WA1_7_fullLane_11-3-22	-3.58	4.611	0	0	N	0	R.NPANNAAIVLQLPQGTTLPK.G
177392	2	572157	Dumas_exploris_2022_2023_06_WA1_7_fullLane_11-3-22	-3.97	2.509	0.699	0.699	NSP3	0	K.QEILGTVSWNLR.E
177650	5	572157	Dumas_exploris_2022_2023_06_WA1_7_fullLane_11-3-22	-3.32	4.016	0.903	0.903	N	0	R.RPQGLPNNTASWFTALTQHGKEDLKFPR.G
177769	3	572157	Dumas_exploris_2022_2023_06_WA1_7_fullLane_11-3-22	-2.92	2.223	0.806	0.806	NSP3	0	K.LHNWNC^VNC^DTFC^AGSTFISDEVAR.D
177878	3	572157	Dumas_exploris_2022_2023_06_WA1_7_fullLane_11-3-22	-3.14	3.582	0.911	0.911	NSP3	0	K.LHNWNC^VNC^DTFC^AGSTFISDEVAR.D
178096	2	572157	Dumas_exploris_2022_2023_06_WA1_7_fullLane_11-3-22	0.62	2.029	0.988	0.988	N	0	K.QQTVTLLPAADLDDFSK.Q
178128	3	572157	Dumas_exploris_2022_2023_06_WA1_7_fullLane_11-3-22	-0.45	2.562	0	0	N	0	K.QQTVTLLPAADLDDFSK.Q
178740	2	572157	Dumas_exploris_2022_2023_06_WA1_7_fullLane_11-3-22	-2.02	2.567	0.838	0.838	Spike	0	R.GWIFGTTLDSK.T
180167	3	572157	Dumas_exploris_2022_2023_06_WA1_7_fullLane_11-3-22	-3.36	2.661	0	0	N	0	R.IGM*EVTPSGTWLTYTGAIK.L
180749	2	572157	Dumas_exploris_2022_2023_06_WA1_7_fullLane_11-3-22	-0.87	2.253	0.734	0.734	NSP12	0	R.ILGAGC^FVDDIVK.T
181377	2	572157	Dumas_exploris_2022_2023_06_WA1_7_fullLane_11-3-22	-2.26	2.356	0.925	0.925	NSP12	0	R.FVSLAIDAYPLTK.H
181980	3	572157	Dumas_exploris_2022_2023_06_WA1_7_fullLane_11-3-22	-2.87	2.802	0.907	0.907	Spike	0	K.RFDNPVLPFNDGVYFASTEK.S
182540	2	572157	Dumas_exploris_2022_2023_06_WA1_7_fullLane_11-3-22	-3.43	3.383	0.842	0.842	Spike	0	R.LQSLQTYVTQQLIR.A
182802	3	572157	Dumas_exploris_2022_2023_06_WA1_7_fullLane_11-3-22	-0.17	2.586	0	0	Spike	0	R.VVVLSFELLHAPATVC^GPK.K
183355	3	572157	Dumas_exploris_2022_2023_06_WA1_7_fullLane_11-3-22	-2.42	3.021	0.884	0.884	N	0	K.QQTVTLLPAADLDDFSK.Q
183649	2	572157	Dumas_exploris_2022_2023_06_WA1_7_fullLane_11-3-22	-2.48	3.163	0	0	N	0	K.QQTVTLLPAADLDDFSK.Q
183737	2	572157	Dumas_exploris_2022_2023_06_WA1_7_fullLane_11-3-22	-3.24	2.573	0.822	0.822	NSP3	0	K.FC^LEASFNYLK.S
185140	3	572157	Dumas_exploris_2022_2023_06_WA1_7_fullLane_11-3-22	-3.03	2.353	0.771	0.771	Spike	0	K.VC^EFQFC^NDPFLGVYYHK.N
185275	3	572157	Dumas_exploris_2022_2023_06_WA1_7_fullLane_11-3-22	-4.4	2.998	0.777	0.777	NSP3	0	K.SVYYTSNPTTFHLDGEVITFDNLK.T
185535	2	572157	Dumas_exploris_2022_2023_06_WA1_7_fullLane_11-3-22	-2.68	3.335	0.967	0.967	N	0	K.DGIIWVATEGALNTPK.D
185563	4	572157	Dumas_exploris_2022_2023_06_WA1_7_fullLane_11-3-22	-2.64	3.578	0.902	0.902	NSP3	0	K.VTFFPDLNGDVVAIDYKHYTPSFK.K
185673	3	572157	Dumas_exploris_2022_2023_06_WA1_7_fullLane_11-3-22	-2.54	2.945	0.894	0.894	Spike	0	K.LNDLC^FTNVYADSFVIRGDEVR.Q
185951	2	572157	Dumas_exploris_2022_2023_06_WA1_7_fullLane_11-3-22	-2.69	3.006	0.894	0.894	Spike	0	R.ISNC^VADYSVLYNSASFSTFK.C
186230	4	572157	Dumas_exploris_2022_2023_06_WA1_7_fullLane_11-3-22	-3.82	2.447	0.816	0.816	N	0	R.QGTDYKHWPQIAQFAPSASAFFGMSR.I
186344	2	572157	Dumas_exploris_2022_2023_06_WA1_7_fullLane_11-3-22	-3.4	3.488	0.909	0.909	N	0	R.IGMEVTPSGTWLTYTGAIK.L
186694	3	572157	Dumas_exploris_2022_2023_06_WA1_7_fullLane_11-3-22	-2.22	4.079	0.81	0.81	N	0	K.HWPQIAQFAPSASAFFGM*SR.I
187394	2	572157	Dumas_exploris_2022_2023_06_WA1_7_fullLane_11-3-22	-1.5	2.772	0.848	0.848	NSP3	0	K.SAFYILPSIISNEK.Q
187503	3	572157	Dumas_exploris_2022_2023_06_WA1_7_fullLane_11-3-22	-4.79	2.675	0	0	Spike	0	R.FDNPVLPFNDGVYFASTEK.S
187671	2	572157	Dumas_exploris_2022_2023_06_WA1_7_fullLane_11-3-22	-3.22	3.899	0.8	0.8	NSP4	0	R.YVLM*DGSIIQFPNTYLEGSVR.V
187768	3	572157	Dumas_exploris_2022_2023_06_WA1_7_fullLane_11-3-22	0.69	3.394	0.916	0.916	N	0	K.HWPQIAQFAPSASAFFGMSR.I
188035	3	572157	Dumas_exploris_2022_2023_06_WA1_7_fullLane_11-3-22	-3.12	3.624	0.905	0.905	NSP3	0	K.DAPYIVGDVVQEGVLTAVVIPTKK.A
188092	3	572157	Dumas_exploris_2022_2023_06_WA1_7_fullLane_11-3-22	-2.24	3.165	0.906	0.906	N	0	K.HWPQIAQFAPSASAFFGMSR.I
188259	3	572157	Dumas_exploris_2022_2023_06_WA1_7_fullLane_11-3-22	-2.52	4.073	0	0	Spike	0	R.SYLTPGDSSSGWTAGAAAYYVGYLQPR.T
188322	3	572157	Dumas_exploris_2022_2023_06_WA1_7_fullLane_11-3-22	-2.92	4.42	0.917	0.917	NSP3	0	K.DNSYFTEQPIDLVPNQPYPNASFDNFK.F
188343	2	572157	Dumas_exploris_2022_2023_06_WA1_7_fullLane_11-3-22	-1.04	3.275	0.886	0.886	N	0	K.DGIIWVATEGALNTPK.D
188817	4	572157	Dumas_exploris_2022_2023_06_WA1_7_fullLane_11-3-22	-2.97	4.267	0.908	0.908	NSP3	0	K.TLATHGLAAVNSVPWDTIANYAKPFLNK.V
189134	3	572157	Dumas_exploris_2022_2023_06_WA1_7_fullLane_11-3-22	-2.68	2.638	0.848	0.848	N	0	R.WYFYYLGTGPEAGLPYGANK.D
189876	2	572157	Dumas_exploris_2022_2023_06_WA1_7_fullLane_11-3-22	-2.77	4.027	0.935	0.935	N	0	R.M*AGNGGDAALALLLLDR.L
190305	2	572157	Dumas_exploris_2022_2023_06_WA1_7_fullLane_11-3-22	-2.44	2.005	0.905	0.905	Spike	0	R.SFIEDLLFNK.V
190601	2	572157	Dumas_exploris_2022_2023_06_WA1_7_fullLane_11-3-22	-10.5	3.985	0.93	0.93	N	0	R.MAGNGGDAALALLLLDR.L
190832	4	572157	Dumas_exploris_2022_2023_06_WA1_7_fullLane_11-3-22	-2.03	4.574	0	0	NSP3	0	K.SAYENFNQHEVLLAPLLSAGIFGADPIHSLR.V
191649	3	572157	Dumas_exploris_2022_2023_06_WA1_7_fullLane_11-3-22	-2.65	6.001	0	0	N	0	R.M*AGNGGDAALALLLLDRLNQLESK.M
192342	3	572157	Dumas_exploris_2022_2023_06_WA1_7_fullLane_11-3-22	-1.74	3.076	0	0	N	0	R.MAGNGGDAALALLLLDRLNQLESK.M
192998	2	572157	Dumas_exploris_2022_2023_06_WA1_7_fullLane_11-3-22	-1.24	4.069	0.812	0.812	NSP5	0	R.TILGSALLEDEFTPFDVVR.Q
193069	3	572157	Dumas_exploris_2022_2023_06_WA1_7_fullLane_11-3-22	-0.89	3.228	0	0	Spike	0	R.SFIEDLLFNKVTLADAGFIK.Q
193584	2	572157	Dumas_exploris_2022_2023_06_WA1_7_fullLane_11-3-22	-2.31	2.425	0	0	NSP9	0	R.FVLALLSDLQDLK.W
193873	3	572157	Dumas_exploris_2022_2023_06_WA1_7_fullLane_11-3-22	-2.99	3.214	0.884	0.884	NSP3	0	K.NVSLDNVLSTFISAAR.Q
195615	2	572157	Dumas_exploris_2022_2023_06_WA1_7_fullLane_11-3-22	-2.48	3.966	0.836	0.836	Spike	0	K.QLSSNFGAISSVLNDILSR.L

## Sheet: Delta_FullLane_SARS2search
ScanF	z	SrchID	SrchName	PPM	XCorr	DeltaCorr	Uniq.Deltacorr	Reference	Redun	Peptide	Gene Symbol
8065	3	572158	Dumas_exploris_2022_2023_04_delta_8_fullLane_11-3-22	4.36	2.643	0.793	0.793	N	0	K.GQQQQGQTVTKK.S
8094	3	572158	Dumas_exploris_2022_2023_04_delta_8_fullLane_11-3-22	-4.89	2.288	0.726	0.726	N	0	K.GQQQQGQTVTKK.S
8297	2	572158	Dumas_exploris_2022_2023_04_delta_8_fullLane_11-3-22	-4.05	2.184	0.792	0.792	N	0	K.GQQQQGQTVTK.K
8490	2	572158	Dumas_exploris_2022_2023_04_delta_8_fullLane_11-3-22	-1.29	2.208	0.718	0.718	M	0	R.IAGHHLGR.C
8919	2	572158	Dumas_exploris_2022_2023_04_delta_8_fullLane_11-3-22	-3.32	2.822	0.836	0.836	NSP3	0	R.HINAQVAK.S
9873	2	572158	Dumas_exploris_2022_2023_04_delta_8_fullLane_11-3-22	-4.77	2.243	0.723	0.723	N	0	K.HIDAYK.T
16230	2	572158	Dumas_exploris_2022_2023_04_delta_8_fullLane_11-3-22	0.92	2.386	0.704	0.704	Spike	0	R.ASANLAATK.M
16893	2	572158	Dumas_exploris_2022_2023_04_delta_8_fullLane_11-3-22	-2.92	2.143	0.891	0.891	N	0	R.NSTPGSSM*GTSPAR.M
22962	2	572158	Dumas_exploris_2022_2023_04_delta_8_fullLane_11-3-22	-1.78	2.1	0.741	0.741	Spike	0	K.RVDFC^GK.G
40968	2	572158	Dumas_exploris_2022_2023_04_delta_8_fullLane_11-3-22	-1.85	2.702	0.867	0.867	N	0	R.NSTPGSSMGTSPAR.M
43283	2	572158	Dumas_exploris_2022_2023_04_delta_8_fullLane_11-3-22	-2.52	2.871	0.846	0.846	Spike	0	K.M*SEC^VLGQSK.R
49627	3	572158	Dumas_exploris_2022_2023_04_delta_8_fullLane_11-3-22	-2.8	3.247	0.895	0.895	N	0	K.KAYETQALPQR.Q
57596	2	572158	Dumas_exploris_2022_2023_04_delta_8_fullLane_11-3-22	-2.4	2.116	0	0	Spike	0	K.HTPINLVR.D
72910	2	572158	Dumas_exploris_2022_2023_04_delta_8_fullLane_11-3-22	-3.16	2.392	0.901	0.901	N	0	K.AYETQALPQR.Q
87876	2	572158	Dumas_exploris_2022_2023_04_delta_8_fullLane_11-3-22	-2.47	2.366	0.591	0.591	NSP3	0	K.LTDNVYIK.N
89182	2	572158	Dumas_exploris_2022_2023_04_delta_8_fullLane_11-3-22	-3.04	3.807	0.928	0.928	N	0	R.ITFGGPSDSTGSNQNGER.S
91564	2	572158	Dumas_exploris_2022_2023_04_delta_8_fullLane_11-3-22	-2	2.859	0.82	0.82	Spike	0	R.ALTGIAVEQDK.N
98342	2	572158	Dumas_exploris_2022_2023_04_delta_8_fullLane_11-3-22	-2.76	2.468	0.874	0.874	NSP4	0	R.DIASTDTC^FANK.H
108283	2	572158	Dumas_exploris_2022_2023_04_delta_8_fullLane_11-3-22	-4.6	2.095	0.789	0.789	Spike	0	K.FDEDDSEPVLK.G
108733	2	572158	Dumas_exploris_2022_2023_04_delta_8_fullLane_11-3-22	-2.72	2.464	0.791	0.791	Spike	0	K.FDEDDSEPVLK.G
109542	2	572158	Dumas_exploris_2022_2023_04_delta_8_fullLane_11-3-22	-2.24	2.304	0.698	0.698	N	0	K.DQVILLNK.H
110519	2	572158	Dumas_exploris_2022_2023_04_delta_8_fullLane_11-3-22	-3.17	2.195	0.749	0.749	N	0	K.DQVILLNK.H
112206	3	572158	Dumas_exploris_2022_2023_04_delta_8_fullLane_11-3-22	-3.08	3.627	0.832	0.832	N	0	R.RGPEQTQGNFGDQELIR.Q
113241	3	572158	Dumas_exploris_2022_2023_04_delta_8_fullLane_11-3-22	-1.94	4.009	0.841	0.841	N	0	R.RGPEQTQGNFGDQELIR.Q
114294	3	572158	Dumas_exploris_2022_2023_04_delta_8_fullLane_11-3-22	-1.96	4.069	0.826	0.826	N	0	R.RGPEQTQGNFGDQELIR.Q
115274	3	572158	Dumas_exploris_2022_2023_04_delta_8_fullLane_11-3-22	-6.49	2.931	0.811	0.811	N	0	R.RGPEQTQGNFGDQELIR.Q
117629	3	572158	Dumas_exploris_2022_2023_04_delta_8_fullLane_11-3-22	-3.37	2.793	0.705	0.705	N	0	R.RGPEQTQGNFGDQELIR.Q
124133	2	572158	Dumas_exploris_2022_2023_04_delta_8_fullLane_11-3-22	-2.49	3.02	0.702	0.702	Spike	0	K.IQDSLSSTASALGK.L
125292	3	572158	Dumas_exploris_2022_2023_04_delta_8_fullLane_11-3-22	-3.45	3.305	0.934	0.934	ORF7a	0	K.EPC^SSGTYEGNSPFHPLADNK.F
126880	2	572158	Dumas_exploris_2022_2023_04_delta_8_fullLane_11-3-22	-2.2	2.679	0.959	0.959	N	0	K.AYNVTQAFGR.R
127643	4	572158	Dumas_exploris_2022_2023_04_delta_8_fullLane_11-3-22	-1.76	3.675	0.857	0.857	NSP3	0	K.HC^LHVVGPNVNKGEDIQLLK.S
127916	2	572158	Dumas_exploris_2022_2023_04_delta_8_fullLane_11-3-22	-2.66	2.617	0.964	0.964	N	0	K.AYNVTQAFGR.R
128206	2	572158	Dumas_exploris_2022_2023_04_delta_8_fullLane_11-3-22	6.66	2.24	0.89	0.89	N	0	K.AYNVTQAFGR.R
128228	2	572158	Dumas_exploris_2022_2023_04_delta_8_fullLane_11-3-22	12.18	2.204	0.898	0.898	N	0	K.AYNVTQAFGR.R
129233	2	572158	Dumas_exploris_2022_2023_04_delta_8_fullLane_11-3-22	0.59	2.264	0.925	0.925	N	0	K.AYNVTQAFGR.R
129695	2	572158	Dumas_exploris_2022_2023_04_delta_8_fullLane_11-3-22	-6.58	2.774	0.947	0.947	N	0	K.AYNVTQAFGR.R
130750	2	572158	Dumas_exploris_2022_2023_04_delta_8_fullLane_11-3-22	-6.86	2.222	0.89	0.89	N	0	K.AYNVTQAFGR.R
132793	3	572158	Dumas_exploris_2022_2023_04_delta_8_fullLane_11-3-22	-2.39	3.402	0.903	0.903	N	0	R.GQGVPINTNSSPDDQIGYYRR.A
134693	2	572158	Dumas_exploris_2022_2023_04_delta_8_fullLane_11-3-22	-3.01	2.819	0.979	0.979	Spike	0	K.LIANQFNSAIGK.I
135662	3	572158	Dumas_exploris_2022_2023_04_delta_8_fullLane_11-3-22	-3.29	3.409	0.814	0.814	NSP3	0	R.HSLSHFVNLDNLR.A
138183	3	572158	Dumas_exploris_2022_2023_04_delta_8_fullLane_11-3-22	-1.67	2.842	0.783	0.783	N	0	R.GPEQTQGNFGDQELIR.Q
139077	2	572158	Dumas_exploris_2022_2023_04_delta_8_fullLane_11-3-22	-2.88	2.887	0.829	0.829	N	0	R.GPEQTQGNFGDQELIR.Q
139704	3	572158	Dumas_exploris_2022_2023_04_delta_8_fullLane_11-3-22	-3.13	2.364	0.849	0.849	Spike	0	R.FQTLLALHR.S
144122	2	572158	Dumas_exploris_2022_2023_04_delta_8_fullLane_11-3-22	-2.37	2.562	0.735	0.735	Spike	0	R.TQLPPAYTNSFTR.G
151041	2	572158	Dumas_exploris_2022_2023_04_delta_8_fullLane_11-3-22	-3.92	2.172	0.947	0.947	Spike	0	R.FASVYAWNR.K
151110	3	572158	Dumas_exploris_2022_2023_04_delta_8_fullLane_11-3-22	-4.26	2.558	0.907	0.907	N	0	R.GQGVPINTNSSPDDQIGYYR.R
153952	3	572158	Dumas_exploris_2022_2023_04_delta_8_fullLane_11-3-22	-2.59	3.833	0.856	0.856	NSP3	0	K.RPINPTDQSSYIVDSVTVK.N
156691	2	572158	Dumas_exploris_2022_2023_04_delta_8_fullLane_11-3-22	-3.06	2.585	0.751	0.751	Spike	0	K.VTLADAGFIK.Q
158257	2	572158	Dumas_exploris_2022_2023_04_delta_8_fullLane_11-3-22	-1.3	2.213	0.765	0.765	NSP3	0	K.DFM*SLSEQLR.K
159091	2	572158	Dumas_exploris_2022_2023_04_delta_8_fullLane_11-3-22	-1.52	2.451	0.949	0.949	ORF9b	0	R.LVDPQIQLAVTR.M
159269	3	572158	Dumas_exploris_2022_2023_04_delta_8_fullLane_11-3-22	-2.04	4.233	0.838	0.838	Spike	0	R.ALTGIAVEQDKNTQEVFAQVK.Q
161950	3	572158	Dumas_exploris_2022_2023_04_delta_8_fullLane_11-3-22	-0.46	2.929	0.849	0.849	Spike	0	R.FNGIGVTQNVLYENQK.L
161993	3	572158	Dumas_exploris_2022_2023_04_delta_8_fullLane_11-3-22	-4.27	2.814	0.814	0.814	Spike	0	R.FNGIGVTQNVLYENQK.L
162216	2	572158	Dumas_exploris_2022_2023_04_delta_8_fullLane_11-3-22	-2.85	2.416	0.818	0.818	NSP3	0	K.TLVATAEAELAK.N
163208	4	572158	Dumas_exploris_2022_2023_04_delta_8_fullLane_11-3-22	-1.01	2.621	0.762	0.762	N	0	K.QRRPQGLPNNTASWFTALTQHGK.E
164595	2	572158	Dumas_exploris_2022_2023_04_delta_8_fullLane_11-3-22	-2.37	2.076	0	0	ORF8	0	K.SAPLIELC^VDEAGSK.S
166016	2	572158	Dumas_exploris_2022_2023_04_delta_8_fullLane_11-3-22	-1.79	2.034	0.864	0.864	NSP3	0	K.VTFGDDTVIEVQGYK.S
166466	3	572158	Dumas_exploris_2022_2023_04_delta_8_fullLane_11-3-22	-2.22	2.897	0.844	0.844	NSP3	0	R.VEAFEYYHTTDPSFLGR.Y
166606	3	572158	Dumas_exploris_2022_2023_04_delta_8_fullLane_11-3-22	-2.09	2.447	0.859	0.859	NSP3	0	K.VPATVSVSSPDAVTAYNGYLTSSSK.T
168110	2	572158	Dumas_exploris_2022_2023_04_delta_8_fullLane_11-3-22	-3.24	2.09	0.919	0.919	NSP3	0	K.TFYVLPNDDTLR.V
169050	2	572158	Dumas_exploris_2022_2023_04_delta_8_fullLane_11-3-22	-1.76	2.308	0.821	0.821	NSP4	0	R.SDVLLPLTQYNR.Y
170010	4	572158	Dumas_exploris_2022_2023_04_delta_8_fullLane_11-3-22	-3.21	4.23	0.908	0.908	N	0	R.RPQGLPNNTASWFTALTQHGK.E
170013	4	572158	Dumas_exploris_2022_2023_04_delta_8_fullLane_11-3-22	-0.53	3.002	0.896	0.896	N	0	K.DGIIWVATEGALNTPKDHIGTR.N
171138	4	572158	Dumas_exploris_2022_2023_04_delta_8_fullLane_11-3-22	-1.94	2.691	0.869	0.869	N	0	R.RPQGLPNNTASWFTALTQHGK.E
171630	2	572158	Dumas_exploris_2022_2023_04_delta_8_fullLane_11-3-22	-2.45	2.093	0.86	0.86	ORF3a	0	R.IFTIGTVTLK.Q
172998	2	572158	Dumas_exploris_2022_2023_04_delta_8_fullLane_11-3-22	-4.08	2.004	0.747	0.747	Spike	0	K.FLPFQQFGR.D
174103	3	572158	Dumas_exploris_2022_2023_04_delta_8_fullLane_11-3-22	-3.07	4.041	0	0	N	0	R.NPANNAAIVLQLPQGTTLPK.G
175179	2	572158	Dumas_exploris_2022_2023_04_delta_8_fullLane_11-3-22	-3.24	2.376	0.801	0.801	NSP3	0	K.QEILGTVSWNLR.E
176363	2	572158	Dumas_exploris_2022_2023_04_delta_8_fullLane_11-3-22	-1.62	2.38	0.844	0.844	Spike	0	R.GWIFGTTLDSK.T
179451	3	572158	Dumas_exploris_2022_2023_04_delta_8_fullLane_11-3-22	-2.51	3.831	0.91	0.91	Spike	0	K.RFDNPVLPFNDGVYFASTEK.S
180094	2	572158	Dumas_exploris_2022_2023_04_delta_8_fullLane_11-3-22	-3.15	3.184	0.756	0.756	Spike	0	R.LQSLQTYVTQQLIR.A
180533	3	572158	Dumas_exploris_2022_2023_04_delta_8_fullLane_11-3-22	-1.43	3.874	0.968	0.968	Spike	0	R.VVVLSFELLHAPATVC^GPK.K
181673	2	572158	Dumas_exploris_2022_2023_04_delta_8_fullLane_11-3-22	-2.09	3.401	0.983	0.983	N	0	K.QQTVTLLPAADLDDFSK.Q
181841	4	572158	Dumas_exploris_2022_2023_04_delta_8_fullLane_11-3-22	-3.62	2.41	0.694	0.694	N	0	R.QGTDYKHWPQIAQFAPSASAFFGM*SR.I
182751	3	572158	Dumas_exploris_2022_2023_04_delta_8_fullLane_11-3-22	-4.11	4	0.874	0.874	N	0	K.HWPQIAQFAPSASAFFGM*SR.I
182845	2	572158	Dumas_exploris_2022_2023_04_delta_8_fullLane_11-3-22	-2.85	2.846	0	0	N	0	K.DGIIWVATEGALNTPK.D
183015	3	572158	Dumas_exploris_2022_2023_04_delta_8_fullLane_11-3-22	-3.66	4.21	0.844	0.844	N	0	K.HWPQIAQFAPSASAFFGM*SR.I
183271	3	572158	Dumas_exploris_2022_2023_04_delta_8_fullLane_11-3-22	-4.11	2.305	0.816	0.816	N	0	K.DGIIWVATEGALNTPK.D
183346	3	572158	Dumas_exploris_2022_2023_04_delta_8_fullLane_11-3-22	-3.24	3.002	0.867	0.867	Spike	0	K.VC^EFQFC^NDPFLDVYYHK.N
183631	3	572158	Dumas_exploris_2022_2023_04_delta_8_fullLane_11-3-22	-4.09	2.8	0.839	0.839	N	0	R.IGMEVTPSGTWLTYTGAIK.L
183932	3	572158	Dumas_exploris_2022_2023_04_delta_8_fullLane_11-3-22	-3.18	4.495	0.87	0.87	N	0	K.HWPQIAQFAPSASAFFGM*SR.I
184017	2	572158	Dumas_exploris_2022_2023_04_delta_8_fullLane_11-3-22	-3.43	2.631	0.918	0.918	N	0	K.DGIIWVATEGALNTPK.D
184086	4	572158	Dumas_exploris_2022_2023_04_delta_8_fullLane_11-3-22	-0.14	3.496	0.784	0.784	N	0	R.QGTDYKHWPQIAQFAPSASAFFGMSR.I
184779	2	572158	Dumas_exploris_2022_2023_04_delta_8_fullLane_11-3-22	-0.75	2.99	0.931	0.931	NSP3	0	K.SAFYILPSIISNEK.Q
184863	2	572158	Dumas_exploris_2022_2023_04_delta_8_fullLane_11-3-22	-1.16	2.655	0.99	0.99	Spike	0	R.FDNPVLPFNDGVYFASTEK.S
184929	3	572158	Dumas_exploris_2022_2023_04_delta_8_fullLane_11-3-22	-2.55	4.583	0.943	0.943	N	0	K.HWPQIAQFAPSASAFFGMSR.I
185503	3	572158	Dumas_exploris_2022_2023_04_delta_8_fullLane_11-3-22	-0.42	3.053	0.926	0.926	NSP3	0	K.DAPYIVGDVVQEGVLTAVVIPTKK.S
185652	3	572158	Dumas_exploris_2022_2023_04_delta_8_fullLane_11-3-22	-2.66	3.068	0.921	0.921	N	0	K.DGIIWVATEGALNTPK.D
185656	3	572158	Dumas_exploris_2022_2023_04_delta_8_fullLane_11-3-22	-3.04	4.591	0.945	0.945	N	0	K.HWPQIAQFAPSASAFFGMSR.I
185672	3	572158	Dumas_exploris_2022_2023_04_delta_8_fullLane_11-3-22	-2.42	3.348	0.974	0.974	Spike	0	R.SYLTPGDSSSGWTAGAAAYYVGYLQPR.T
186081	2	572158	Dumas_exploris_2022_2023_04_delta_8_fullLane_11-3-22	-1.11	3.667	0.907	0.907	Spike	0	K.LNDLC^FTNVYADSFVIR.G
186558	2	572158	Dumas_exploris_2022_2023_04_delta_8_fullLane_11-3-22	-2.99	3.462	0.962	0.962	N	0	R.WYFYYLGTGPEAGLPYGANK.D
186594	2	572158	Dumas_exploris_2022_2023_04_delta_8_fullLane_11-3-22	-2.9	3.185	0.873	0.873	NSP4	0	R.EVGFVVPGLPGTILR.T
187088	3	572158	Dumas_exploris_2022_2023_04_delta_8_fullLane_11-3-22	-4	4.293	0.94	0.94	N	0	R.M*AGNGC^DAALALLLLDR.L
188183	4	572158	Dumas_exploris_2022_2023_04_delta_8_fullLane_11-3-22	-2.46	3.68	0	0	NSP3	0	K.SAYENFNQHEVLLAPLLSAGIFGADPIHSLR.V
188881	3	572158	Dumas_exploris_2022_2023_04_delta_8_fullLane_11-3-22	-0.11	4.206	0.961	0.961	N	0	R.M*AGNGC^DAALALLLLDRLNQLESK.M
189988	3	572158	Dumas_exploris_2022_2023_04_delta_8_fullLane_11-3-22	-15.24	2.3	0	0	N	0	R.M*AGNGC^DAALALLLLDRLNQLESK.M
190986	3	572158	Dumas_exploris_2022_2023_04_delta_8_fullLane_11-3-22	-2.31	2.721	0.856	0.856	NSP3	0	K.NVSLDNVLSTFISAAR.Q
191037	2	572158	Dumas_exploris_2022_2023_04_delta_8_fullLane_11-3-22	-2.41	3.578	0.949	0.949	NSP3	0	K.NVSLDNVLSTFISAAR.Q

## Sheet: Mock_Fullane_SARS2search
ScanF	z	SrchID	SrchName	PPM	XCorr	DeltaCorr	Uniq.Deltacorr	Reference	Redun	Peptide	Gene Symbol
105585	3	572156	Dumas_exploris_2022_2023_02_mock_9_fullLane_11-3-22	-1.32	4.13	0.85	0.85	N	0	R.RGPEQTQGNFGDQELIR.Q
119528	2	572156	Dumas_exploris_2022_2023_02_mock_9_fullLane_11-3-22	16.42	2.016	0.889	0.889	N	0	K.AYNVTQAFGR.R
8315	2	572156	Dumas_exploris_2022_2023_02_mock_9_fullLane_11-3-22	-4.42	2.136	0.768	0.768	N	0	K.GQQQQGQTVTK.K
105585	3	572211	Dumas_exploris_2022_2023_02_mock_9_fullLane_11-3-22	-1.32	4.13	0.85	0.85	N	0	R.RGPEQTQGNFGDQELIR.Q
119528	2	572211	Dumas_exploris_2022_2023_02_mock_9_fullLane_11-3-22	16.42	2.016	0.889	0.889	N	0	K.AYNVTQAFGR.R
8315	2	572211	Dumas_exploris_2022_2023_02_mock_9_fullLane_11-3-22	-4.42	2.136	0.768	0.768	N	0	K.GQQQQGQTVTK.K

## Sheet: WA1_bands_SARS2search
ScanF	z	SrchID	SrchName	PPM	XCorr	DeltaCorr	Uniq.Deltacorr	Reference	Redun	Peptide	Gene Symbol
349	2	571893	Dumas_exploris_2022_2023_12_WA1_4_n-monomer_11-3-22_rerun	0.88	2.066	0.794	0.794	N	0	R.NSTPGSSR.G
673	2	571893	Dumas_exploris_2022_2023_12_WA1_4_n-monomer_11-3-22_rerun	1.03	2.046	0.801	0.801	N	0	R.NSTPGSSR.G
682	3	571893	Dumas_exploris_2022_2023_12_WA1_4_n-monomer_11-3-22_rerun	0.22	2.539	0.792	0.792	N	0	K.GQQQQGQTVTKK.S
5927	2	571893	Dumas_exploris_2022_2023_12_WA1_4_n-monomer_11-3-22_rerun	-2.62	2.051	0.708	0.708	N	0	K.HIDAYK.T
6232	2	571893	Dumas_exploris_2022_2023_12_WA1_4_n-monomer_11-3-22_rerun	-0.87	2.488	0.79	0.79	N	0	K.GQQQQGQTVTK.K
6623	2	571893	Dumas_exploris_2022_2023_12_WA1_4_n-monomer_11-3-22_rerun	-2.71	2.405	0.746	0.746	N	0	K.HIDAYK.T
7099	2	571893	Dumas_exploris_2022_2023_12_WA1_4_n-monomer_11-3-22_rerun	-1.04	2.46	0.748	0.748	N	0	K.HIDAYK.T
7853	2	571893	Dumas_exploris_2022_2023_12_WA1_4_n-monomer_11-3-22_rerun	0.46	2.301	0.812	0.812	N	0	K.GQQQQGQTVTK.K
9899	3	571893	Dumas_exploris_2022_2023_12_WA1_4_n-monomer_11-3-22_rerun	0.47	2.585	0.774	0.774	N	0	R.LNQLESKM*SGK.G
9999	2	571893	Dumas_exploris_2022_2023_12_WA1_4_n-monomer_11-3-22_rerun	0.57	2.064	0.911	0.911	N	0	K.GQQQQGQTVTK.K
12703	3	571893	Dumas_exploris_2022_2023_12_WA1_4_n-monomer_11-3-22_rerun	-0.08	3.168	0.873	0.873	N	0	K.KKADETQALPQR.Q
13255	3	571893	Dumas_exploris_2022_2023_12_WA1_4_n-monomer_11-3-22_rerun	-0.4	2.86	0.83	0.83	N	0	K.KKADETQALPQR.Q
13306	2	571893	Dumas_exploris_2022_2023_12_WA1_4_n-monomer_11-3-22_rerun	1.36	3.02	0.854	0.854	N	0	K.KKADETQALPQR.Q
13341	2	571893	Dumas_exploris_2022_2023_12_WA1_4_n-monomer_11-3-22_rerun	-1.23	2.194	0.779	0.779	N	0	R.LNQLESK.M
13689	3	571893	Dumas_exploris_2022_2023_12_WA1_4_n-monomer_11-3-22_rerun	0.77	2.94	0.831	0.831	N	0	K.KKADETQALPQR.Q
13821	2	571893	Dumas_exploris_2022_2023_12_WA1_4_n-monomer_11-3-22_rerun	0.52	2.213	0.767	0.767	N	0	R.LNQLESK.M
14206	3	571893	Dumas_exploris_2022_2023_12_WA1_4_n-monomer_11-3-22_rerun	0.78	3.351	0.835	0.835	N	0	K.KKADETQALPQR.Q
14296	2	571893	Dumas_exploris_2022_2023_12_WA1_4_n-monomer_11-3-22_rerun	0.76	2.057	0.765	0.765	N	0	R.LNQLESK.M
16409	2	571893	Dumas_exploris_2022_2023_12_WA1_4_n-monomer_11-3-22_rerun	0.78	2.039	0.766	0.766	N	0	R.LNQLESK.M
16935	2	571893	Dumas_exploris_2022_2023_12_WA1_4_n-monomer_11-3-22_rerun	-0.29	2.124	0.631	0.631	N	0	R.LNQLESK.M
17539	2	571893	Dumas_exploris_2022_2023_12_WA1_4_n-monomer_11-3-22_rerun	1.05	2.066	0.639	0.639	N	0	R.LNQLESK.M
19297	2	571893	Dumas_exploris_2022_2023_12_WA1_4_n-monomer_11-3-22_rerun	0.64	2.066	0.758	0.758	N	0	R.LNQLESK.M
20517	3	571893	Dumas_exploris_2022_2023_12_WA1_4_n-monomer_11-3-22_rerun	-1.11	2.952	0.75	0.75	N	0	K.KADETQALPQR.Q
21099	3	571893	Dumas_exploris_2022_2023_12_WA1_4_n-monomer_11-3-22_rerun	0.92	2.797	0.833	0.833	N	0	K.KADETQALPQR.Q
22195	3	571893	Dumas_exploris_2022_2023_12_WA1_4_n-monomer_11-3-22_rerun	0.34	2.616	0.807	0.807	N	0	K.KADETQALPQR.Q
23494	3	571893	Dumas_exploris_2022_2023_12_WA1_4_n-monomer_11-3-22_rerun	0.39	2.533	0.717	0.717	N	0	K.KADETQALPQR.Q
24261	2	571893	Dumas_exploris_2022_2023_12_WA1_4_n-monomer_11-3-22_rerun	0.28	2.108	0.783	0.783	N	0	R.LNQLESK.M
25707	3	571893	Dumas_exploris_2022_2023_12_WA1_4_n-monomer_11-3-22_rerun	0.9	2.351	0.771	0.771	N	0	K.KADETQALPQR.Q
26222	2	571893	Dumas_exploris_2022_2023_12_WA1_4_n-monomer_11-3-22_rerun	-0.19	2.144	0	0	N	0	K.QLQQSM*SSADSTQA.-
26853	2	571893	Dumas_exploris_2022_2023_12_WA1_4_n-monomer_11-3-22_rerun	-0.1	2.233	0.983	0.983	N	0	K.QLQQSM*SSADSTQA.-
27007	3	571893	Dumas_exploris_2022_2023_12_WA1_4_n-monomer_11-3-22_rerun	-1.36	2.259	0.758	0.758	N	0	K.LDDKDPNFK.D
27356	2	571893	Dumas_exploris_2022_2023_12_WA1_4_n-monomer_11-3-22_rerun	1.23	2.31	0	0	N	0	K.QLQQSM*SSADSTQA.-
27585	3	571893	Dumas_exploris_2022_2023_12_WA1_4_n-monomer_11-3-22_rerun	0.98	2.512	0.726	0.726	N	0	K.LDDKDPNFK.D
28125	3	571893	Dumas_exploris_2022_2023_12_WA1_4_n-monomer_11-3-22_rerun	0.36	2.544	0.754	0.754	N	0	K.LDDKDPNFK.D
29341	3	571893	Dumas_exploris_2022_2023_12_WA1_4_n-monomer_11-3-22_rerun	-0.61	2.498	0.751	0.751	N	0	K.LDDKDPNFK.D
30444	2	571893	Dumas_exploris_2022_2023_12_WA1_4_n-monomer_11-3-22_rerun	-3.8	2.259	0.954	0.954	NSP4	0	R.SEAGVC^VSTSGR.W
33266	2	571893	Dumas_exploris_2022_2023_12_WA1_4_n-monomer_11-3-22_rerun	-0.47	2.487	0.937	0.937	N	0	K.ADETQALPQR.Q
33763	2	571893	Dumas_exploris_2022_2023_12_WA1_4_n-monomer_11-3-22_rerun	-1.06	2.376	0.936	0.936	N	0	K.ADETQALPQR.Q
34362	2	571893	Dumas_exploris_2022_2023_12_WA1_4_n-monomer_11-3-22_rerun	1.23	2.803	0.941	0.941	N	0	K.ADETQALPQR.Q
34936	2	571893	Dumas_exploris_2022_2023_12_WA1_4_n-monomer_11-3-22_rerun	0.75	2.61	0.939	0.939	N	0	K.ADETQALPQR.Q
35552	2	571893	Dumas_exploris_2022_2023_12_WA1_4_n-monomer_11-3-22_rerun	0.18	2.5	0.915	0.915	N	0	K.ADETQALPQR.Q
36109	2	571893	Dumas_exploris_2022_2023_12_WA1_4_n-monomer_11-3-22_rerun	0.66	2.38	0.93	0.93	N	0	K.ADETQALPQR.Q
36664	2	571893	Dumas_exploris_2022_2023_12_WA1_4_n-monomer_11-3-22_rerun	-0.1	2.73	0.94	0.94	N	0	K.ADETQALPQR.Q
37283	2	571893	Dumas_exploris_2022_2023_12_WA1_4_n-monomer_11-3-22_rerun	1.16	2.402	0.93	0.93	N	0	K.ADETQALPQR.Q
38212	2	571893	Dumas_exploris_2022_2023_12_WA1_4_n-monomer_11-3-22_rerun	0.26	2.022	0.926	0.926	N	0	K.ADETQALPQR.Q
38843	2	571893	Dumas_exploris_2022_2023_12_WA1_4_n-monomer_11-3-22_rerun	1.17	2.364	0.93	0.93	N	0	K.ADETQALPQR.Q
39950	2	571893	Dumas_exploris_2022_2023_12_WA1_4_n-monomer_11-3-22_rerun	0.33	2.027	0.915	0.915	N	0	K.ADETQALPQR.Q
40634	2	571893	Dumas_exploris_2022_2023_12_WA1_4_n-monomer_11-3-22_rerun	-1.17	2.145	0.917	0.917	N	0	K.ADETQALPQR.Q
41520	2	571893	Dumas_exploris_2022_2023_12_WA1_4_n-monomer_11-3-22_rerun	-0.03	2.279	0.927	0.927	N	0	K.ADETQALPQR.Q
50353	2	571893	Dumas_exploris_2022_2023_12_WA1_4_n-monomer_11-3-22_rerun	0.04	2.111	0.845	0.845	N	0	K.EDLKFPR.G
50861	2	571893	Dumas_exploris_2022_2023_12_WA1_4_n-monomer_11-3-22_rerun	0.77	2.08	0.848	0.848	N	0	K.EDLKFPR.G
51396	2	571893	Dumas_exploris_2022_2023_12_WA1_4_n-monomer_11-3-22_rerun	0.89	2.039	0.817	0.817	N	0	K.EDLKFPR.G
56112	2	571893	Dumas_exploris_2022_2023_12_WA1_4_n-monomer_11-3-22_rerun	-0.83	3.858	0.924	0.924	N	0	R.ITFGGPSDSTGSNQNGER.S
56811	2	571893	Dumas_exploris_2022_2023_12_WA1_4_n-monomer_11-3-22_rerun	0.14	3.444	0.89	0.89	N	0	R.ITFGGPSDSTGSNQNGER.S
57431	2	571893	Dumas_exploris_2022_2023_12_WA1_4_n-monomer_11-3-22_rerun	0.41	4.429	0.905	0.905	N	0	R.ITFGGPSDSTGSNQNGER.S
57987	2	571893	Dumas_exploris_2022_2023_12_WA1_4_n-monomer_11-3-22_rerun	0.4	4.12	0.926	0.926	N	0	R.ITFGGPSDSTGSNQNGER.S
58690	2	571893	Dumas_exploris_2022_2023_12_WA1_4_n-monomer_11-3-22_rerun	0.97	3.261	0.91	0.91	N	0	R.ITFGGPSDSTGSNQNGER.S
71408	2	571893	Dumas_exploris_2022_2023_12_WA1_4_n-monomer_11-3-22_rerun	-1.62	2.076	0.856	0.856	N	0	K.DQVILLNK.H
71982	3	571893	Dumas_exploris_2022_2023_12_WA1_4_n-monomer_11-3-22_rerun	-0.38	4.968	0.849	0.849	N	0	R.RGPEQTQGNFGDQELIR.Q
72084	2	571893	Dumas_exploris_2022_2023_12_WA1_4_n-monomer_11-3-22_rerun	0.37	2.3	0.764	0.764	N	0	K.DQVILLNK.H
72653	3	571893	Dumas_exploris_2022_2023_12_WA1_4_n-monomer_11-3-22_rerun	-0.74	3.959	0.851	0.851	N	0	R.RGPEQTQGNFGDQELIR.Q
72750	2	571893	Dumas_exploris_2022_2023_12_WA1_4_n-monomer_11-3-22_rerun	-1.18	2.251	0.817	0.817	N	0	K.DQVILLNK.H
72808	2	571893	Dumas_exploris_2022_2023_12_WA1_4_n-monomer_11-3-22_rerun	-0.25	2.28	0.908	0.908	N	0	K.AYNVTQAFGR.R
73262	3	571893	Dumas_exploris_2022_2023_12_WA1_4_n-monomer_11-3-22_rerun	0.21	4.284	0.863	0.863	N	0	R.RGPEQTQGNFGDQELIR.Q
73966	3	571893	Dumas_exploris_2022_2023_12_WA1_4_n-monomer_11-3-22_rerun	1.06	5.037	0.89	0.89	N	0	R.RGPEQTQGNFGDQELIR.Q
74641	3	571893	Dumas_exploris_2022_2023_12_WA1_4_n-monomer_11-3-22_rerun	1.1	3.903	0.833	0.833	N	0	R.RGPEQTQGNFGDQELIR.Q
75363	3	571893	Dumas_exploris_2022_2023_12_WA1_4_n-monomer_11-3-22_rerun	-0.12	4.008	0.883	0.883	N	0	R.RGPEQTQGNFGDQELIR.Q
75878	3	571893	Dumas_exploris_2022_2023_12_WA1_4_n-monomer_11-3-22_rerun	0.88	2.218	0.8	0.8	N	0	R.RGPEQTQGNFGDQELIR.Q
75900	3	571893	Dumas_exploris_2022_2023_12_WA1_4_n-monomer_11-3-22_rerun	-0.23	4.637	0.837	0.837	N	0	R.RGPEQTQGNFGDQELIR.Q
76392	3	571893	Dumas_exploris_2022_2023_12_WA1_4_n-monomer_11-3-22_rerun	1.06	4.325	0.862	0.862	N	0	R.RGPEQTQGNFGDQELIR.Q
76526	3	571893	Dumas_exploris_2022_2023_12_WA1_4_n-monomer_11-3-22_rerun	0.41	5.038	0.885	0.885	N	0	R.RGPEQTQGNFGDQELIR.Q
77221	3	571893	Dumas_exploris_2022_2023_12_WA1_4_n-monomer_11-3-22_rerun	0.55	4.416	0.874	0.874	N	0	R.RGPEQTQGNFGDQELIR.Q
77935	3	571893	Dumas_exploris_2022_2023_12_WA1_4_n-monomer_11-3-22_rerun	0.29	4.254	0.838	0.838	N	0	R.RGPEQTQGNFGDQELIR.Q
79250	3	571893	Dumas_exploris_2022_2023_12_WA1_4_n-monomer_11-3-22_rerun	-0.87	3.571	0.783	0.783	N	0	R.RGPEQTQGNFGDQELIR.Q
79900	3	571893	Dumas_exploris_2022_2023_12_WA1_4_n-monomer_11-3-22_rerun	0.41	3.509	0.876	0.876	N	0	R.RGPEQTQGNFGDQELIR.Q
80626	3	571893	Dumas_exploris_2022_2023_12_WA1_4_n-monomer_11-3-22_rerun	0.47	3.676	0.813	0.813	N	0	R.RGPEQTQGNFGDQELIR.Q
81292	3	571893	Dumas_exploris_2022_2023_12_WA1_4_n-monomer_11-3-22_rerun	0.94	3.162	0.849	0.849	N	0	R.RGPEQTQGNFGDQELIR.Q
81999	3	571893	Dumas_exploris_2022_2023_12_WA1_4_n-monomer_11-3-22_rerun	-0.07	3.265	0.87	0.87	N	0	R.RGPEQTQGNFGDQELIR.Q
82372	2	571893	Dumas_exploris_2022_2023_12_WA1_4_n-monomer_11-3-22_rerun	-1.97	2.228	0.978	0.978	N	0	K.AYNVTQAFGR.R
82592	3	571893	Dumas_exploris_2022_2023_12_WA1_4_n-monomer_11-3-22_rerun	-2.72	3.071	0.826	0.826	N	0	R.RGPEQTQGNFGDQELIR.Q
82871	2	571893	Dumas_exploris_2022_2023_12_WA1_4_n-monomer_11-3-22_rerun	-1.42	2.084	0.97	0.97	N	0	K.AYNVTQAFGR.R
83397	3	571893	Dumas_exploris_2022_2023_12_WA1_4_n-monomer_11-3-22_rerun	-0.11	3.06	0.86	0.86	N	0	R.RGPEQTQGNFGDQELIR.Q
83529	2	571893	Dumas_exploris_2022_2023_12_WA1_4_n-monomer_11-3-22_rerun	0.77	2.355	0.954	0.954	N	0	K.AYNVTQAFGR.R
83770	2	571893	Dumas_exploris_2022_2023_12_WA1_4_n-monomer_11-3-22_rerun	1	2.187	0.834	0.834	N	0	K.DQVILLNK.H
84134	3	571893	Dumas_exploris_2022_2023_12_WA1_4_n-monomer_11-3-22_rerun	0.67	3.052	0.865	0.865	N	0	R.RGPEQTQGNFGDQELIR.Q
84270	2	571893	Dumas_exploris_2022_2023_12_WA1_4_n-monomer_11-3-22_rerun	0.84	2.377	0.966	0.966	N	0	K.AYNVTQAFGR.R
84884	3	571893	Dumas_exploris_2022_2023_12_WA1_4_n-monomer_11-3-22_rerun	-0.23	2.442	0.847	0.847	N	0	R.RGPEQTQGNFGDQELIR.Q
85007	2	571893	Dumas_exploris_2022_2023_12_WA1_4_n-monomer_11-3-22_rerun	0.23	2.656	0.972	0.972	N	0	K.AYNVTQAFGR.R
85705	2	571893	Dumas_exploris_2022_2023_12_WA1_4_n-monomer_11-3-22_rerun	-0.43	2.601	0.964	0.964	N	0	K.AYNVTQAFGR.R
86408	2	571893	Dumas_exploris_2022_2023_12_WA1_4_n-monomer_11-3-22_rerun	0.52	2.652	0.963	0.963	N	0	K.AYNVTQAFGR.R
87080	2	571893	Dumas_exploris_2022_2023_12_WA1_4_n-monomer_11-3-22_rerun	0.96	2.089	0.964	0.964	N	0	K.AYNVTQAFGR.R
87704	3	571893	Dumas_exploris_2022_2023_12_WA1_4_n-monomer_11-3-22_rerun	0.97	2.8	0.85	0.85	N	0	R.RGPEQTQGNFGDQELIR.Q
87768	3	571893	Dumas_exploris_2022_2023_12_WA1_4_n-monomer_11-3-22_rerun	1.19	3.115	0.912	0.912	N	0	R.GQGVPINTNSSPDDQIGYYRR.A
87795	2	571893	Dumas_exploris_2022_2023_12_WA1_4_n-monomer_11-3-22_rerun	1.07	2.414	0.968	0.968	N	0	K.AYNVTQAFGR.R
88190	2	571893	Dumas_exploris_2022_2023_12_WA1_4_n-monomer_11-3-22_rerun	2.3	2.865	0.846	0.846	N	0	R.GPEQTQGNFGDQELIR.Q
88398	3	571893	Dumas_exploris_2022_2023_12_WA1_4_n-monomer_11-3-22_rerun	0.61	3.12	0.865	0.865	N	0	R.RGPEQTQGNFGDQELIR.Q
88626	2	571893	Dumas_exploris_2022_2023_12_WA1_4_n-monomer_11-3-22_rerun	1.08	2.397	0.806	0.806	N	0	R.GPEQTQGNFGDQELIR.Q
89018	2	571893	Dumas_exploris_2022_2023_12_WA1_4_n-monomer_11-3-22_rerun	-0.56	2.587	0.941	0.941	N	0	K.AYNVTQAFGR.R
89780	2	571893	Dumas_exploris_2022_2023_12_WA1_4_n-monomer_11-3-22_rerun	-0.03	2.551	0.963	0.963	N	0	K.AYNVTQAFGR.R
89888	2	571893	Dumas_exploris_2022_2023_12_WA1_4_n-monomer_11-3-22_rerun	-0.28	2.595	0.923	0.923	N	0	K.AYNVTQAFGR.R
91020	2	571893	Dumas_exploris_2022_2023_12_WA1_4_n-monomer_11-3-22_rerun	-0.59	4.904	0.858	0.858	N	0	R.GPEQTQGNFGDQELIR.Q
91146	2	571893	Dumas_exploris_2022_2023_12_WA1_4_n-monomer_11-3-22_rerun	0.43	2.777	0.966	0.966	N	0	K.AYNVTQAFGR.R
91797	2	571893	Dumas_exploris_2022_2023_12_WA1_4_n-monomer_11-3-22_rerun	1.11	4.501	0.786	0.786	N	0	R.GPEQTQGNFGDQELIR.Q
91911	2	571893	Dumas_exploris_2022_2023_12_WA1_4_n-monomer_11-3-22_rerun	1.06	2.015	0.963	0.963	N	0	K.AYNVTQAFGR.R
92515	2	571893	Dumas_exploris_2022_2023_12_WA1_4_n-monomer_11-3-22_rerun	0.67	2.505	0.962	0.962	N	0	K.AYNVTQAFGR.R
92529	2	571893	Dumas_exploris_2022_2023_12_WA1_4_n-monomer_11-3-22_rerun	0.64	3.386	0.835	0.835	N	0	R.GPEQTQGNFGDQELIR.Q
93332	2	571893	Dumas_exploris_2022_2023_12_WA1_4_n-monomer_11-3-22_rerun	1.34	3.806	0.861	0.861	N	0	R.GPEQTQGNFGDQELIR.Q
95809	3	571893	Dumas_exploris_2022_2023_12_WA1_4_n-monomer_11-3-22_rerun	0.44	3.154	0.852	0.852	N	0	K.LDDKDPNFKDQVILLNK.H
95879	2	571893	Dumas_exploris_2022_2023_12_WA1_4_n-monomer_11-3-22_rerun	-0.46	2.154	0.795	0.795	N	0	R.GPEQTQGNFGDQELIR.Q
96645	3	571893	Dumas_exploris_2022_2023_12_WA1_4_n-monomer_11-3-22_rerun	-0.88	3.224	0.966	0.966	N	0	K.LDDKDPNFKDQVILLNK.H
96704	3	571893	Dumas_exploris_2022_2023_12_WA1_4_n-monomer_11-3-22_rerun	-0.79	2.582	0	0	N	0	K.LDDKDPNFKDQVILLNK.H
96804	3	571893	Dumas_exploris_2022_2023_12_WA1_4_n-monomer_11-3-22_rerun	0.24	3.638	0.87	0.87	N	0	R.GQGVPINTNSSPDDQIGYYR.R
98409	3	571893	Dumas_exploris_2022_2023_12_WA1_4_n-monomer_11-3-22_rerun	0.91	4.281	0.879	0.879	N	0	R.GQGVPINTNSSPDDQIGYYR.R
100214	4	571893	Dumas_exploris_2022_2023_12_WA1_4_n-monomer_11-3-22_rerun	0.37	2.836	0.835	0.835	N	0	K.LDDKDPNFKDQVILLNK.H
100536	3	571893	Dumas_exploris_2022_2023_12_WA1_4_n-monomer_11-3-22_rerun	0.42	2.763	0.892	0.892	N	0	K.DPNFKDQVILLNK.H
100760	3	571893	Dumas_exploris_2022_2023_12_WA1_4_n-monomer_11-3-22_rerun	0.11	3.058	0.818	0.818	N	0	R.GQGVPINTNSSPDDQIGYYR.R
106758	3	571893	Dumas_exploris_2022_2023_12_WA1_4_n-monomer_11-3-22_rerun	1.1	2.75	0.844	0.844	N	0	R.RPQGLPNNTASWFTALTQHGK.E
109294	4	571893	Dumas_exploris_2022_2023_12_WA1_4_n-monomer_11-3-22_rerun	-0.7	2.589	0	0	N	0	R.RPQGLPNNTASWFTALTQHGK.E
109468	3	571893	Dumas_exploris_2022_2023_12_WA1_4_n-monomer_11-3-22_rerun	-0.25	5.915	0.867	0.867	N	0	R.RPQGLPNNTASWFTALTQHGK.E
109513	4	571893	Dumas_exploris_2022_2023_12_WA1_4_n-monomer_11-3-22_rerun	-0.13	2.817	0	0	N	0	K.DHIGTRNPANNAAIVLQLPQGTTLPK.G
112705	3	571893	Dumas_exploris_2022_2023_12_WA1_4_n-monomer_11-3-22_rerun	-0.56	3.058	0	0	N	0	K.KQQTVTLLPAADLDDFSK.Q
113644	3	571893	Dumas_exploris_2022_2023_12_WA1_4_n-monomer_11-3-22_rerun	-1.07	3.242	0	0	N	0	K.KQQTVTLLPAADLDDFSK.Q
113733	3	571893	Dumas_exploris_2022_2023_12_WA1_4_n-monomer_11-3-22_rerun	-0.46	6.128	0.886	0.886	N	0	R.RPQGLPNNTASWFTALTQHGK.E
114511	3	571893	Dumas_exploris_2022_2023_12_WA1_4_n-monomer_11-3-22_rerun	1.26	3.463	0.949	0.949	N	0	K.KQQTVTLLPAADLDDFSK.Q
115048	4	571893	Dumas_exploris_2022_2023_12_WA1_4_n-monomer_11-3-22_rerun	1.32	4.217	0.902	0.902	N	0	R.RPQGLPNNTASWFTALTQHGK.E
116438	3	571893	Dumas_exploris_2022_2023_12_WA1_4_n-monomer_11-3-22_rerun	-0.22	2.239	0	0	N	0	K.KQQTVTLLPAADLDDFSK.Q
116446	3	571893	Dumas_exploris_2022_2023_12_WA1_4_n-monomer_11-3-22_rerun	-2.32	3.81	0.885	0.885	N	0	R.RPQGLPNNTASWFTALTQHGK.E
117148	3	571893	Dumas_exploris_2022_2023_12_WA1_4_n-monomer_11-3-22_rerun	3.03	2.999	0.995	0.995	N	0	K.KQQTVTLLPAADLDDFSK.Q
117422	3	571893	Dumas_exploris_2022_2023_12_WA1_4_n-monomer_11-3-22_rerun	-1.1	4.486	0	0	N	0	R.NPANNAAIVLQLPQGTTLPK.G
118304	3	571893	Dumas_exploris_2022_2023_12_WA1_4_n-monomer_11-3-22_rerun	-0.03	2.495	0.958	0.958	N	0	K.KQQTVTLLPAADLDDFSK.Q
118689	2	571893	Dumas_exploris_2022_2023_12_WA1_4_n-monomer_11-3-22_rerun	0.27	4.152	0.994	0.994	N	0	K.QQTVTLLPAADLDDFSK.Q
118825	4	571893	Dumas_exploris_2022_2023_12_WA1_4_n-monomer_11-3-22_rerun	0.01	4.239	0.933	0.933	N	0	R.RPQGLPNNTASWFTALTQHGK.E
119009	4	571893	Dumas_exploris_2022_2023_12_WA1_4_n-monomer_11-3-22_rerun	1.04	3.268	0.878	0.878	N	0	R.RPQGLPNNTASWFTALTQHGK.E
119603	3	571893	Dumas_exploris_2022_2023_12_WA1_4_n-monomer_11-3-22_rerun	1.11	3.18	0	0	N	0	K.KQQTVTLLPAADLDDFSK.Q
119935	3	571893	Dumas_exploris_2022_2023_12_WA1_4_n-monomer_11-3-22_rerun	-1.23	4.232	0	0	N	0	R.NPANNAAIVLQLPQGTTLPK.G
120099	2	571893	Dumas_exploris_2022_2023_12_WA1_4_n-monomer_11-3-22_rerun	-1.09	2.712	0.975	0.975	N	0	K.DGIIWVATEGALNTPK.D
120635	2	571893	Dumas_exploris_2022_2023_12_WA1_4_n-monomer_11-3-22_rerun	0.37	2.982	0.994	0.994	N	0	R.IGM*EVTPSGTWLTYTGAIK.L
120749	4	571893	Dumas_exploris_2022_2023_12_WA1_4_n-monomer_11-3-22_rerun	0.29	2.71	0.94	0.94	N	0	R.IGMEVTPSGTWLTYTGAIKLDDKDPNFK.D
120806	2	571893	Dumas_exploris_2022_2023_12_WA1_4_n-monomer_11-3-22_rerun	0.57	3.055	0	0	N	0	R.IGM*EVTPSGTWLTYTGAIK.L
120941	2	571893	Dumas_exploris_2022_2023_12_WA1_4_n-monomer_11-3-22_rerun	1.38	2.938	0	0	N	0	K.QQTVTLLPAADLDDFSK.Q
121502	2	571893	Dumas_exploris_2022_2023_12_WA1_4_n-monomer_11-3-22_rerun	-1.04	3.69	0.982	0.982	N	0	K.QQTVTLLPAADLDDFSK.Q
121868	2	571893	Dumas_exploris_2022_2023_12_WA1_4_n-monomer_11-3-22_rerun	1.26	3.381	0	0	N	0	R.IGM*EVTPSGTWLTYTGAIK.L
122567	2	571893	Dumas_exploris_2022_2023_12_WA1_4_n-monomer_11-3-22_rerun	-0.74	2.046	0	0	N	0	K.QQTVTLLPAADLDDFSK.Q
123048	2	571893	Dumas_exploris_2022_2023_12_WA1_4_n-monomer_11-3-22_rerun	-0.31	3.868	0	0	N	0	R.IGMEVTPSGTWLTYTGAIK.L
123098	3	571893	Dumas_exploris_2022_2023_12_WA1_4_n-monomer_11-3-22_rerun	1.01	5.389	0.897	0.897	N	0	K.HWPQIAQFAPSASAFFGM*SR.I
123304	2	571893	Dumas_exploris_2022_2023_12_WA1_4_n-monomer_11-3-22_rerun	1.26	3.087	0.977	0.977	N	0	K.DGIIWVATEGALNTPK.D
124056	2	571893	Dumas_exploris_2022_2023_12_WA1_4_n-monomer_11-3-22_rerun	1.96	2.568	0.955	0.955	N	0	K.QQTVTLLPAADLDDFSK.Q
124155	3	571893	Dumas_exploris_2022_2023_12_WA1_4_n-monomer_11-3-22_rerun	2.01	3.319	0.884	0.884	N	0	K.HWPQIAQFAPSASAFFGM*SR.I
124352	2	571893	Dumas_exploris_2022_2023_12_WA1_4_n-monomer_11-3-22_rerun	1.34	3.246	0.976	0.976	N	0	K.DGIIWVATEGALNTPK.D
125155	2	571893	Dumas_exploris_2022_2023_12_WA1_4_n-monomer_11-3-22_rerun	-0.69	3.849	0.947	0.947	N	0	R.WYFYYLGTGPEAGLPYGANK.D
125404	2	571893	Dumas_exploris_2022_2023_12_WA1_4_n-monomer_11-3-22_rerun	0.01	2.938	0.976	0.976	N	0	K.DGIIWVATEGALNTPK.D
125954	2	571893	Dumas_exploris_2022_2023_12_WA1_4_n-monomer_11-3-22_rerun	-1.16	4.843	0.959	0.959	N	0	R.M*AGNGGDAALALLLLDR.L
126585	3	571893	Dumas_exploris_2022_2023_12_WA1_4_n-monomer_11-3-22_rerun	-0.15	3.324	0.872	0.872	N	0	R.MAGNGGDAALALLLLDR.L
127128	2	571893	Dumas_exploris_2022_2023_12_WA1_4_n-monomer_11-3-22_rerun	3.82	3.346	0.936	0.936	N	0	R.M*AGNGGDAALALLLLDR.L
127261	2	571893	Dumas_exploris_2022_2023_12_WA1_4_n-monomer_11-3-22_rerun	0.99	2.501	0.928	0.928	N	0	K.QQTVTLLPAADLDDFSK.Q
127300	2	571893	Dumas_exploris_2022_2023_12_WA1_4_n-monomer_11-3-22_rerun	-8.29	2.589	0.881	0.881	N	0	R.MAGNGGDAALALLLLDR.L
127698	2	571893	Dumas_exploris_2022_2023_12_WA1_4_n-monomer_11-3-22_rerun	4.92	2.878	0.803	0.803	N	0	K.DGIIWVATEGALNTPK.D
128200	2	571893	Dumas_exploris_2022_2023_12_WA1_4_n-monomer_11-3-22_rerun	1.23	2.088	0.842	0.842	N	0	K.QQTVTLLPAADLDDFSK.Q
128687	2	571893	Dumas_exploris_2022_2023_12_WA1_4_n-monomer_11-3-22_rerun	1.67	2.687	0.908	0.908	N	0	K.DGIIWVATEGALNTPK.D
129082	2	571893	Dumas_exploris_2022_2023_12_WA1_4_n-monomer_11-3-22_rerun	1.92	2.994	0	0	N	0	K.QQTVTLLPAADLDDFSK.Q
129189	3	571893	Dumas_exploris_2022_2023_12_WA1_4_n-monomer_11-3-22_rerun	1.48	2.356	0	0	N	0	K.KQQTVTLLPAADLDDFSK.Q
129579	2	571893	Dumas_exploris_2022_2023_12_WA1_4_n-monomer_11-3-22_rerun	0.74	3.407	0.964	0.964	N	0	K.DGIIWVATEGALNTPK.D
129948	2	571893	Dumas_exploris_2022_2023_12_WA1_4_n-monomer_11-3-22_rerun	1.14	2.085	0	0	N	0	K.QQTVTLLPAADLDDFSK.Q
130422	2	571893	Dumas_exploris_2022_2023_12_WA1_4_n-monomer_11-3-22_rerun	0.61	3.117	0.966	0.966	N	0	K.DGIIWVATEGALNTPK.D
130810	2	571893	Dumas_exploris_2022_2023_12_WA1_4_n-monomer_11-3-22_rerun	0.39	3.207	0.963	0.963	N	0	K.QQTVTLLPAADLDDFSK.Q
131306	2	571893	Dumas_exploris_2022_2023_12_WA1_4_n-monomer_11-3-22_rerun	0.48	2.529	0.934	0.934	N	0	K.DGIIWVATEGALNTPK.D
131704	2	571893	Dumas_exploris_2022_2023_12_WA1_4_n-monomer_11-3-22_rerun	0.76	2.296	0.947	0.947	N	0	K.QQTVTLLPAADLDDFSK.Q
132226	2	571893	Dumas_exploris_2022_2023_12_WA1_4_n-monomer_11-3-22_rerun	1.31	2.706	0.968	0.968	N	0	K.DGIIWVATEGALNTPK.D
132602	2	571893	Dumas_exploris_2022_2023_12_WA1_4_n-monomer_11-3-22_rerun	0.62	2.561	0.904	0.904	N	0	K.QQTVTLLPAADLDDFSK.Q
133095	2	571893	Dumas_exploris_2022_2023_12_WA1_4_n-monomer_11-3-22_rerun	0.47	2.654	0.956	0.956	N	0	K.DGIIWVATEGALNTPK.D
133516	2	571893	Dumas_exploris_2022_2023_12_WA1_4_n-monomer_11-3-22_rerun	-3.7	3.005	0.975	0.975	N	0	K.DGIIWVATEGALNTPK.D
133937	2	571893	Dumas_exploris_2022_2023_12_WA1_4_n-monomer_11-3-22_rerun	-0.1	3.043	0.986	0.986	N	0	K.DGIIWVATEGALNTPK.D
133992	2	571893	Dumas_exploris_2022_2023_12_WA1_4_n-monomer_11-3-22_rerun	-0.08	2.321	0.911	0.911	N	0	K.DGIIWVATEGALNTPK.D
134287	2	571893	Dumas_exploris_2022_2023_12_WA1_4_n-monomer_11-3-22_rerun	0.03	2.537	0.92	0.92	N	0	K.QQTVTLLPAADLDDFSK.Q
134711	2	571893	Dumas_exploris_2022_2023_12_WA1_4_n-monomer_11-3-22_rerun	-0.85	3.235	0.934	0.934	N	0	K.DGIIWVATEGALNTPK.D
135071	2	571893	Dumas_exploris_2022_2023_12_WA1_4_n-monomer_11-3-22_rerun	0.15	3	0.981	0.981	N	0	K.QQTVTLLPAADLDDFSK.Q
135554	2	571893	Dumas_exploris_2022_2023_12_WA1_4_n-monomer_11-3-22_rerun	0.55	2.689	0.965	0.965	N	0	K.DGIIWVATEGALNTPK.D
135917	2	571893	Dumas_exploris_2022_2023_12_WA1_4_n-monomer_11-3-22_rerun	0.51	2.007	0	0	N	0	K.QQTVTLLPAADLDDFSK.Q
136408	2	571893	Dumas_exploris_2022_2023_12_WA1_4_n-monomer_11-3-22_rerun	0.17	3.093	0	0	N	0	K.DGIIWVATEGALNTPK.D
136733	2	571893	Dumas_exploris_2022_2023_12_WA1_4_n-monomer_11-3-22_rerun	-0.34	2.916	0	0	N	0	K.QQTVTLLPAADLDDFSK.Q
137175	2	571893	Dumas_exploris_2022_2023_12_WA1_4_n-monomer_11-3-22_rerun	-0.21	2.648	0.968	0.968	N	0	K.DGIIWVATEGALNTPK.D
137485	2	571893	Dumas_exploris_2022_2023_12_WA1_4_n-monomer_11-3-22_rerun	0.61	2.475	0.883	0.883	N	0	K.QQTVTLLPAADLDDFSK.Q
137820	2	571893	Dumas_exploris_2022_2023_12_WA1_4_n-monomer_11-3-22_rerun	-0.39	3.054	0.948	0.948	N	0	K.DGIIWVATEGALNTPK.D
138054	2	571893	Dumas_exploris_2022_2023_12_WA1_4_n-monomer_11-3-22_rerun	0.3	2.715	0	0	N	0	K.QQTVTLLPAADLDDFSK.Q
138448	2	571893	Dumas_exploris_2022_2023_12_WA1_4_n-monomer_11-3-22_rerun	-0.09	2.422	0.936	0.936	N	0	K.DGIIWVATEGALNTPK.D
138665	2	571893	Dumas_exploris_2022_2023_12_WA1_4_n-monomer_11-3-22_rerun	0.49	2.286	0	0	N	0	K.QQTVTLLPAADLDDFSK.Q
138974	2	571893	Dumas_exploris_2022_2023_12_WA1_4_n-monomer_11-3-22_rerun	-0.3	2.835	0.971	0.971	N	0	K.DGIIWVATEGALNTPK.D
139478	2	571893	Dumas_exploris_2022_2023_12_WA1_4_n-monomer_11-3-22_rerun	0.06	2.656	0.98	0.98	N	0	K.DGIIWVATEGALNTPK.D
139963	2	571893	Dumas_exploris_2022_2023_12_WA1_4_n-monomer_11-3-22_rerun	-0.06	2.617	0.969	0.969	N	0	K.DGIIWVATEGALNTPK.D
140427	2	571893	Dumas_exploris_2022_2023_12_WA1_4_n-monomer_11-3-22_rerun	-0.01	2.825	0.971	0.971	N	0	K.DGIIWVATEGALNTPK.D
140602	2	571893	Dumas_exploris_2022_2023_12_WA1_4_n-monomer_11-3-22_rerun	-0.43	2.468	0.942	0.942	N	0	K.QQTVTLLPAADLDDFSK.Q
140851	2	571893	Dumas_exploris_2022_2023_12_WA1_4_n-monomer_11-3-22_rerun	-0.12	2.74	0	0	N	0	K.DGIIWVATEGALNTPK.D
141014	2	571893	Dumas_exploris_2022_2023_12_WA1_4_n-monomer_11-3-22_rerun	0	2.606	0.929	0.929	N	0	K.QQTVTLLPAADLDDFSK.Q
141189	2	571893	Dumas_exploris_2022_2023_12_WA1_4_n-monomer_11-3-22_rerun	7.37	2.337	0	0	N	0	K.QQTVTLLPAADLDDFSK.Q
141252	2	571893	Dumas_exploris_2022_2023_12_WA1_4_n-monomer_11-3-22_rerun	-0.16	2.927	0.969	0.969	N	0	K.DGIIWVATEGALNTPK.D
141594	2	571893	Dumas_exploris_2022_2023_12_WA1_4_n-monomer_11-3-22_rerun	-1.47	2.625	0.972	0.972	N	0	K.QQTVTLLPAADLDDFSK.Q
141632	2	571893	Dumas_exploris_2022_2023_12_WA1_4_n-monomer_11-3-22_rerun	-1.87	2.16	0.862	0.862	N	0	K.DGIIWVATEGALNTPK.D
141640	2	571893	Dumas_exploris_2022_2023_12_WA1_4_n-monomer_11-3-22_rerun	-1.83	2.077	0.879	0.879	N	0	K.DGIIWVATEGALNTPK.D
141929	2	571893	Dumas_exploris_2022_2023_12_WA1_4_n-monomer_11-3-22_rerun	0.06	2.01	0.887	0.887	N	0	K.DGIIWVATEGALNTPK.D
142291	2	571893	Dumas_exploris_2022_2023_12_WA1_4_n-monomer_11-3-22_rerun	0.42	2.31	0.958	0.958	N	0	K.DGIIWVATEGALNTPK.D
142650	2	571893	Dumas_exploris_2022_2023_12_WA1_4_n-monomer_11-3-22_rerun	-1.21	2.363	0.896	0.896	N	0	K.DGIIWVATEGALNTPK.D
142674	2	571893	Dumas_exploris_2022_2023_12_WA1_4_n-monomer_11-3-22_rerun	1.19	2.166	0.943	0.943	N	0	R.M*AGNGGDAALALLLLDR.L
142801	2	571893	Dumas_exploris_2022_2023_12_WA1_4_n-monomer_11-3-22_rerun	1.53	2.443	0.97	0.97	N	0	K.DGIIWVATEGALNTPK.D
143036	2	571893	Dumas_exploris_2022_2023_12_WA1_4_n-monomer_11-3-22_rerun	-0.81	2.335	0.981	0.981	N	0	K.DGIIWVATEGALNTPK.D
143651	2	571893	Dumas_exploris_2022_2023_12_WA1_4_n-monomer_11-3-22_rerun	-1.62	2.037	0	0	N	0	K.DGIIWVATEGALNTPK.D
143674	2	571893	Dumas_exploris_2022_2023_12_WA1_4_n-monomer_11-3-22_rerun	-0.01	2.84	0.968	0.968	N	0	K.DGIIWVATEGALNTPK.D
144740	2	571893	Dumas_exploris_2022_2023_12_WA1_4_n-monomer_11-3-22_rerun	0.04	2.292	0.979	0.979	N	0	K.DGIIWVATEGALNTPK.D
145656	2	571893	Dumas_exploris_2022_2023_12_WA1_4_n-monomer_11-3-22_rerun	-4.14	2.016	0	0	N	0	K.DGIIWVATEGALNTPK.D
145979	2	571893	Dumas_exploris_2022_2023_12_WA1_4_n-monomer_11-3-22_rerun	-2.14	2.523	0	0	N	0	K.DGIIWVATEGALNTPK.D
6041	2	571894	Dumas_exploris_2022_2023_18_WA1_1_n-dimer_11-3-22	-1.83	3.044	0.841	0.841	N	0	K.GQQQQGQTVTK.K
16922	3	571894	Dumas_exploris_2022_2023_18_WA1_1_n-dimer_11-3-22	0.1	2.759	0.806	0.806	N	0	K.KKADETQALPQR.Q
17508	2	571894	Dumas_exploris_2022_2023_18_WA1_1_n-dimer_11-3-22	1.73	2.676	0.757	0.757	NSP3	0	K.AGGTTEM*LAK.A
27068	3	571894	Dumas_exploris_2022_2023_18_WA1_1_n-dimer_11-3-22	0.81	2.918	0.818	0.818	N	0	K.KADETQALPQR.Q
44907	2	571894	Dumas_exploris_2022_2023_18_WA1_1_n-dimer_11-3-22	0.2	3.037	0.944	0.944	N	0	K.ADETQALPQR.Q
65174	4	571894	Dumas_exploris_2022_2023_18_WA1_1_n-dimer_11-3-22	0.96	2.844	0.822	0.822	NSP12	0	R.ELGVVHNQDVNLHSSR.L
80631	2	571894	Dumas_exploris_2022_2023_18_WA1_1_n-dimer_11-3-22	-0.17	2.449	0.892	0.892	NSP3	0	K.IQEGVVDYGAR.F
82224	2	571894	Dumas_exploris_2022_2023_18_WA1_1_n-dimer_11-3-22	1.38	2.148	0.787	0.787	M	0	R.VAGDSGFAAYSR.Y
93158	2	571894	Dumas_exploris_2022_2023_18_WA1_1_n-dimer_11-3-22	1.33	2.214	0.856	0.856	Spike	0	K.FDEDDSEPVLK.G
94238	2	571894	Dumas_exploris_2022_2023_18_WA1_1_n-dimer_11-3-22	-0.63	2.178	0.755	0.755	Spike	0	R.VYSTGSNVFQTR.A
95025	2	571894	Dumas_exploris_2022_2023_18_WA1_1_n-dimer_11-3-22	1.77	2.015	0.795	0.795	Spike	0	R.VYSTGSNVFQTR.A
98102	3	571894	Dumas_exploris_2022_2023_18_WA1_1_n-dimer_11-3-22	1.1	4.428	0.886	0.886	N	0	R.RGPEQTQGNFGDQELIR.Q
98956	3	571894	Dumas_exploris_2022_2023_18_WA1_1_n-dimer_11-3-22	2.73	2.605	0.798	0.798	N	0	R.RGPEQTQGNFGDQELIR.Q
107728	2	571894	Dumas_exploris_2022_2023_18_WA1_1_n-dimer_11-3-22	0.55	2.373	0.887	0.887	Spike	0	K.VGGNYNYLYR.L
110371	2	571894	Dumas_exploris_2022_2023_18_WA1_1_n-dimer_11-3-22	1.07	2.308	0.938	0.938	N	0	K.AYNVTQAFGR.R
114103	2	571894	Dumas_exploris_2022_2023_18_WA1_1_n-dimer_11-3-22	1.36	3.131	0.854	0.854	Spike	0	K.QYGDC^LGDIAAR.D
120690	2	571894	Dumas_exploris_2022_2023_18_WA1_1_n-dimer_11-3-22	1.29	2.526	0.756	0.756	Spike	0	R.TQLPPAYTNSFTR.G
121119	3	571894	Dumas_exploris_2022_2023_18_WA1_1_n-dimer_11-3-22	0.62	2.241	0.874	0.874	Spike	0	R.FQTLLALHR.S
121625	2	571894	Dumas_exploris_2022_2023_18_WA1_1_n-dimer_11-3-22	0.58	2.533	0.772	0.772	Spike	0	R.TQLPPAYTNSFTR.G
122559	2	571894	Dumas_exploris_2022_2023_18_WA1_1_n-dimer_11-3-22	1.36	2.341	0.723	0.723	Spike	0	R.TQLPPAYTNSFTR.G
123522	2	571894	Dumas_exploris_2022_2023_18_WA1_1_n-dimer_11-3-22	1.81	2.138	0.76	0.76	Spike	0	R.TQLPPAYTNSFTR.G
125894	4	571894	Dumas_exploris_2022_2023_18_WA1_1_n-dimer_11-3-22	0.92	3.294	0.927	0.927	N	0	K.LDDKDPNFKDQVILLNK.H
127661	2	571894	Dumas_exploris_2022_2023_18_WA1_1_n-dimer_11-3-22	0.32	2.427	0.93	0.93	Spike	0	R.FASVYAWNR.K
129856	3	571894	Dumas_exploris_2022_2023_18_WA1_1_n-dimer_11-3-22	2.01	2.544	0.888	0.888	NSP3	0	K.RPINPTDQSSYIVDSVTVK.N
133118	2	571894	Dumas_exploris_2022_2023_18_WA1_1_n-dimer_11-3-22	1.95	2.208	0.815	0.815	NSP3	0	K.DFM*SLSEQLR.K
135247	3	571894	Dumas_exploris_2022_2023_18_WA1_1_n-dimer_11-3-22	0.61	3.031	0	0	NSP3	0	R.KVPTDNYITTYPGQGLNGYTVEEAK.T
136732	2	571894	Dumas_exploris_2022_2023_18_WA1_1_n-dimer_11-3-22	0.76	2.483	0.939	0.939	M	0	K.LNTDHSSSSDNIALLVQ.-
136995	2	571894	Dumas_exploris_2022_2023_18_WA1_1_n-dimer_11-3-22	1.21	2.342	0.78	0.78	NSP3	0	K.TLVATAEAELAK.N
145426	2	571894	Dumas_exploris_2022_2023_18_WA1_1_n-dimer_11-3-22	1.51	2.793	0	0	NSP3	0	R.TNVYLAVFDK.N
153308	2	571894	Dumas_exploris_2022_2023_18_WA1_1_n-dimer_11-3-22	1.05	3.448	0.966	0.966	N	0	K.QQTVTLLPAADLDDFSK.Q
153474	3	571894	Dumas_exploris_2022_2023_18_WA1_1_n-dimer_11-3-22	1.88	3.849	0.85	0.85	Spike	0	K.VC^EFQFC^NDPFLGVYYHK.N
154228	2	571894	Dumas_exploris_2022_2023_18_WA1_1_n-dimer_11-3-22	1.35	2.465	0.942	0.942	N	0	K.DGIIWVATEGALNTPK.D
155729	2	571894	Dumas_exploris_2022_2023_18_WA1_1_n-dimer_11-3-22	0.9	2.921	0.926	0.926	Spike	0	R.FDNPVLPFNDGVYFASTEK.S
157222	2	571894	Dumas_exploris_2022_2023_18_WA1_1_n-dimer_11-3-22	0.8	2.861	0.889	0.889	N	0	R.WYFYYLGTGPEAGLPYGANK.D
157493	2	571894	Dumas_exploris_2022_2023_18_WA1_1_n-dimer_11-3-22	2.38	3.944	0.952	0.952	N	0	R.M*AGNGGDAALALLLLDR.L

## Sheet: Delta_bands_SARS2search
ScanF	z	SrchID	SrchName	PPM	XCorr	DeltaCorr	Uniq.Deltacorr	Reference	Redun	Peptide	Gene Symbol
108392	3	571922	Dumas_exploris_2022_2023_10_delta_5_n-monomer_11-3-22	-4.02	3.001	0.951	0.951	N	0	K.KQQTVTLLPAADLDDFSK.Q
108611	4	571922	Dumas_exploris_2022_2023_10_delta_5_n-monomer_11-3-22	-2.98	4.398	0.903	0.903	N	0	R.RPQGLPNNTASWFTALTQHGK.E
108850	3	571922	Dumas_exploris_2022_2023_10_delta_5_n-monomer_11-3-22	-3.74	4.566	0.966	0.966	N	0	R.RPQGLPNNTASWFTALTQHGK.E
109274	3	571922	Dumas_exploris_2022_2023_10_delta_5_n-monomer_11-3-22	-2.24	3.16	0.894	0.894	N	0	K.KQQTVTLLPAADLDDFSK.Q
109997	4	571922	Dumas_exploris_2022_2023_10_delta_5_n-monomer_11-3-22	-2.36	3.157	0.911	0.911	N	0	R.RPQGLPNNTASWFTALTQHGK.E
110255	3	571922	Dumas_exploris_2022_2023_10_delta_5_n-monomer_11-3-22	-2.48	2.592	0.959	0.959	N	0	K.KQQTVTLLPAADLDDFSK.Q
111201	3	571922	Dumas_exploris_2022_2023_10_delta_5_n-monomer_11-3-22	-2.82	2.427	0.95	0.95	N	0	K.KQQTVTLLPAADLDDFSK.Q
112056	3	571922	Dumas_exploris_2022_2023_10_delta_5_n-monomer_11-3-22	-3.22	5.1	0	0	N	0	R.NPANNAAIVLQLPQGTTLPK.G
112883	3	571922	Dumas_exploris_2022_2023_10_delta_5_n-monomer_11-3-22	-2.26	2.251	0.864	0.864	N	0	K.KQQTVTLLPAADLDDFSK.Q
112982	3	571922	Dumas_exploris_2022_2023_10_delta_5_n-monomer_11-3-22	-2.08	4.774	0	0	N	0	R.NPANNAAIVLQLPQGTTLPK.G
115030	2	571922	Dumas_exploris_2022_2023_10_delta_5_n-monomer_11-3-22	-4.28	3.339	0	0	N	0	R.IGM*EVTPSGTWLTYTGAIK.L
115418	3	571922	Dumas_exploris_2022_2023_10_delta_5_n-monomer_11-3-22	-2.06	3.072	0	0	N	0	R.NPANNAAIVLQLPQGTTLPK.G
115570	2	571922	Dumas_exploris_2022_2023_10_delta_5_n-monomer_11-3-22	-1.99	2.497	0.935	0.935	N	0	K.QQTVTLLPAADLDDFSK.Q
115965	2	571922	Dumas_exploris_2022_2023_10_delta_5_n-monomer_11-3-22	-2.01	2.27	0	0	N	0	R.IGM*EVTPSGTWLTYTGAIK.L
11652	2	571922	Dumas_exploris_2022_2023_10_delta_5_n-monomer_11-3-22	-6.2	2.109	0.941	0.941	N	0	R.NSTPGSSM*GTSPAR.M
116630	3	571922	Dumas_exploris_2022_2023_10_delta_5_n-monomer_11-3-22	-1.51	2.312	0.95	0.95	N	0	R.NPANNAAIVLQLPQGTTLPK.G
116886	2	571922	Dumas_exploris_2022_2023_10_delta_5_n-monomer_11-3-22	-2.43	2.018	0.977	0.977	N	0	R.IGM*EVTPSGTWLTYTGAIK.L
117413	2	571922	Dumas_exploris_2022_2023_10_delta_5_n-monomer_11-3-22	-4.39	2.681	0	0	N	0	K.QQTVTLLPAADLDDFSK.Q
117420	2	571922	Dumas_exploris_2022_2023_10_delta_5_n-monomer_11-3-22	-6.72	3.637	0.986	0.986	N	0	R.IGM*EVTPSGTWLTYTGAIK.L
118395	2	571922	Dumas_exploris_2022_2023_10_delta_5_n-monomer_11-3-22	-2.2	3.781	0	0	N	0	K.QQTVTLLPAADLDDFSK.Q
118562	3	571922	Dumas_exploris_2022_2023_10_delta_5_n-monomer_11-3-22	-3.16	2.834	0.861	0.861	N	0	K.HWPQIAQFAPSASAFFGM*SR.I
119255	2	571922	Dumas_exploris_2022_2023_10_delta_5_n-monomer_11-3-22	-3.02	3.024	0.934	0.934	N	0	K.DGIIWVATEGALNTPK.D
119404	2	571922	Dumas_exploris_2022_2023_10_delta_5_n-monomer_11-3-22	-4.16	3.222	0	0	N	0	K.QQTVTLLPAADLDDFSK.Q
120242	2	571922	Dumas_exploris_2022_2023_10_delta_5_n-monomer_11-3-22	-1.8	2.868	0.966	0.966	N	0	K.DGIIWVATEGALNTPK.D
12115	2	571922	Dumas_exploris_2022_2023_10_delta_5_n-monomer_11-3-22	-2.17	2.026	0.943	0.943	N	0	R.NSTPGSSM*GTSPAR.M
121232	2	571922	Dumas_exploris_2022_2023_10_delta_5_n-monomer_11-3-22	-1.36	2.721	0.954	0.954	N	0	K.DGIIWVATEGALNTPK.D
121731	3	571922	Dumas_exploris_2022_2023_10_delta_5_n-monomer_11-3-22	-5	3.171	0.895	0.895	N	0	R.WYFYYLGTGPEAGLPYGANK.D
122358	3	571922	Dumas_exploris_2022_2023_10_delta_5_n-monomer_11-3-22	12.06	2.819	0.01	0.922	N	0	R.NSSRNSTPGSSMGTSPARM*AGNGC#DAALALLLLDR.L
122835	2	571922	Dumas_exploris_2022_2023_10_delta_5_n-monomer_11-3-22	-2.15	2.09	0	0	N	0	K.QQTVTLLPAADLDDFSK.Q
122893	2	571922	Dumas_exploris_2022_2023_10_delta_5_n-monomer_11-3-22	-12.53	3.084	0.865	0.865	N	0	R.MAGNGC^DAALALLLLDR.L
122988	2	571922	Dumas_exploris_2022_2023_10_delta_5_n-monomer_11-3-22	-9.71	3.097	0.913	0.913	N	0	R.MAGNGC^DAALALLLLDR.L
123065	2	571922	Dumas_exploris_2022_2023_10_delta_5_n-monomer_11-3-22	-4.74	2.178	0.893	0.893	N	0	R.MAGNGC#DAALALLLLDR.L
123137	2	571922	Dumas_exploris_2022_2023_10_delta_5_n-monomer_11-3-22	-3.05	2.772	0.794	0.794	N	0	R.MAGNGC^DAALALLLLDR.L
123327	2	571922	Dumas_exploris_2022_2023_10_delta_5_n-monomer_11-3-22	-2.65	2.545	0	0	N	0	K.DGIIWVATEGALNTPK.D
124820	2	571922	Dumas_exploris_2022_2023_10_delta_5_n-monomer_11-3-22	-2.72	2.263	0.98	0.98	N	0	K.DGIIWVATEGALNTPK.D
12692	2	571922	Dumas_exploris_2022_2023_10_delta_5_n-monomer_11-3-22	-3.65	2.028	0	0	N	0	R.NSTPGSSM*GTSPAR.M
127579	2	571922	Dumas_exploris_2022_2023_10_delta_5_n-monomer_11-3-22	-3.25	2.411	0.974	0.974	N	0	K.DGIIWVATEGALNTPK.D
129586	2	571922	Dumas_exploris_2022_2023_10_delta_5_n-monomer_11-3-22	-4.65	2.118	0.979	0.979	N	0	K.DGIIWVATEGALNTPK.D
130535	2	571922	Dumas_exploris_2022_2023_10_delta_5_n-monomer_11-3-22	-3.96	2.484	0	0	N	0	K.DGIIWVATEGALNTPK.D
130561	2	571922	Dumas_exploris_2022_2023_10_delta_5_n-monomer_11-3-22	-3.78	2.163	0	0	N	0	K.DGIIWVATEGALNTPK.D
13799	2	571922	Dumas_exploris_2022_2023_10_delta_5_n-monomer_11-3-22	-2.82	2.204	0.919	0.919	N	0	R.NSTPGSSM*GTSPAR.M
13957	2	571922	Dumas_exploris_2022_2023_10_delta_5_n-monomer_11-3-22	-3.31	2.159	0.777	0.777	N	0	R.LNQLESK.M
14537	2	571922	Dumas_exploris_2022_2023_10_delta_5_n-monomer_11-3-22	-2.73	2.169	0.777	0.777	N	0	R.LNQLESK.M
15737	2	571922	Dumas_exploris_2022_2023_10_delta_5_n-monomer_11-3-22	-2.12	2.069	0.777	0.777	N	0	R.LNQLESK.M
16322	2	571922	Dumas_exploris_2022_2023_10_delta_5_n-monomer_11-3-22	-2.47	2.076	0.744	0.744	N	0	R.LNQLESK.M
22164	2	571922	Dumas_exploris_2022_2023_10_delta_5_n-monomer_11-3-22	-2.46	2.003	0.759	0.759	N	0	R.LNQLESK.M
25508	3	571922	Dumas_exploris_2022_2023_10_delta_5_n-monomer_11-3-22	-3.5	2.489	0.735	0.735	N	0	K.LDDKDPNFK.D
27374	2	571922	Dumas_exploris_2022_2023_10_delta_5_n-monomer_11-3-22	-4.14	2.591	0.869	0.869	N	0	R.NSTPGSSMGTSPAR.M
27826	2	571922	Dumas_exploris_2022_2023_10_delta_5_n-monomer_11-3-22	-3.52	2.657	0.85	0.85	N	0	R.NSTPGSSMGTSPAR.M
27846	3	571922	Dumas_exploris_2022_2023_10_delta_5_n-monomer_11-3-22	-4.72	2.646	0.765	0.765	N	0	K.LDDKDPNFK.D
28379	2	571922	Dumas_exploris_2022_2023_10_delta_5_n-monomer_11-3-22	-2.9	2.565	0	0	N	0	R.NSTPGSSMGTSPAR.M
28403	3	571922	Dumas_exploris_2022_2023_10_delta_5_n-monomer_11-3-22	-3.04	2.25	0.711	0.711	N	0	K.LDDKDPNFK.D
30054	3	571922	Dumas_exploris_2022_2023_10_delta_5_n-monomer_11-3-22	-3.41	2.372	0.71	0.71	N	0	K.LDDKDPNFK.D
32867	3	571922	Dumas_exploris_2022_2023_10_delta_5_n-monomer_11-3-22	-3.49	3.032	0.835	0.835	N	0	K.KAYETQALPQR.Q
32878	3	571922	Dumas_exploris_2022_2023_10_delta_5_n-monomer_11-3-22	-4.29	2.397	0.751	0.751	N	0	K.LDDKDPNFK.D
33350	3	571922	Dumas_exploris_2022_2023_10_delta_5_n-monomer_11-3-22	-3.57	2.566	0.837	0.837	N	0	K.KAYETQALPQR.Q
33930	3	571922	Dumas_exploris_2022_2023_10_delta_5_n-monomer_11-3-22	-1.71	3.016	0.875	0.875	N	0	K.KAYETQALPQR.Q
34486	3	571922	Dumas_exploris_2022_2023_10_delta_5_n-monomer_11-3-22	-2.35	2.771	0.873	0.873	N	0	K.KAYETQALPQR.Q
46632	2	571922	Dumas_exploris_2022_2023_10_delta_5_n-monomer_11-3-22	-4.12	2.48	0.867	0.867	N	0	K.AYETQALPQR.Q
47124	2	571922	Dumas_exploris_2022_2023_10_delta_5_n-monomer_11-3-22	-2.82	2.665	0.891	0.891	N	0	K.AYETQALPQR.Q
47731	2	571922	Dumas_exploris_2022_2023_10_delta_5_n-monomer_11-3-22	-2.57	2.612	0.875	0.875	N	0	K.AYETQALPQR.Q
48293	2	571922	Dumas_exploris_2022_2023_10_delta_5_n-monomer_11-3-22	-2.42	2.537	0.862	0.862	N	0	K.AYETQALPQR.Q
48838	2	571922	Dumas_exploris_2022_2023_10_delta_5_n-monomer_11-3-22	-3.72	2.503	0.853	0.853	N	0	K.AYETQALPQR.Q
50318	2	571922	Dumas_exploris_2022_2023_10_delta_5_n-monomer_11-3-22	-1.15	2.143	0.93	0.93	N	0	K.AYETQALPQR.Q
55620	2	571922	Dumas_exploris_2022_2023_10_delta_5_n-monomer_11-3-22	-3.65	3.607	0.914	0.914	N	0	R.ITFGGPSDSTGSNQNGER.S
56251	2	571922	Dumas_exploris_2022_2023_10_delta_5_n-monomer_11-3-22	-4.12	3.091	0.885	0.885	N	0	R.ITFGGPSDSTGSNQNGER.S
56881	2	571922	Dumas_exploris_2022_2023_10_delta_5_n-monomer_11-3-22	-2.87	3.666	0.896	0.896	N	0	R.ITFGGPSDSTGSNQNGER.S
57438	2	571922	Dumas_exploris_2022_2023_10_delta_5_n-monomer_11-3-22	-3.35	3.21	0.903	0.903	N	0	R.ITFGGPSDSTGSNQNGER.S
6197	2	571922	Dumas_exploris_2022_2023_10_delta_5_n-monomer_11-3-22	-4.48	2.042	0.663	0.663	N	0	K.HIDAYK.T
6236	2	571922	Dumas_exploris_2022_2023_10_delta_5_n-monomer_11-3-22	-3.67	2.542	0.788	0.788	N	0	K.GQQQQGQTVTK.K
67161	2	571922	Dumas_exploris_2022_2023_10_delta_5_n-monomer_11-3-22	-3.05	2.462	0.952	0.952	N	0	K.AYNVTQAFGR.R
68118	2	571922	Dumas_exploris_2022_2023_10_delta_5_n-monomer_11-3-22	-4.13	2.148	0.834	0.834	N	0	K.DQVILLNK.H
68735	2	571922	Dumas_exploris_2022_2023_10_delta_5_n-monomer_11-3-22	-3.91	2.068	0.799	0.799	N	0	K.DQVILLNK.H
69332	2	571922	Dumas_exploris_2022_2023_10_delta_5_n-monomer_11-3-22	-2.64	2.1	0.84	0.84	N	0	K.DQVILLNK.H
69610	3	571922	Dumas_exploris_2022_2023_10_delta_5_n-monomer_11-3-22	-2.77	3.042	0.829	0.829	N	0	R.RGPEQTQGNFGDQELIR.Q
69967	2	571922	Dumas_exploris_2022_2023_10_delta_5_n-monomer_11-3-22	-2.86	2.046	0.817	0.817	N	0	K.DQVILLNK.H
70273	3	571922	Dumas_exploris_2022_2023_10_delta_5_n-monomer_11-3-22	-4.76	4.277	0.884	0.884	N	0	R.RGPEQTQGNFGDQELIR.Q
70649	2	571922	Dumas_exploris_2022_2023_10_delta_5_n-monomer_11-3-22	-3.58	2.698	0.953	0.953	N	0	K.AYNVTQAFGR.R
7069	2	571922	Dumas_exploris_2022_2023_10_delta_5_n-monomer_11-3-22	-3.11	2.352	0.748	0.748	N	0	K.HIDAYK.T
70838	3	571922	Dumas_exploris_2022_2023_10_delta_5_n-monomer_11-3-22	-3.64	3.606	0.86	0.86	N	0	R.RGPEQTQGNFGDQELIR.Q
71496	3	571922	Dumas_exploris_2022_2023_10_delta_5_n-monomer_11-3-22	-3.02	4.307	0.885	0.885	N	0	R.RGPEQTQGNFGDQELIR.Q
72167	3	571922	Dumas_exploris_2022_2023_10_delta_5_n-monomer_11-3-22	-3.27	3.531	0.839	0.839	N	0	R.RGPEQTQGNFGDQELIR.Q
72677	3	571922	Dumas_exploris_2022_2023_10_delta_5_n-monomer_11-3-22	-2.74	3.447	0.854	0.854	N	0	R.RGPEQTQGNFGDQELIR.Q
73291	3	571922	Dumas_exploris_2022_2023_10_delta_5_n-monomer_11-3-22	-2.82	3.876	0.855	0.855	N	0	R.RGPEQTQGNFGDQELIR.Q
73976	3	571922	Dumas_exploris_2022_2023_10_delta_5_n-monomer_11-3-22	-3.74	3.147	0.842	0.842	N	0	R.RGPEQTQGNFGDQELIR.Q
76043	3	571922	Dumas_exploris_2022_2023_10_delta_5_n-monomer_11-3-22	-3.24	2.721	0.819	0.819	N	0	R.RGPEQTQGNFGDQELIR.Q
76068	3	571922	Dumas_exploris_2022_2023_10_delta_5_n-monomer_11-3-22	-3.75	3.225	0.857	0.857	N	0	R.RGPEQTQGNFGDQELIR.Q
76678	3	571922	Dumas_exploris_2022_2023_10_delta_5_n-monomer_11-3-22	-3.02	2.868	0.844	0.844	N	0	R.RGPEQTQGNFGDQELIR.Q
78552	3	571922	Dumas_exploris_2022_2023_10_delta_5_n-monomer_11-3-22	-3.06	2.693	0.839	0.839	N	0	R.RGPEQTQGNFGDQELIR.Q
79646	2	571922	Dumas_exploris_2022_2023_10_delta_5_n-monomer_11-3-22	-4.75	2.399	0.973	0.973	N	0	K.AYNVTQAFGR.R
80201	2	571922	Dumas_exploris_2022_2023_10_delta_5_n-monomer_11-3-22	-3.42	2.369	0.969	0.969	N	0	K.AYNVTQAFGR.R
80849	2	571922	Dumas_exploris_2022_2023_10_delta_5_n-monomer_11-3-22	-3.89	2.619	0.974	0.974	N	0	K.AYNVTQAFGR.R
81490	2	571922	Dumas_exploris_2022_2023_10_delta_5_n-monomer_11-3-22	-2.2	2.36	0.963	0.963	N	0	K.AYNVTQAFGR.R
82161	2	571922	Dumas_exploris_2022_2023_10_delta_5_n-monomer_11-3-22	-3.3	2.297	0.963	0.963	N	0	K.AYNVTQAFGR.R
82800	2	571922	Dumas_exploris_2022_2023_10_delta_5_n-monomer_11-3-22	-2.4	2.244	0.966	0.966	N	0	K.AYNVTQAFGR.R
83420	2	571922	Dumas_exploris_2022_2023_10_delta_5_n-monomer_11-3-22	-2.83	2.551	0.97	0.97	N	0	K.AYNVTQAFGR.R
83878	2	571922	Dumas_exploris_2022_2023_10_delta_5_n-monomer_11-3-22	-2.58	3.868	0.851	0.851	N	0	R.GPEQTQGNFGDQELIR.Q
84047	2	571922	Dumas_exploris_2022_2023_10_delta_5_n-monomer_11-3-22	-2.78	2.115	0.958	0.958	N	0	K.AYNVTQAFGR.R
84922	2	571922	Dumas_exploris_2022_2023_10_delta_5_n-monomer_11-3-22	-3.26	2.299	0.961	0.961	N	0	K.AYNVTQAFGR.R
85578	2	571922	Dumas_exploris_2022_2023_10_delta_5_n-monomer_11-3-22	-3.97	2.258	0.955	0.955	N	0	K.AYNVTQAFGR.R
86478	3	571922	Dumas_exploris_2022_2023_10_delta_5_n-monomer_11-3-22	-3.18	2.231	0.753	0.753	N	0	R.GPEQTQGNFGDQELIR.Q
87026	2	571922	Dumas_exploris_2022_2023_10_delta_5_n-monomer_11-3-22	-2.13	2.208	0.995	0.995	N	0	K.AYNVTQAFGR.R
87127	2	571922	Dumas_exploris_2022_2023_10_delta_5_n-monomer_11-3-22	-2.66	3.997	0.861	0.861	N	0	R.GPEQTQGNFGDQELIR.Q
87544	3	571922	Dumas_exploris_2022_2023_10_delta_5_n-monomer_11-3-22	-2.76	2.724	0.78	0.78	N	0	R.GPEQTQGNFGDQELIR.Q
87792	2	571922	Dumas_exploris_2022_2023_10_delta_5_n-monomer_11-3-22	-3.04	2.84	0.818	0.818	N	0	R.GPEQTQGNFGDQELIR.Q
88423	2	571922	Dumas_exploris_2022_2023_10_delta_5_n-monomer_11-3-22	-2.54	2.262	0.77	0.77	N	0	R.GPEQTQGNFGDQELIR.Q
90233	2	571922	Dumas_exploris_2022_2023_10_delta_5_n-monomer_11-3-22	-3.34	2.074	0.767	0.767	N	0	R.GPEQTQGNFGDQELIR.Q
92192	3	571922	Dumas_exploris_2022_2023_10_delta_5_n-monomer_11-3-22	-4.35	2.471	0.814	0.814	N	0	K.LDDKDPNFKDQVILLNK.H
92746	3	571922	Dumas_exploris_2022_2023_10_delta_5_n-monomer_11-3-22	-2.73	4.508	0.88	0.88	N	0	R.GQGVPINTNSSPDDQIGYYR.R
93598	3	571922	Dumas_exploris_2022_2023_10_delta_5_n-monomer_11-3-22	-4.72	4.012	0.866	0.866	N	0	R.GQGVPINTNSSPDDQIGYYR.R
94383	3	571922	Dumas_exploris_2022_2023_10_delta_5_n-monomer_11-3-22	-3.41	3.723	0.891	0.891	N	0	R.GQGVPINTNSSPDDQIGYYR.R
94659	3	571922	Dumas_exploris_2022_2023_10_delta_5_n-monomer_11-3-22	-1.85	2.704	0.867	0.867	N	0	R.GQGVPINTNSSPDDQIGYYR.R
100535	2	571923	Dumas_exploris_2022_2023_16_delta_2_n-dimer_11-3-22	1.01	2.637	0.952	0.952	N	0	K.AYNVTQAFGR.R
101316	2	571923	Dumas_exploris_2022_2023_16_delta_2_n-dimer_11-3-22	0.43	2.211	0.965	0.965	N	0	K.AYNVTQAFGR.R
102573	2	571923	Dumas_exploris_2022_2023_16_delta_2_n-dimer_11-3-22	0.7	2.565	0.97	0.97	N	0	K.AYNVTQAFGR.R
103354	2	571923	Dumas_exploris_2022_2023_16_delta_2_n-dimer_11-3-22	0.29	2.264	0.937	0.937	N	0	K.AYNVTQAFGR.R
104022	2	571923	Dumas_exploris_2022_2023_16_delta_2_n-dimer_11-3-22	-1.67	2.01	0.947	0.947	N	0	K.AYNVTQAFGR.R
104296	2	571923	Dumas_exploris_2022_2023_16_delta_2_n-dimer_11-3-22	-0.26	4.246	0.819	0.819	N	0	R.GPEQTQGNFGDQELIR.Q
104990	2	571923	Dumas_exploris_2022_2023_16_delta_2_n-dimer_11-3-22	1.28	4.591	0.813	0.813	N	0	R.GPEQTQGNFGDQELIR.Q
105776	2	571923	Dumas_exploris_2022_2023_16_delta_2_n-dimer_11-3-22	1.25	3.814	0.858	0.858	N	0	R.GPEQTQGNFGDQELIR.Q
106525	2	571923	Dumas_exploris_2022_2023_16_delta_2_n-dimer_11-3-22	1.51	3.3	0.814	0.814	N	0	R.GPEQTQGNFGDQELIR.Q
106674	3	571923	Dumas_exploris_2022_2023_16_delta_2_n-dimer_11-3-22	0.84	2.32	0.882	0.882	Spike	0	R.FQTLLALHR.S
106907	2	571923	Dumas_exploris_2022_2023_16_delta_2_n-dimer_11-3-22	3.36	2.22	0.925	0.925	N	0	K.AYNVTQAFGR.R
107123	2	571923	Dumas_exploris_2022_2023_16_delta_2_n-dimer_11-3-22	1.31	2.063	0.751	0.751	Spike	0	R.TQLPPAYTNSFTR.G
107360	2	571923	Dumas_exploris_2022_2023_16_delta_2_n-dimer_11-3-22	0.98	2.377	0.81	0.81	N	0	R.GPEQTQGNFGDQELIR.Q
110669	4	571923	Dumas_exploris_2022_2023_16_delta_2_n-dimer_11-3-22	0.54	2.644	0.824	0.824	N	0	K.LDDKDPNFKDQVILLNK.H
11119	2	571923	Dumas_exploris_2022_2023_16_delta_2_n-dimer_11-3-22	0.08	2.02	0.718	0.718	N	0	K.HIDAYK.T
111296	3	571923	Dumas_exploris_2022_2023_16_delta_2_n-dimer_11-3-22	-1.2	3.507	0.95	0.95	N	0	K.LDDKDPNFKDQVILLNK.H
111623	2	571923	Dumas_exploris_2022_2023_16_delta_2_n-dimer_11-3-22	0.23	4.465	0.916	0.916	N	0	R.GQGVPINTNSSPDDQIGYYR.R
111783	4	571923	Dumas_exploris_2022_2023_16_delta_2_n-dimer_11-3-22	1.27	2.792	0.862	0.862	N	0	K.LDDKDPNFKDQVILLNK.H
113072	2	571923	Dumas_exploris_2022_2023_16_delta_2_n-dimer_11-3-22	0.4	3.52	0.922	0.922	N	0	R.GQGVPINTNSSPDDQIGYYR.R
125060	4	571923	Dumas_exploris_2022_2023_16_delta_2_n-dimer_11-3-22	-0.73	2.459	0.82	0.82	N	0	R.RPQGLPNNTASWFTALTQHGK.E
12634	2	571923	Dumas_exploris_2022_2023_16_delta_2_n-dimer_11-3-22	-0.79	2.378	0.747	0.747	Spike	0	R.ASANLAATK.M
128556	3	571923	Dumas_exploris_2022_2023_16_delta_2_n-dimer_11-3-22	-0.03	2.844	0.915	0.915	N	0	K.KQQTVTLLPAADLDDFSK.Q
129509	2	571923	Dumas_exploris_2022_2023_16_delta_2_n-dimer_11-3-22	0.19	4.33	0	0	N	0	K.KQQTVTLLPAADLDDFSK.Q
12978	2	571923	Dumas_exploris_2022_2023_16_delta_2_n-dimer_11-3-22	2.93	2.183	0.689	0.689	Spike	0	R.ASANLAATK.M
129893	3	571923	Dumas_exploris_2022_2023_16_delta_2_n-dimer_11-3-22	0.4	5.618	0.931	0.931	N	0	R.RPQGLPNNTASWFTALTQHGK.E
130626	4	571923	Dumas_exploris_2022_2023_16_delta_2_n-dimer_11-3-22	1.65	3.898	0.842	0.842	N	0	R.RPQGLPNNTASWFTALTQHGK.E
131108	3	571923	Dumas_exploris_2022_2023_16_delta_2_n-dimer_11-3-22	1.25	2.894	0	0	N	0	K.KQQTVTLLPAADLDDFSK.Q
132069	3	571923	Dumas_exploris_2022_2023_16_delta_2_n-dimer_11-3-22	-0.21	2.906	0.972	0.972	N	0	K.KQQTVTLLPAADLDDFSK.Q
13229	2	571923	Dumas_exploris_2022_2023_16_delta_2_n-dimer_11-3-22	1.65	2.052	0	0	N	0	R.NSTPGSSM*GTSPAR.M
133594	3	571923	Dumas_exploris_2022_2023_16_delta_2_n-dimer_11-3-22	-0.31	4.288	0	0	N	0	R.NPANNAAIVLQLPQGTTLPK.G
133882	3	571923	Dumas_exploris_2022_2023_16_delta_2_n-dimer_11-3-22	1.49	3.264	0.938	0.938	N	0	K.KQQTVTLLPAADLDDFSK.Q
135733	3	571923	Dumas_exploris_2022_2023_16_delta_2_n-dimer_11-3-22	1.12	3.754	0	0	N	0	R.NPANNAAIVLQLPQGTTLPK.G
136552	3	571923	Dumas_exploris_2022_2023_16_delta_2_n-dimer_11-3-22	1.68	3.498	0.908	0.908	N	0	R.IGM*EVTPSGTWLTYTGAIK.L
136734	2	571923	Dumas_exploris_2022_2023_16_delta_2_n-dimer_11-3-22	1.33	2.91	0	0	N	0	K.QQTVTLLPAADLDDFSK.Q
136829	3	571923	Dumas_exploris_2022_2023_16_delta_2_n-dimer_11-3-22	0.52	4	0.832	0.832	Spike	0	K.RFDNPVLPFNDGVYFASTEK.S
137393	2	571923	Dumas_exploris_2022_2023_16_delta_2_n-dimer_11-3-22	-3.94	2.224	0.824	0.824	Spike	0	K.LPDDFTGC^VIAWNSNNLDSK.V
137421	3	571923	Dumas_exploris_2022_2023_16_delta_2_n-dimer_11-3-22	0.75	2.866	0	0	Spike	0	R.VVVLSFELLHAPATVC^GPK.K
137816	2	571923	Dumas_exploris_2022_2023_16_delta_2_n-dimer_11-3-22	0.7	3.739	0.993	0.993	N	0	K.QQTVTLLPAADLDDFSK.Q
138038	3	571923	Dumas_exploris_2022_2023_16_delta_2_n-dimer_11-3-22	1.18	3.512	0.92	0.92	N	0	K.HWPQIAQFAPSASAFFGM*SR.I
13823	2	571923	Dumas_exploris_2022_2023_16_delta_2_n-dimer_11-3-22	1.26	2.365	0.964	0.964	N	0	R.NSTPGSSM*GTSPAR.M
138404	2	571923	Dumas_exploris_2022_2023_16_delta_2_n-dimer_11-3-22	-3.97	2.113	0	0	N	0	K.QQTVTLLPAADLDDFSK.Q
138748	2	571923	Dumas_exploris_2022_2023_16_delta_2_n-dimer_11-3-22	0.17	3.434	0	0	N	0	R.IGMEVTPSGTWLTYTGAIK.L
138998	2	571923	Dumas_exploris_2022_2023_16_delta_2_n-dimer_11-3-22	0.95	3.43	0.99	0.99	N	0	K.DGIIWVATEGALNTPK.D
139081	3	571923	Dumas_exploris_2022_2023_16_delta_2_n-dimer_11-3-22	1.84	4.806	0.896	0.896	N	0	K.HWPQIAQFAPSASAFFGM*SR.I
139944	2	571923	Dumas_exploris_2022_2023_16_delta_2_n-dimer_11-3-22	0.75	2.389	0	0	N	0	K.QQTVTLLPAADLDDFSK.Q
140949	2	571923	Dumas_exploris_2022_2023_16_delta_2_n-dimer_11-3-22	0.86	2.267	0.947	0.947	N	0	K.QQTVTLLPAADLDDFSK.Q
141819	2	571923	Dumas_exploris_2022_2023_16_delta_2_n-dimer_11-3-22	2.03	2.067	0.924	0.924	N	0	K.QQTVTLLPAADLDDFSK.Q
142188	2	571923	Dumas_exploris_2022_2023_16_delta_2_n-dimer_11-3-22	-0.27	2.174	0	0	Spike	0	R.SFIEDLLFNK.V
142414	2	571923	Dumas_exploris_2022_2023_16_delta_2_n-dimer_11-3-22	5.84	2.429	0	0	N	0	K.DGIIWVATEGALNTPK.D
142652	3	571923	Dumas_exploris_2022_2023_16_delta_2_n-dimer_11-3-22	2.05	2.233	0.855	0.855	N	0	R.M*AGNGC^DAALALLLLDR.L
142663	3	571923	Dumas_exploris_2022_2023_16_delta_2_n-dimer_11-3-22	0.88	3.566	0.912	0.912	N	0	R.MAGNGC^DAALALLLLDR.L
14426	2	571923	Dumas_exploris_2022_2023_16_delta_2_n-dimer_11-3-22	-1.12	2.3	0.928	0.928	N	0	R.NSTPGSSM*GTSPAR.M
144740	2	571923	Dumas_exploris_2022_2023_16_delta_2_n-dimer_11-3-22	-0.21	2.088	0.882	0.882	N	0	K.DGIIWVATEGALNTPK.D
146238	2	571923	Dumas_exploris_2022_2023_16_delta_2_n-dimer_11-3-22	0.42	2.183	0.979	0.979	N	0	K.DGIIWVATEGALNTPK.D
146485	2	571923	Dumas_exploris_2022_2023_16_delta_2_n-dimer_11-3-22	0.49	2.047	0	0	N	0	K.QQTVTLLPAADLDDFSK.Q
147385	2	571923	Dumas_exploris_2022_2023_16_delta_2_n-dimer_11-3-22	0.15	2.262	0	0	N	0	K.QQTVTLLPAADLDDFSK.Q
148237	2	571923	Dumas_exploris_2022_2023_16_delta_2_n-dimer_11-3-22	1.59	2.074	0	0	N	0	K.QQTVTLLPAADLDDFSK.Q
148825	2	571923	Dumas_exploris_2022_2023_16_delta_2_n-dimer_11-3-22	-0.84	2.176	0	0	N	0	K.DGIIWVATEGALNTPK.D
148978	2	571923	Dumas_exploris_2022_2023_16_delta_2_n-dimer_11-3-22	-0.22	2.36	0.919	0.919	N	0	K.QQTVTLLPAADLDDFSK.Q
14993	2	571923	Dumas_exploris_2022_2023_16_delta_2_n-dimer_11-3-22	-4.91	2.036	0.769	0.769	N	0	K.MKDLSPR.W
151176	2	571923	Dumas_exploris_2022_2023_16_delta_2_n-dimer_11-3-22	1.46	2.355	0	0	N	0	K.DGIIWVATEGALNTPK.D
152979	2	571923	Dumas_exploris_2022_2023_16_delta_2_n-dimer_11-3-22	0.65	2.459	0.951	0.951	N	0	K.QQTVTLLPAADLDDFSK.Q
15857	2	571923	Dumas_exploris_2022_2023_16_delta_2_n-dimer_11-3-22	0.47	2.592	0.955	0.955	N	0	R.NSTPGSSM*GTSPAR.M
16471	2	571923	Dumas_exploris_2022_2023_16_delta_2_n-dimer_11-3-22	1.28	2.32	0.936	0.936	N	0	R.NSTPGSSM*GTSPAR.M
17093	2	571923	Dumas_exploris_2022_2023_16_delta_2_n-dimer_11-3-22	1.72	2.339	0.948	0.948	N	0	R.NSTPGSSM*GTSPAR.M
17246	2	571923	Dumas_exploris_2022_2023_16_delta_2_n-dimer_11-3-22	0.95	2.088	0.758	0.758	N	0	R.LNQLESK.M
17448	2	571923	Dumas_exploris_2022_2023_16_delta_2_n-dimer_11-3-22	0.1	2.047	0.759	0.759	N	0	K.GQQQQGQTVTK.K
19365	2	571923	Dumas_exploris_2022_2023_16_delta_2_n-dimer_11-3-22	0.63	2.13	0.905	0.905	N	0	R.NSTPGSSM*GTSPAR.M
20395	2	571923	Dumas_exploris_2022_2023_16_delta_2_n-dimer_11-3-22	1.65	2.041	0.666	0.666	N	0	R.LNQLESK.M
20666	2	571923	Dumas_exploris_2022_2023_16_delta_2_n-dimer_11-3-22	0.54	2.232	0.943	0.943	N	0	R.NSTPGSSM*GTSPAR.M
25197	2	571923	Dumas_exploris_2022_2023_16_delta_2_n-dimer_11-3-22	2.86	2.03	0.751	0.751	N	0	R.LNQLESK.M
30854	2	571923	Dumas_exploris_2022_2023_16_delta_2_n-dimer_11-3-22	-0.92	2.069	0	0	N	0	K.QLQQSM*SSADSTQA.-
31110	2	571923	Dumas_exploris_2022_2023_16_delta_2_n-dimer_11-3-22	-0.57	2.248	0.85	0.85	N	0	R.NSTPGSSMGTSPAR.M
31571	3	571923	Dumas_exploris_2022_2023_16_delta_2_n-dimer_11-3-22	-0.44	2.223	0.559	0.559	N	0	K.LDDKDPNFK.D
31670	2	571923	Dumas_exploris_2022_2023_16_delta_2_n-dimer_11-3-22	1.08	2.47	0.848	0.848	N	0	R.NSTPGSSMGTSPAR.M
33031	2	571923	Dumas_exploris_2022_2023_16_delta_2_n-dimer_11-3-22	0.49	2.062	0	0	N	0	R.NSTPGSSMGTSPAR.M
38205	3	571923	Dumas_exploris_2022_2023_16_delta_2_n-dimer_11-3-22	-0.78	2.536	0.795	0.795	N	0	K.KAYETQALPQR.Q
38823	3	571923	Dumas_exploris_2022_2023_16_delta_2_n-dimer_11-3-22	1.39	2.987	0.849	0.849	N	0	K.KAYETQALPQR.Q
39539	3	571923	Dumas_exploris_2022_2023_16_delta_2_n-dimer_11-3-22	1.14	2.219	0.728	0.728	N	0	K.KAYETQALPQR.Q
55081	2	571923	Dumas_exploris_2022_2023_16_delta_2_n-dimer_11-3-22	-0.19	2.179	0.953	0.953	N	0	K.EGLKFPR.G
55119	2	571923	Dumas_exploris_2022_2023_16_delta_2_n-dimer_11-3-22	-1.04	2.375	0.942	0.942	N	0	K.AYETQALPQR.Q
55307	2	571923	Dumas_exploris_2022_2023_16_delta_2_n-dimer_11-3-22	0.34	2.065	0.705	0.705	Spike	0	K.VEAEVQIDR.L
55723	2	571923	Dumas_exploris_2022_2023_16_delta_2_n-dimer_11-3-22	0.98	2.049	0.917	0.917	N	0	K.AYETQALPQR.Q
5573	2	571923	Dumas_exploris_2022_2023_16_delta_2_n-dimer_11-3-22	-2.36	2.734	0.818	0.818	N	0	K.GQQQQGQTVTK.K
56101	2	571923	Dumas_exploris_2022_2023_16_delta_2_n-dimer_11-3-22	1.24	2.064	0.909	0.909	N	0	K.AYETQALPQR.Q
56403	2	571923	Dumas_exploris_2022_2023_16_delta_2_n-dimer_11-3-22	0.88	2.637	0.919	0.919	N	0	K.AYETQALPQR.Q
56975	2	571923	Dumas_exploris_2022_2023_16_delta_2_n-dimer_11-3-22	0.82	2.378	0.91	0.91	N	0	K.AYETQALPQR.Q
58317	2	571923	Dumas_exploris_2022_2023_16_delta_2_n-dimer_11-3-22	0.59	2.559	0.92	0.92	N	0	K.AYETQALPQR.Q
59204	2	571923	Dumas_exploris_2022_2023_16_delta_2_n-dimer_11-3-22	1.45	2.389	0	0	N	0	K.QLQQSMSSADSTQA.-
59295	2	571923	Dumas_exploris_2022_2023_16_delta_2_n-dimer_11-3-22	1.93	2.47	0.953	0.953	N	0	K.AYETQALPQR.Q
60022	2	571923	Dumas_exploris_2022_2023_16_delta_2_n-dimer_11-3-22	1.66	2.113	0.913	0.913	N	0	K.AYETQALPQR.Q
62126	2	571923	Dumas_exploris_2022_2023_16_delta_2_n-dimer_11-3-22	-0.73	2.145	0.769	0.769	N	0	K.AYETQALPQR.Q
6454	2	571923	Dumas_exploris_2022_2023_16_delta_2_n-dimer_11-3-22	0.61	2.54	0.83	0.83	N	0	K.GQQQQGQTVTK.K
66349	2	571923	Dumas_exploris_2022_2023_16_delta_2_n-dimer_11-3-22	1.62	2.019	0.868	0.868	N	0	R.ITFGGPSDSTGSNQNGER.S
67048	2	571923	Dumas_exploris_2022_2023_16_delta_2_n-dimer_11-3-22	-0.85	3.35	0.935	0.935	N	0	R.ITFGGPSDSTGSNQNGER.S
67695	2	571923	Dumas_exploris_2022_2023_16_delta_2_n-dimer_11-3-22	0.66	4.252	0.941	0.941	N	0	R.ITFGGPSDSTGSNQNGER.S
68321	2	571923	Dumas_exploris_2022_2023_16_delta_2_n-dimer_11-3-22	1.37	3.675	0.922	0.922	N	0	R.ITFGGPSDSTGSNQNGER.S
7357	2	571923	Dumas_exploris_2022_2023_16_delta_2_n-dimer_11-3-22	0.32	2.571	0.748	0.748	N	0	K.HIDAYK.T
8048	2	571923	Dumas_exploris_2022_2023_16_delta_2_n-dimer_11-3-22	0.63	2.037	0.71	0.71	N	0	K.HIDAYK.T
82821	2	571923	Dumas_exploris_2022_2023_16_delta_2_n-dimer_11-3-22	-1.68	2.078	0.718	0.718	N	0	K.DQVILLNK.H
83483	2	571923	Dumas_exploris_2022_2023_16_delta_2_n-dimer_11-3-22	0.32	2.285	0.772	0.772	N	0	K.DQVILLNK.H
84233	2	571923	Dumas_exploris_2022_2023_16_delta_2_n-dimer_11-3-22	0.91	2.148	0.76	0.76	N	0	K.DQVILLNK.H
84529	3	571923	Dumas_exploris_2022_2023_16_delta_2_n-dimer_11-3-22	0.8	3.775	0.906	0.906	N	0	R.RGPEQTQGNFGDQELIR.Q
84995	2	571923	Dumas_exploris_2022_2023_16_delta_2_n-dimer_11-3-22	-0.08	2.191	0.844	0.844	N	0	K.DQVILLNK.H
85265	3	571923	Dumas_exploris_2022_2023_16_delta_2_n-dimer_11-3-22	-1.22	4.5	0.874	0.874	N	0	R.RGPEQTQGNFGDQELIR.Q
85625	2	571923	Dumas_exploris_2022_2023_16_delta_2_n-dimer_11-3-22	-0.84	2.026	0.834	0.834	N	0	K.DQVILLNK.H
85873	3	571923	Dumas_exploris_2022_2023_16_delta_2_n-dimer_11-3-22	0.05	4.63	0.862	0.862	N	0	R.RGPEQTQGNFGDQELIR.Q
86657	3	571923	Dumas_exploris_2022_2023_16_delta_2_n-dimer_11-3-22	1.36	4.401	0.849	0.849	N	0	R.RGPEQTQGNFGDQELIR.Q
8671	2	571923	Dumas_exploris_2022_2023_16_delta_2_n-dimer_11-3-22	1.65	2.08	0.696	0.696	N	0	K.HIDAYK.T
87414	3	571923	Dumas_exploris_2022_2023_16_delta_2_n-dimer_11-3-22	1.36	4.269	0.85	0.85	N	0	R.RGPEQTQGNFGDQELIR.Q
88139	3	571923	Dumas_exploris_2022_2023_16_delta_2_n-dimer_11-3-22	0.72	3.609	0.802	0.802	N	0	R.RGPEQTQGNFGDQELIR.Q
88933	3	571923	Dumas_exploris_2022_2023_16_delta_2_n-dimer_11-3-22	1.12	3.961	0.832	0.832	N	0	R.RGPEQTQGNFGDQELIR.Q
89688	3	571923	Dumas_exploris_2022_2023_16_delta_2_n-dimer_11-3-22	1.06	3.439	0.877	0.877	N	0	R.RGPEQTQGNFGDQELIR.Q
90837	3	571923	Dumas_exploris_2022_2023_16_delta_2_n-dimer_11-3-22	0.6	4.343	0.875	0.875	N	0	R.RGPEQTQGNFGDQELIR.Q
92326	3	571923	Dumas_exploris_2022_2023_16_delta_2_n-dimer_11-3-22	0.05	3.988	0.86	0.86	N	0	R.RGPEQTQGNFGDQELIR.Q
9261	2	571923	Dumas_exploris_2022_2023_16_delta_2_n-dimer_11-3-22	0.73	2.051	0.726	0.726	N	0	K.HIDAYK.T
95340	3	571923	Dumas_exploris_2022_2023_16_delta_2_n-dimer_11-3-22	0.33	2.443	0.829	0.829	N	0	R.RGPEQTQGNFGDQELIR.Q
96103	3	571923	Dumas_exploris_2022_2023_16_delta_2_n-dimer_11-3-22	-3.92	2.225	0.983	0.983	N	0	R.RGPEQTQGNFGDQELIR.Q
96178	2	571923	Dumas_exploris_2022_2023_16_delta_2_n-dimer_11-3-22	-1.82	2.381	0.947	0.947	N	0	K.AYNVTQAFGR.R
96753	2	571923	Dumas_exploris_2022_2023_16_delta_2_n-dimer_11-3-22	0.05	2.744	0.963	0.963	N	0	K.AYNVTQAFGR.R
97002	3	571923	Dumas_exploris_2022_2023_16_delta_2_n-dimer_11-3-22	1.04	3.439	0.873	0.873	N	0	R.RGPEQTQGNFGDQELIR.Q
97058	3	571923	Dumas_exploris_2022_2023_16_delta_2_n-dimer_11-3-22	1.75	2.764	0.837	0.837	N	0	R.RGPEQTQGNFGDQELIR.Q
97553	2	571923	Dumas_exploris_2022_2023_16_delta_2_n-dimer_11-3-22	0.88	2.185	0.957	0.957	N	0	K.AYNVTQAFGR.R
98304	2	571923	Dumas_exploris_2022_2023_16_delta_2_n-dimer_11-3-22	1.24	2.297	0.95	0.95	N	0	K.AYNVTQAFGR.R
99046	2	571923	Dumas_exploris_2022_2023_16_delta_2_n-dimer_11-3-22	0.8	2.005	0.957	0.957	N	0	K.AYNVTQAFGR.R
99772	2	571923	Dumas_exploris_2022_2023_16_delta_2_n-dimer_11-3-22	0.84	2.642	0.971	0.971	N	0	K.AYNVTQAFGR.R

## Sheet: Mock_bands_SARS2search
ScanF	z	SrchID	SrchName	PPM	XCorr	DeltaCorr	Uniq.Deltacorr	Reference	Redun	Peptide	Gene Symbol
112898	4	571925	Dumas_exploris_2022_2023_14_mock_3_n-dimer_11-3-22	0.69	2.722	0.918	0.918	N	0	K.LDDKDPNFKDQVILLNK.H
130782	3	571925	Dumas_exploris_2022_2023_14_mock_3_n-dimer_11-3-22	2.51	2.721	0	0	N	0	R.RPQGLPNNTASWFTALTQHGK.E
137724	3	571925	Dumas_exploris_2022_2023_14_mock_3_n-dimer_11-3-22	-0.1	2.539	0	0	N	0	K.QQTVTLLPAADLDDFSK.Q
139744	2	571925	Dumas_exploris_2022_2023_14_mock_3_n-dimer_11-3-22	1.93	2.406	0.967	0.967	N	0	K.DGIIWVATEGALNTPK.D
142476	2	571925	Dumas_exploris_2022_2023_14_mock_3_n-dimer_11-3-22	-6.21	2.209	0.875	0.875	N	0	R.MAGNGGDAALALLLLDR.L
6089	2	571925	Dumas_exploris_2022_2023_14_mock_3_n-dimer_11-3-22	-0.54	2.469	0.845	0.845	N	0	K.GQQQQGQTVTK.K
87760	3	571925	Dumas_exploris_2022_2023_14_mock_3_n-dimer_11-3-22	1.08	3.965	0.837	0.837	N	0	R.RGPEQTQGNFGDQELIR.Q
115323	3	571924	Dumas_exploris_2022_2023_08_mock_6_n-monomer_11-3-22	-2.86	2.308	0.915	0.915	Spike	0	R.ISNC^VADYSVLYNSASFSTFK.C
69864	3	571924	Dumas_exploris_2022_2023_08_mock_6_n-monomer_11-3-22	-2.57	3.514	0.801	0.801	N	0	R.RGPEQTQGNFGDQELIR.Q
79079	2	571924	Dumas_exploris_2022_2023_08_mock_6_n-monomer_11-3-22	16.45	2.124	0.846	0.846	N	0	K.AYNVTQAFGR.R

## Sheet: WA1_bands_AGMsearch
ScanF	z	SrchID	SrchName	PPM	XCorr	deltaCorr	Uniq.deltacorr	Reference	Redun	Peptide	Gene Symbol	Accession
100208	3	611876	Dumas_exploris_2022_2023_18_WA1_1_n-dimer_11-3-22	-0.52	2.484	0.599	0.599	tr|A0A0D9R5V2|A0A0D9R5V2_CHLSB	0	K.TAITVEHLAIK.C	DDX21	A0A0D9R5V2
100349	3	611876	Dumas_exploris_2022_2023_18_WA1_1_n-dimer_11-3-22	0.39	3.183	0.691	0.691	tr|A0A0D9RJ20|A0A0D9RJ20_CHLSB	0	R.YHTSQSGDEM*TSLSEYVSR.M	HSP90AB1	A0A0D9RJ20
100614	2	611876	Dumas_exploris_2022_2023_18_WA1_1_n-dimer_11-3-22	0.79	2.526	0.597	0.597	sp|P04264|K2C1_HUMAN_contaminant	2	K.YEELQITAGR.H	KRT1	P04264
100913	2	611876	Dumas_exploris_2022_2023_18_WA1_1_n-dimer_11-3-22	1.02	2.049	0.524	0.524	sp|P35908|K22E_HUMAN_contaminant	32	K.FASFIDK.V	KRT2	P35908
101075	3	611876	Dumas_exploris_2022_2023_18_WA1_1_n-dimer_11-3-22	0.98	2.325	0.493	0.493	tr|A0A0D9S2T3|A0A0D9S2T3_CHLSB	0	R.VGIVAWHPTAR.N	CORO1C	A0A0D9S2T3
101221	3	611876	Dumas_exploris_2022_2023_18_WA1_1_n-dimer_11-3-22	1.73	2.408	0.678	0.678	tr|A0A0D9RKZ5|A0A0D9RKZ5_CHLSB	3	K.TFTAWC^NSHLR.K	ACTN1	A0A0D9RKZ5
101532	2	611876	Dumas_exploris_2022_2023_18_WA1_1_n-dimer_11-3-22	1.5	2.315	0.502	0.502	sp|P05783|K1C18_HUMAN_contaminant	6	R.IVLQIDNAR.L	KRT18	P05783
101812	2	611876	Dumas_exploris_2022_2023_18_WA1_1_n-dimer_11-3-22	2.37	2.321	0.803	0.803	tr|A0A0D9S407|A0A0D9S407_CHLSB	0	R.YGGAPQALTLK.L	AP2A1	A0A0D9S407
102028	2	611876	Dumas_exploris_2022_2023_18_WA1_1_n-dimer_11-3-22	-2.09	2.103	0.685	0.685	tr|A0A0D9R246|A0A0D9R246_CHLSB	0	K.QSGESIDIITR.A	DDB1	A0A0D9R246
10217	2	611876	Dumas_exploris_2022_2023_18_WA1_1_n-dimer_11-3-22	1.74	2.35	0.592	0.592	tr|A0A0D9QWN9|A0A0D9QWN9_CHLSB	5	K.TGTLTQNR.M	ATP4A	A0A0D9QWN9
102228	2	611876	Dumas_exploris_2022_2023_18_WA1_1_n-dimer_11-3-22	1.96	2.423	0.666	0.666	tr|A0A0D9R246|A0A0D9R246_CHLSB	0	K.QSGESIDIITR.A	DDB1	A0A0D9R246
103347	2	611876	Dumas_exploris_2022_2023_18_WA1_1_n-dimer_11-3-22	0.73	2.507	0.661	0.661	tr|A0A0D9S294|A0A0D9S294_CHLSB	1	R.ELISNASDALDK.I	HSP90B1	A0A0D9S294
103427	3	611876	Dumas_exploris_2022_2023_18_WA1_1_n-dimer_11-3-22	0.05	2.415	0.429	0.429	tr|A0A0D9R2T1|A0A0D9R2T1_CHLSB	0	R.IRIDELEPR.R	GANAB	A0A0D9R2T1
103536	4	611876	Dumas_exploris_2022_2023_18_WA1_1_n-dimer_11-3-22	0.2	2.857	0.688	0.688	tr|A0A0D9QVJ0|A0A0D9QVJ0_CHLSB	0	R.ASFNHFDKDHGGALGPEEFK.A	ACTN4	A0A0D9QVJ0
103670	2	611876	Dumas_exploris_2022_2023_18_WA1_1_n-dimer_11-3-22	0.12	2.213	0.492	0.492	tr|A0A0D9R5V2|A0A0D9R5V2_CHLSB	0	R.AAVIGDVIR.V	DDX21	A0A0D9R5V2
104073	3	611876	Dumas_exploris_2022_2023_18_WA1_1_n-dimer_11-3-22	0.62	3.101	0.641	0.641	tr|A0A0D9R221|A0A0D9R221_CHLSB	0	K.RPLTAATLFK.N	MYO1D	A0A0D9R221
104201	2	611876	Dumas_exploris_2022_2023_18_WA1_1_n-dimer_11-3-22	0.53	2.055	0.638	0.638	tr|A0A0D9S294|A0A0D9S294_CHLSB	1	R.ELISNASDALDK.I	HSP90B1	A0A0D9S294
104877	2	611876	Dumas_exploris_2022_2023_18_WA1_1_n-dimer_11-3-22	3.77	3.093	0.717	0.717	sp|P35908|K22E_HUMAN_contaminant	1	K.NVQDAIADAEQR.G	KRT2	P35908
105051	3	611876	Dumas_exploris_2022_2023_18_WA1_1_n-dimer_11-3-22	0.56	2.375	0.593	0.593	tr|A0A0D9R2J6|A0A0D9R2J6_CHLSB	0	R.EVGVDVHFPK.A	AHNAK	A0A0D9R2J6
105304	3	611876	Dumas_exploris_2022_2023_18_WA1_1_n-dimer_11-3-22	1.31	3.097	0.756	0.756	tr|A0A0D9R6E6|A0A0D9R6E6_CHLSB	0	R.HEM*PPHIYAITDTAYR.S	MYH9	A0A0D9R6E6
105688	3	611876	Dumas_exploris_2022_2023_18_WA1_1_n-dimer_11-3-22	0.89	2.967	0.707	0.707	tr|A0A0D9S0W9|A0A0D9S0W9_CHLSB	0	K.AIVIC^PTDEDLKDR.T	HNRNPUL1	A0A0D9S0W9
105800	3	611876	Dumas_exploris_2022_2023_18_WA1_1_n-dimer_11-3-22	1.33	3.125	0.551	0.551	tr|A0A0D9R6E6|A0A0D9R6E6_CHLSB	0	K.IAQLEEQLDNETKER.Q	MYH9	A0A0D9R6E6
105868	3	611876	Dumas_exploris_2022_2023_18_WA1_1_n-dimer_11-3-22	0.78	3.441	0.774	0.774	tr|A0A0D9R5V2|A0A0D9R5V2_CHLSB	0	R.GRPPQVLVLAPTR.E	DDX21	A0A0D9R5V2
106056	2	611876	Dumas_exploris_2022_2023_18_WA1_1_n-dimer_11-3-22	2.45	2.085	0.609	0.609	tr|A0A0D9R221|A0A0D9R221_CHLSB	0	K.SIPASDLPQVR.A	MYO1D	A0A0D9R221
106273	2	611876	Dumas_exploris_2022_2023_18_WA1_1_n-dimer_11-3-22	1.56	2.465	0.765	0.765	tr|A0A0D9R1C9|A0A0D9R1C9_CHLSB	0	R.GPLEYVPSAK.V	MVP	A0A0D9R1C9
106790	2	611876	Dumas_exploris_2022_2023_18_WA1_1_n-dimer_11-3-22	0.92	2.391	0.721	0.721	tr|A0A0D9RGI6|A0A0D9RGI6_CHLSB	0	R.VVGAM*QLYSVDR.K	CLTCL1	A0A0D9RGI6
106833	3	611876	Dumas_exploris_2022_2023_18_WA1_1_n-dimer_11-3-22	1.33	2.269	0.586	0.586	sp|A6NMY6|AXA2L_HUMAN_contaminant	1	K.DIISDTSGDFRK.L	ANXA2P2	A6NMY6
106877	2	611876	Dumas_exploris_2022_2023_18_WA1_1_n-dimer_11-3-22	1.3	2.232	0.673	0.673	tr|A0A0D9R221|A0A0D9R221_CHLSB	0	K.SIPASDLPQVR.A	MYO1D	A0A0D9R221
107280	2	611876	Dumas_exploris_2022_2023_18_WA1_1_n-dimer_11-3-22	4.84	2.394	0.642	0.642	tr|A0A0D9R1G1|A0A0D9R1G1_CHLSB	4	K.DVNAAIATIK.T	TUBA1A	A0A0D9R1G1
107537	2	611876	Dumas_exploris_2022_2023_18_WA1_1_n-dimer_11-3-22	0.91	2.896	0.644	0.644	tr|A0A0D9S3J6|A0A0D9S3J6_CHLSB	0	R.YAAVTQFEATDAR.R	NPEPPS	A0A0D9S3J6
107713	2	611876	Dumas_exploris_2022_2023_18_WA1_1_n-dimer_11-3-22	1.6	2.072	0.614	0.614	tr|A0A0D9R221|A0A0D9R221_CHLSB	0	K.SIPASDLPQVR.A	MYO1D	A0A0D9R221
107907	3	611876	Dumas_exploris_2022_2023_18_WA1_1_n-dimer_11-3-22	0.85	2.823	0.608	0.608	tr|A0A0D9RA32|A0A0D9RA32_CHLSB	0	R.KM*C^LFAGFQR.K	HNRNPU	A0A0D9RA32
107965	2	611876	Dumas_exploris_2022_2023_18_WA1_1_n-dimer_11-3-22	0.76	2.454	0.701	0.701	tr|A0A0D9R1G1|A0A0D9R1G1_CHLSB	4	K.DVNAAIATIK.T	TUBA1A	A0A0D9R1G1
109453	2	611876	Dumas_exploris_2022_2023_18_WA1_1_n-dimer_11-3-22	0.86	2.134	0.543	0.543	tr|A0A0D9R2V4|A0A0D9R2V4_CHLSB	0	K.ALELTGLK.V	NCL	A0A0D9R2V4
109673	2	611876	Dumas_exploris_2022_2023_18_WA1_1_n-dimer_11-3-22	3.98	2.266	0.735	0.735	tr|A0A0D9QZ01|A0A0D9QZ01_CHLSB	0	R.YGVIIVGNPK.A	UPF1	A0A0D9QZ01
110015	2	611876	Dumas_exploris_2022_2023_18_WA1_1_n-dimer_11-3-22	0.85	2.116	0.476	0.476	tr|A0A0D9S294|A0A0D9S294_CHLSB	0	K.FAFQAEVNR.M	HSP90B1	A0A0D9S294
110052	2	611876	Dumas_exploris_2022_2023_18_WA1_1_n-dimer_11-3-22	0.86	2.569	0.673	0.673	tr|A0A0D9R0N5|A0A0D9R0N5_CHLSB	0	K.YIEIYVQK.V	CLTC	A0A0D9R0N5
110156	3	611876	Dumas_exploris_2022_2023_18_WA1_1_n-dimer_11-3-22	0.53	2.332	0.748	0.748	tr|A0A0D9RFF1|A0A0D9RFF1_CHLSB	6	R.AVFPSIVGRPR.H		A0A0D9RFF1
110264	2	611876	Dumas_exploris_2022_2023_18_WA1_1_n-dimer_11-3-22	1.13	2.126	0.626	0.626	tr|A0A0D9RLM4|A0A0D9RLM4_CHLSB	0	R.EVQQTLEELR.A	SRBD1	A0A0D9RLM4
110358	2	611876	Dumas_exploris_2022_2023_18_WA1_1_n-dimer_11-3-22	1.25	2.171	0.542	0.542	tr|A0A0D9RLM4|A0A0D9RLM4_CHLSB	0	R.EVQQTLEELR.A	SRBD1	A0A0D9RLM4
110562	2	611876	Dumas_exploris_2022_2023_18_WA1_1_n-dimer_11-3-22	2.79	2.023	0.634	0.634	tr|A0A0D9SBD1|A0A0D9SBD1_CHLSB	0	R.NTGIIC^TIGPASR.S		A0A0D9SBD1
110572	2	611876	Dumas_exploris_2022_2023_18_WA1_1_n-dimer_11-3-22	3.95	2.447	0.681	0.681	tr|A0A0D9R0N5|A0A0D9R0N5_CHLSB	0	K.VANVELYYR.A	CLTC	A0A0D9R0N5
110735	3	611876	Dumas_exploris_2022_2023_18_WA1_1_n-dimer_11-3-22	0.57	3.621	0.782	0.782	tr|A0A0D9RA32|A0A0D9RA32_CHLSB	0	K.KDC^EVVM*M*IGLPGAGK.T	HNRNPU	A0A0D9RA32
110932	3	611876	Dumas_exploris_2022_2023_18_WA1_1_n-dimer_11-3-22	0.95	3.522	0.693	0.693	tr|A0A0D9RZY4|A0A0D9RZY4_CHLSB	0	K.YSELVQNHADLLR.K	HIP1	A0A0D9RZY4
111106	2	611876	Dumas_exploris_2022_2023_18_WA1_1_n-dimer_11-3-22	1.24	2.016	0.59	0.59	sp|P35527|K1C9_HUMAN_contaminant	0	K.TLLDIDNTR.M	KRT9	P35527
111120	3	611876	Dumas_exploris_2022_2023_18_WA1_1_n-dimer_11-3-22	0.78	3.201	0.73	0.73	sp|P02769|ALBU_BOVIN_contaminant	0	R.RHPEYAVSVLLR.L	ALB	P02769
111292	2	611876	Dumas_exploris_2022_2023_18_WA1_1_n-dimer_11-3-22	0.94	2.914	0.742	0.742	tr|A0A0D9S407|A0A0D9S407_CHLSB	0	R.LLQC^YPPPEDAAVK.G	AP2A1	A0A0D9S407
111996	3	611876	Dumas_exploris_2022_2023_18_WA1_1_n-dimer_11-3-22	1.23	2.787	0.733	0.733	sp|P02769|ALBU_BOVIN_contaminant	0	R.RHPEYAVSVLLR.L	ALB	P02769
112290	2	611876	Dumas_exploris_2022_2023_18_WA1_1_n-dimer_11-3-22	1.72	2.573	0.616	0.616	tr|A0A0D9R1R5|A0A0D9R1R5_CHLSB	1	R.NVEGQDM*LYQSLK.L	AP2B1	A0A0D9R1R5
112589	2	611876	Dumas_exploris_2022_2023_18_WA1_1_n-dimer_11-3-22	2.23	2.494	0.712	0.712	tr|A0A0D9S8A2|A0A0D9S8A2_CHLSB	0	K.FGQIVNTLDK.M	EPHB2	A0A0D9S8A2
112857	2	611876	Dumas_exploris_2022_2023_18_WA1_1_n-dimer_11-3-22	0.99	2.179	0.683	0.683	tr|A0A0D9RKZ5|A0A0D9RKZ5_CHLSB	1	R.ELPPDQAEYC^IAR.M	ACTN1	A0A0D9RKZ5
112870	2	611876	Dumas_exploris_2022_2023_18_WA1_1_n-dimer_11-3-22	-0.58	2.481	0.607	0.607	tr|A0A0D9RC89|A0A0D9RC89_CHLSB	1	R.EAGAGGLSIAVEGPSK.A	FLNC	A0A0D9RC89
113422	3	611876	Dumas_exploris_2022_2023_18_WA1_1_n-dimer_11-3-22	0.86	2.43	0.57	0.57	tr|A0A0D9R924|A0A0D9R924_CHLSB	0	R.SQVM*DEATALQLR.E	PLEC	A0A0D9R924
113463	2	611876	Dumas_exploris_2022_2023_18_WA1_1_n-dimer_11-3-22	0.75	2.203	0.665	0.665	tr|A0A0D9R2V4|A0A0D9R2V4_CHLSB	0	K.EVFEDAAEIR.L	NCL	A0A0D9R2V4
113795	3	611876	Dumas_exploris_2022_2023_18_WA1_1_n-dimer_11-3-22	1.36	2.619	0.689	0.689	tr|A0A0D9RCZ4|A0A0D9RCZ4_CHLSB	0	R.RAPFDLFENRK.K		A0A0D9RCZ4
11388	2	611876	Dumas_exploris_2022_2023_18_WA1_1_n-dimer_11-3-22	1.35	2.395	0.429	0.429	tr|A0A0D9RKZ5|A0A0D9RKZ5_CHLSB	1	R.LDHLAEK.F	ACTN1	A0A0D9RKZ5
114372	2	611876	Dumas_exploris_2022_2023_18_WA1_1_n-dimer_11-3-22	1.3	2.603	0.768	0.768	tr|A0A0D9RDN9|A0A0D9RDN9_CHLSB	0	R.EM*AEAFAGEIPK.V	AP2A2	A0A0D9RDN9
114402	3	611876	Dumas_exploris_2022_2023_18_WA1_1_n-dimer_11-3-22	0.93	3.711	0.653	0.653	tr|A0A0D9S294|A0A0D9S294_CHLSB	0	K.NLLHVTDTGVGMTR.E	HSP90B1	A0A0D9S294
114475	2	611876	Dumas_exploris_2022_2023_18_WA1_1_n-dimer_11-3-22	1.28	2.488	0.724	0.724	tr|A0A0D9R2J6|A0A0D9R2J6_CHLSB	1	K.AEGPEVDVNLPK.A	AHNAK	A0A0D9R2J6
114593	2	611876	Dumas_exploris_2022_2023_18_WA1_1_n-dimer_11-3-22	2.18	2.53	0.666	0.666	sp|P13645|K1C10_HUMAN_contaminant	1	K.QSLEASLAETEGR.Y	KRT10	P13645
114657	3	611876	Dumas_exploris_2022_2023_18_WA1_1_n-dimer_11-3-22	0.9	2.385	0.578	0.578	tr|A0A0D9RCZ4|A0A0D9RCZ4_CHLSB	0	R.RAPFDLFENRK.K		A0A0D9RCZ4
114740	3	611876	Dumas_exploris_2022_2023_18_WA1_1_n-dimer_11-3-22	0.64	3.18	0.644	0.644	tr|A0A0D9S294|A0A0D9S294_CHLSB	0	K.NLLHVTDTGVGMTR.E	HSP90B1	A0A0D9S294
114916	3	611876	Dumas_exploris_2022_2023_18_WA1_1_n-dimer_11-3-22	0.55	2.432	0.63	0.63	tr|A0A0D9QWH4|A0A0D9QWH4_CHLSB	0	K.HIANYISGIQTIGHR.V	SF3B3	A0A0D9QWH4
114925	3	611876	Dumas_exploris_2022_2023_18_WA1_1_n-dimer_11-3-22	2.19	2.569	0.652	0.652	tr|A0A0D9RA32|A0A0D9RA32_CHLSB	0	K.RNFILDQTNVSAAAQR.R	HNRNPU	A0A0D9RA32
115095	2	611876	Dumas_exploris_2022_2023_18_WA1_1_n-dimer_11-3-22	0.34	2.7	0.697	0.697	tr|A0A0D9R924|A0A0D9R924_CHLSB	0	R.SQVM*DEATALQLR.E	PLEC	A0A0D9R924
115280	2	611876	Dumas_exploris_2022_2023_18_WA1_1_n-dimer_11-3-22	2.67	2.248	0.446	0.446	tr|A0A0D9RP68|A0A0D9RP68_CHLSB	0	R.GVIDM*GNSLIER.G	SPTAN1	A0A0D9RP68
115381	2	611876	Dumas_exploris_2022_2023_18_WA1_1_n-dimer_11-3-22	1.28	2.683	0.761	0.761	tr|A0A0D9S7U2|A0A0D9S7U2_CHLSB	0	K.YGEPGEVFINK.G	SFPQ	A0A0D9S7U2
115475	3	611876	Dumas_exploris_2022_2023_18_WA1_1_n-dimer_11-3-22	0.28	2.405	0.674	0.674	tr|A0A0D9S5D2|A0A0D9S5D2_CHLSB	0	R.AIM*EM*PSFYSHGLPR.C	ADAR	A0A0D9S5D2
115523	2	611876	Dumas_exploris_2022_2023_18_WA1_1_n-dimer_11-3-22	1.02	2.091	0.612	0.612	tr|A0A0D9S6D8|A0A0D9S6D8_CHLSB	0	K.TVTLVEAIK.Q	MOV10	A0A0D9S6D8
116143	2	611876	Dumas_exploris_2022_2023_18_WA1_1_n-dimer_11-3-22	1.44	2.735	0.652	0.652	tr|A0A0D9R924|A0A0D9R924_CHLSB	0	R.EGLTSIEEVTK.N	PLEC	A0A0D9R924
116184	2	611876	Dumas_exploris_2022_2023_18_WA1_1_n-dimer_11-3-22	1.08	2.176	0.697	0.697	tr|A0A0D9RDN9|A0A0D9RDN9_CHLSB	0	R.LEPNLQAQMYR.L	AP2A2	A0A0D9RDN9
116224	2	611876	Dumas_exploris_2022_2023_18_WA1_1_n-dimer_11-3-22	0.98	2.117	0.699	0.699	tr|A0A0D9S7U2|A0A0D9S7U2_CHLSB	0	K.YGEPGEVFINK.G	SFPQ	A0A0D9S7U2
116403	3	611876	Dumas_exploris_2022_2023_18_WA1_1_n-dimer_11-3-22	0.77	2.425	0.612	0.612	tr|A0A0D9S407|A0A0D9S407_CHLSB	0	K.TVFEALQAPAC^HENM*VK.V	AP2A1	A0A0D9S407
116634	2	611876	Dumas_exploris_2022_2023_18_WA1_1_n-dimer_11-3-22	0.33	3.091	0.63	0.63	tr|A0A0D9R0N5|A0A0D9R0N5_CHLSB	0	K.HDVVFLITK.Y	CLTC	A0A0D9R0N5
116641	2	611876	Dumas_exploris_2022_2023_18_WA1_1_n-dimer_11-3-22	1.15	2.512	0.052	0.72	tr|A0A0D9R924|A0A0D9R924_CHLSB	0	R.SSS@VGSSSSYPISPAVSR.T	PLEC	A0A0D9R924
116715	2	611876	Dumas_exploris_2022_2023_18_WA1_1_n-dimer_11-3-22	0.12	2.704	0.711	0.711	tr|A0A0D9RDN9|A0A0D9RDN9_CHLSB	1	R.AC^NQLGQFLQHR.E	AP2A2	A0A0D9RDN9
116758	3	611876	Dumas_exploris_2022_2023_18_WA1_1_n-dimer_11-3-22	0.41	3.023	0.717	0.717	tr|A0A0D9RKY1|A0A0D9RKY1_CHLSB	0	R.VIHVVTSEM*DNYEPGVYTEK.V	CTNNA1	A0A0D9RKY1
116947	2	611876	Dumas_exploris_2022_2023_18_WA1_1_n-dimer_11-3-22	0.58	2.799	0.73	0.73	tr|A0A0D9R1R5|A0A0D9R1R5_CHLSB	1	K.M*EPLNNLQVAVK.N	AP2B1	A0A0D9R1R5
117174	2	611876	Dumas_exploris_2022_2023_18_WA1_1_n-dimer_11-3-22	2.69	2.181	0.428	0.428	tr|A0A0D9R2T1|A0A0D9R2T1_CHLSB	0	R.SLLLSVNAR.G	GANAB	A0A0D9R2T1
117229	3	611876	Dumas_exploris_2022_2023_18_WA1_1_n-dimer_11-3-22	0.62	3.38	0.743	0.743	sp|P02768|ALBU_HUMAN_contaminant	2	K.KVPQVSTPTLVEVSR.N	ALB	P02768
117348	2	611876	Dumas_exploris_2022_2023_18_WA1_1_n-dimer_11-3-22	0.71	2.538	0.425	0.425	sp|P05787|K2C8_HUMAN_contaminant	1	K.WSLLQQQK.T	KRT8	P05787
117606	3	611876	Dumas_exploris_2022_2023_18_WA1_1_n-dimer_11-3-22	0.51	2.342	0.637	0.637	tr|A0A0D9RKZ5|A0A0D9RKZ5_CHLSB	0	K.M*LDAEDIVGTARPDEK.A	ACTN1	A0A0D9RKZ5
117720	2	611876	Dumas_exploris_2022_2023_18_WA1_1_n-dimer_11-3-22	0.1	2.104	0.436	0.436	tr|A0A0D9RNK4|A0A0D9RNK4_CHLSB	0	R.FDEVLIR.H	MYO1C	A0A0D9RNK4
117737	2	611876	Dumas_exploris_2022_2023_18_WA1_1_n-dimer_11-3-22	-0.1	2.923	0.744	0.744	tr|A0A0D9R1R5|A0A0D9R1R5_CHLSB	1	K.M*EPLNNLQVAVK.N	AP2B1	A0A0D9R1R5
117762	2	611876	Dumas_exploris_2022_2023_18_WA1_1_n-dimer_11-3-22	-0.33	2.049	0.646	0.646	tr|A0A0D9RMI8|A0A0D9RMI8_CHLSB	0	K.NAVEEYVYEM*R.D	HSPA4	A0A0D9RMI8
117982	3	611876	Dumas_exploris_2022_2023_18_WA1_1_n-dimer_11-3-22	0.17	3.197	0.734	0.734	tr|A0A0D9R8U2|A0A0D9R8U2_CHLSB	0	R.AAAPQAWAGPM*EEPPQAQAPPR.G	DBN1	A0A0D9R8U2
118005	3	611876	Dumas_exploris_2022_2023_18_WA1_1_n-dimer_11-3-22	0.24	2.844	0.788	0.788	sp|P02768|ALBU_HUMAN_contaminant	2	K.KVPQVSTPTLVEVSR.N	ALB	P02768
118024	3	611876	Dumas_exploris_2022_2023_18_WA1_1_n-dimer_11-3-22	-0.33	2.864	0.636	0.636	tr|A0A0D9SBS7|A0A0D9SBS7_CHLSB	1	K.YYVTIIDAPGHR.D		A0A0D9SBS7
118170	3	611876	Dumas_exploris_2022_2023_18_WA1_1_n-dimer_11-3-22	-0.17	2.556	0.645	0.645	tr|A0A0D9SBS7|A0A0D9SBS7_CHLSB	1	K.YYVTIIDAPGHR.D		A0A0D9SBS7
118504	2	611876	Dumas_exploris_2022_2023_18_WA1_1_n-dimer_11-3-22	2.03	3.013	0.478	0.478	sp|P13647|K2C5_HUMAN_contaminant	1	K.LAELEEALQK.A	KRT5	P13647
118793	2	611876	Dumas_exploris_2022_2023_18_WA1_1_n-dimer_11-3-22	0.56	2.28	0.551	0.551	tr|A0A0D9R924|A0A0D9R924_CHLSB	0	K.TPVDVPVGGFK.G	PLEC	A0A0D9R924
119074	2	611876	Dumas_exploris_2022_2023_18_WA1_1_n-dimer_11-3-22	-3.11	2.429	0.69	0.69	tr|A0A0D9R246|A0A0D9R246_CHLSB	0	K.YNAC^ILEYK.Q	DDB1	A0A0D9R246
119133	2	611876	Dumas_exploris_2022_2023_18_WA1_1_n-dimer_11-3-22	1.05	2.527	0.583	0.583	tr|A0A0D9RSU3|A0A0D9RSU3_CHLSB	8	R.FPGQLNADLR.K	TUBB1	A0A0D9RSU3
119225	3	611876	Dumas_exploris_2022_2023_18_WA1_1_n-dimer_11-3-22	1.28	2.498	0.747	0.747	tr|A0A0D9R0N5|A0A0D9R0N5_CHLSB	0	R.KFNALFAQGNYSEAAK.V	CLTC	A0A0D9R0N5
119340	2	611876	Dumas_exploris_2022_2023_18_WA1_1_n-dimer_11-3-22	-3.83	2.354	0.623	0.623	tr|A0A0D9RDN9|A0A0D9RDN9_CHLSB	1	K.QSAALC^LLR.L	AP2A2	A0A0D9RDN9
119384	2	611876	Dumas_exploris_2022_2023_18_WA1_1_n-dimer_11-3-22	0.66	2.472	0.577	0.577	tr|A0A0D9RDN9|A0A0D9RDN9_CHLSB	1	K.QSAALC^LLR.L	AP2A2	A0A0D9RDN9
119484	3	611876	Dumas_exploris_2022_2023_18_WA1_1_n-dimer_11-3-22	1.11	2.457	0.692	0.692	sp|P02769|ALBU_BOVIN_contaminant	0	K.LKPDPNTLC^DEFK.A	ALB	P02769
11957	3	611876	Dumas_exploris_2022_2023_18_WA1_1_n-dimer_11-3-22	0.21	2.704	0.663	0.663	tr|A0A0D9S7U2|A0A0D9S7U2_CHLSB	0	R.GREEYEGPNK.K	SFPQ	A0A0D9S7U2
119714	2	611876	Dumas_exploris_2022_2023_18_WA1_1_n-dimer_11-3-22	3.52	2.565	0.517	0.517	tr|A0A0D9RC15|A0A0D9RC15_CHLSB	0	R.FSVGGM*TDVAEIK.G	LONP1	A0A0D9RC15
119730	2	611876	Dumas_exploris_2022_2023_18_WA1_1_n-dimer_11-3-22	1.22	2.455	0.577	0.577	tr|A0A0D9S3A0|A0A0D9S3A0_CHLSB	3	R.IM*NTFSVVPSPK.V	TUBB3	A0A0D9S3A0
119784	2	611876	Dumas_exploris_2022_2023_18_WA1_1_n-dimer_11-3-22	-2.83	2.239	0.471	0.471	tr|A0A0D9RSU3|A0A0D9RSU3_CHLSB	8	R.FPGQLNADLR.K	TUBB1	A0A0D9RSU3
119982	2	611876	Dumas_exploris_2022_2023_18_WA1_1_n-dimer_11-3-22	1.27	2.332	0.635	0.635	tr|A0A0D9SBD1|A0A0D9SBD1_CHLSB	0	R.LDIDSPPITAR.N		A0A0D9SBD1
120171	2	611876	Dumas_exploris_2022_2023_18_WA1_1_n-dimer_11-3-22	-1.11	2.338	0.605	0.605	sp|P04264|K2C1_HUMAN_contaminant	0	R.SGGGFSSGSAGIINYQR.R	KRT1	P04264
120579	2	611876	Dumas_exploris_2022_2023_18_WA1_1_n-dimer_11-3-22	0.5	2.304	0.6	0.6	tr|A0A0D9S3A0|A0A0D9S3A0_CHLSB	3	R.IM*NTFSVVPSPK.V	TUBB3	A0A0D9S3A0
120626	2	611876	Dumas_exploris_2022_2023_18_WA1_1_n-dimer_11-3-22	0.12	2.85	0.62	0.62	tr|A0A0D9RSU3|A0A0D9RSU3_CHLSB	8	R.FPGQLNADLR.K	TUBB1	A0A0D9RSU3
120636	2	611876	Dumas_exploris_2022_2023_18_WA1_1_n-dimer_11-3-22	0.06	2.331	0.465	0.465	tr|A0A0D9RXZ5|A0A0D9RXZ5_CHLSB	0	K.LSFISVGNK.F	MYO6	A0A0D9RXZ5
120752	2	611876	Dumas_exploris_2022_2023_18_WA1_1_n-dimer_11-3-22	1.19	2.068	0.717	0.717	tr|A0A0D9R924|A0A0D9R924_CHLSB	0	R.APVPASELLASR.V	PLEC	A0A0D9R924
120821	2	611876	Dumas_exploris_2022_2023_18_WA1_1_n-dimer_11-3-22	1.25	2.65	0.585	0.585	tr|A0A0D9RJ20|A0A0D9RJ20_CHLSB	0	K.IDIIPNPQER.T	HSP90AB1	A0A0D9RJ20
120875	2	611876	Dumas_exploris_2022_2023_18_WA1_1_n-dimer_11-3-22	2.14	2.237	0.665	0.665	tr|A0A0D9S441|A0A0D9S441_CHLSB	3	R.TTPSYVAFTDTER.L	HSPA8	A0A0D9S441
120960	2	611876	Dumas_exploris_2022_2023_18_WA1_1_n-dimer_11-3-22	2.08	2.449	0.596	0.596	sp|P13645|K1C10_HUMAN_contaminant	1	R.VLDELTLTK.A	KRT10	P13645
121181	3	611876	Dumas_exploris_2022_2023_18_WA1_1_n-dimer_11-3-22	0.91	2.546	0.647	0.647	tr|A0A0D9R0N5|A0A0D9R0N5_CHLSB	0	K.QLPLVKPYLR.S	CLTC	A0A0D9R0N5
121228	2	611876	Dumas_exploris_2022_2023_18_WA1_1_n-dimer_11-3-22	1.4	2.135	0.649	0.649	tr|A0A0D9R924|A0A0D9R924_CHLSB	0	R.WQAVLAQTDVR.Q	PLEC	A0A0D9R924
121530	2	611876	Dumas_exploris_2022_2023_18_WA1_1_n-dimer_11-3-22	0.36	2.663	0.588	0.588	tr|A0A0D9R642|A0A0D9R642_CHLSB	0	K.M*TSGM*YLGEIVR.Q	HKDC1	A0A0D9R642
121565	2	611876	Dumas_exploris_2022_2023_18_WA1_1_n-dimer_11-3-22	0.66	2.552	0.559	0.559	tr|A0A0D9RSU3|A0A0D9RSU3_CHLSB	8	R.FPGQLNADLR.K	TUBB1	A0A0D9RSU3
121932	3	611876	Dumas_exploris_2022_2023_18_WA1_1_n-dimer_11-3-22	1.08	2.628	0.736	0.736	tr|A0A0D9RI00|A0A0D9RI00_CHLSB	0	R.FLNDTSLPHSC^FR.I	MYO1B	A0A0D9RI00
122323	2	611876	Dumas_exploris_2022_2023_18_WA1_1_n-dimer_11-3-22	0.21	2.264	0.556	0.556	tr|A0A0D9R924|A0A0D9R924_CHLSB	0	R.LTAEDLYEAR.I	PLEC	A0A0D9R924
122589	2	611876	Dumas_exploris_2022_2023_18_WA1_1_n-dimer_11-3-22	-0.95	2.151	0.477	0.477	tr|A0A0D9RKZ5|A0A0D9RKZ5_CHLSB	0	K.NYITVDELR.R	ACTN1	A0A0D9RKZ5
122862	2	611876	Dumas_exploris_2022_2023_18_WA1_1_n-dimer_11-3-22	1.02	2.265	0.654	0.654	tr|A0A0D9R3S5|A0A0D9R3S5_CHLSB	0	K.VLQDMGLPTGAEGR.D	ILF3	A0A0D9R3S5
122948	3	611876	Dumas_exploris_2022_2023_18_WA1_1_n-dimer_11-3-22	1.15	2.779	0.607	0.607	sp|P04264|K2C1_HUMAN_contaminant	0	K.QISNLQQSISDAEQR.G	KRT1	P04264
123045	3	611876	Dumas_exploris_2022_2023_18_WA1_1_n-dimer_11-3-22	0.63	2.271	0.64	0.64	tr|A0A0D9QVJ0|A0A0D9QVJ0_CHLSB	0	K.M*LDAEDIVNTARPDEK.A	ACTN4	A0A0D9QVJ0
123783	2	611876	Dumas_exploris_2022_2023_18_WA1_1_n-dimer_11-3-22	0.71	2.354	0.39	0.39	tr|A0A0D9RI00|A0A0D9RI00_CHLSB	0	K.LEASELFK.D	MYO1B	A0A0D9RI00
123858	3	611876	Dumas_exploris_2022_2023_18_WA1_1_n-dimer_11-3-22	-1.56	2.917	0.689	0.689	tr|A0A0D9RHW7|A0A0D9RHW7_CHLSB	0	K.GYGFVHFETQEAAER.A		A0A0D9RHW7
123952	3	611876	Dumas_exploris_2022_2023_18_WA1_1_n-dimer_11-3-22	0.38	2.292	0.705	0.705	tr|A0A0D9RXZ5|A0A0D9RXZ5_CHLSB	0	R.HFAGAVC^YETTQFVEK.N	MYO6	A0A0D9RXZ5
124006	2	611876	Dumas_exploris_2022_2023_18_WA1_1_n-dimer_11-3-22	-1.6	2.182	0.466	0.466	tr|A0A0D9S3A0|A0A0D9S3A0_CHLSB	5	R.ISEQFTAM*FR.R	TUBB3	A0A0D9S3A0
124103	2	611876	Dumas_exploris_2022_2023_18_WA1_1_n-dimer_11-3-22	-0.75	2.913	0.645	0.645	tr|A0A0D9S3A0|A0A0D9S3A0_CHLSB	5	R.ISEQFTAM*FR.R	TUBB3	A0A0D9S3A0
124296	3	611876	Dumas_exploris_2022_2023_18_WA1_1_n-dimer_11-3-22	0.29	3.118	0.679	0.679	tr|A0A0D9RA32|A0A0D9RA32_CHLSB	0	R.LQAALDDEEAGGRPAM*EPGNGSLDLGGDSAGR.S	HNRNPU	A0A0D9RA32
124453	2	611876	Dumas_exploris_2022_2023_18_WA1_1_n-dimer_11-3-22	1.63	2.046	0.679	0.679	tr|A0A0D9RXZ5|A0A0D9RXZ5_CHLSB	0	K.FNEVVSVLK.D	MYO6	A0A0D9RXZ5
124470	3	611876	Dumas_exploris_2022_2023_18_WA1_1_n-dimer_11-3-22	1.36	3.16	0.705	0.705	tr|A0A0D9S302|A0A0D9S302_CHLSB	0	R.APVIFSHSSAYSLC^ASR.R	DPEP1	A0A0D9S302
124471	2	611876	Dumas_exploris_2022_2023_18_WA1_1_n-dimer_11-3-22	0.82	2.711	0.521	0.521	sp|P05787|K2C8_HUMAN_contaminant	0	K.LSELEAALQR.A	KRT8	P05787
124521	3	611876	Dumas_exploris_2022_2023_18_WA1_1_n-dimer_11-3-22	0.07	2.936	0.737	0.737	tr|A0A0D9RBR7|A0A0D9RBR7_CHLSB	0	K.AAGFKDPLLASGTDGVGTK.L	GART	A0A0D9RBR7
124768	3	611876	Dumas_exploris_2022_2023_18_WA1_1_n-dimer_11-3-22	0.95	5.34	0.789	0.789	tr|A0A0D9S302|A0A0D9S302_CHLSB	0	R.APVIFSHSSAYSLC^ASR.R	DPEP1	A0A0D9S302
124868	2	611876	Dumas_exploris_2022_2023_18_WA1_1_n-dimer_11-3-22	1.56	2.04	0.288	0.288	tr|A0A0D9QZ01|A0A0D9QZ01_CHLSB	0	K.AGLSQSLFER.L	UPF1	A0A0D9QZ01
12502	2	611876	Dumas_exploris_2022_2023_18_WA1_1_n-dimer_11-3-22	1.07	2.141	0.549	0.549	tr|A0A0D9R1G1|A0A0D9R1G1_CHLSB	4	R.GHYTIGK.E	TUBA1A	A0A0D9R1G1
125088	3	611876	Dumas_exploris_2022_2023_18_WA1_1_n-dimer_11-3-22	-2.35	3.152	0.746	0.746	tr|A0A0D9S302|A0A0D9S302_CHLSB	0	R.APVIFSHSSAYSLC^ASR.R	DPEP1	A0A0D9S302
125386	2	611876	Dumas_exploris_2022_2023_18_WA1_1_n-dimer_11-3-22	1.45	2.34	0.285	0.285	tr|A0A0D9S6D8|A0A0D9S6D8_CHLSB	0	R.LLTYNSLYK.K	MOV10	A0A0D9S6D8
125412	2	611876	Dumas_exploris_2022_2023_18_WA1_1_n-dimer_11-3-22	1.64	2.004	0.626	0.626	tr|A0A0D9R121|A0A0D9R121_CHLSB	0	K.LVENC^VC^LLR.N	CTNND1	A0A0D9R121
125553	2	611876	Dumas_exploris_2022_2023_18_WA1_1_n-dimer_11-3-22	0.58	2.033	0.696	0.696	tr|A0A0D9S8A2|A0A0D9S8A2_CHLSB	0	R.GSC^IANAEEVDVPIK.L	EPHB2	A0A0D9S8A2
125669	2	611876	Dumas_exploris_2022_2023_18_WA1_1_n-dimer_11-3-22	1.66	2.442	0.674	0.674	tr|A0A0D9RUU0|A0A0D9RUU0_CHLSB	0	K.ESEDFIVEQYK.H	MCM6	A0A0D9RUU0
125713	2	611876	Dumas_exploris_2022_2023_18_WA1_1_n-dimer_11-3-22	-1.88	2.14	0.394	0.394	tr|A0A0D9R0N8|A0A0D9R0N8_CHLSB	0	K.VAAIEALNDGELQK.A	ST13	A0A0D9R0N8
126124	3	611876	Dumas_exploris_2022_2023_18_WA1_1_n-dimer_11-3-22	-1.66	2.931	0.674	0.674	tr|A0A0D9S3K2|A0A0D9S3K2_CHLSB	0	R.HFIM*QVVC^EATQC^PDTR.V	KPNB1	A0A0D9S3K2
126536	2	611876	Dumas_exploris_2022_2023_18_WA1_1_n-dimer_11-3-22	2.04	2.297	0.648	0.648	tr|A0A0D9RG78|A0A0D9RG78_CHLSB	0	K.GEVFNELVGK.Q	ITGB1	A0A0D9RG78
126818	2	611876	Dumas_exploris_2022_2023_18_WA1_1_n-dimer_11-3-22	1.08	2.466	0.484	0.484	tr|A0A0D9R0N5|A0A0D9R0N5_CHLSB	0	K.LLYNNVSNFGR.L	CLTC	A0A0D9R0N5
126848	3	611876	Dumas_exploris_2022_2023_18_WA1_1_n-dimer_11-3-22	0.36	2.442	0.666	0.666	tr|A0A0D9RXZ5|A0A0D9RXZ5_CHLSB	0	R.ASFHELYNMYK.K	MYO6	A0A0D9RXZ5
126875	3	611876	Dumas_exploris_2022_2023_18_WA1_1_n-dimer_11-3-22	1.67	2.463	0.652	0.652	tr|A0A0D9RUU0|A0A0D9RUU0_CHLSB	0	R.TSILAAANPISGHYDR.S	MCM6	A0A0D9RUU0
127291	3	611876	Dumas_exploris_2022_2023_18_WA1_1_n-dimer_11-3-22	1.14	2.939	0.861	0.861	tr|A0A0D9R2T1|A0A0D9R2T1_CHLSB	0	R.VVIIGAGKPAAVVLQTK.G	GANAB	A0A0D9R2T1
127480	2	611876	Dumas_exploris_2022_2023_18_WA1_1_n-dimer_11-3-22	1.54	2.413	0.72	0.72	tr|A0A0D9RMI8|A0A0D9RMI8_CHLSB	0	R.EM*LNLYIENEGK.M	HSPA4	A0A0D9RMI8
127692	2	611876	Dumas_exploris_2022_2023_18_WA1_1_n-dimer_11-3-22	-0.65	2.906	0.624	0.624	tr|A0A0D9S0W9|A0A0D9S0W9_CHLSB	0	K.NC^AVEFNFGQR.A	HNRNPUL1	A0A0D9S0W9
127920	2	611876	Dumas_exploris_2022_2023_18_WA1_1_n-dimer_11-3-22	-0.26	3.083	0.655	0.655	tr|A0A0D9S0W9|A0A0D9S0W9_CHLSB	0	K.NC^AVEFNFGQR.A	HNRNPUL1	A0A0D9S0W9
128490	4	611876	Dumas_exploris_2022_2023_18_WA1_1_n-dimer_11-3-22	-1.63	2.929	0.581	0.581	tr|A0A0D9R2T1|A0A0D9R2T1_CHLSB	0	R.REPWLLPSQHNDIIR.D	GANAB	A0A0D9R2T1
128740	3	611876	Dumas_exploris_2022_2023_18_WA1_1_n-dimer_11-3-22	0.47	2.844	0.645	0.645	sp|P02769|ALBU_BOVIN_contaminant	0	R.RPC^FSALTPDETYVPK.A	ALB	P02769
128848	3	611876	Dumas_exploris_2022_2023_18_WA1_1_n-dimer_11-3-22	2.63	2.963	0.672	0.672	tr|A0A0D9REP7|A0A0D9REP7_CHLSB	0	R.GHVFEESQVAGTPM*FVVK.A	EEF2	A0A0D9REP7
128955	3	611876	Dumas_exploris_2022_2023_18_WA1_1_n-dimer_11-3-22	0.89	2.793	0.586	0.586	tr|A0A0D9S9M0|A0A0D9S9M0_CHLSB	1	R.VAPEEHPVLLTEAPLNPK.A	ACTB	A0A0D9S9M0
129133	3	611876	Dumas_exploris_2022_2023_18_WA1_1_n-dimer_11-3-22	0.73	3.256	0.607	0.607	tr|A0A0D9RNK4|A0A0D9RNK4_CHLSB	0	R.C^PENAFFLDHVR.T	MYO1C	A0A0D9RNK4
129154	2	611876	Dumas_exploris_2022_2023_18_WA1_1_n-dimer_11-3-22	2.54	2.111	0.387	0.387	sp|A6NMY6|AXA2L_HUMAN_contaminant	1	R.DALNIETAIK.T	ANXA2P2	A6NMY6
129255	2	611876	Dumas_exploris_2022_2023_18_WA1_1_n-dimer_11-3-22	0.62	2.824	0.54	0.54	tr|A0A0D9QWH4|A0A0D9QWH4_CHLSB	0	R.TVLDPVTGDLSDTR.T	SF3B3	A0A0D9QWH4
129341	2	611876	Dumas_exploris_2022_2023_18_WA1_1_n-dimer_11-3-22	1.41	2.404	0.556	0.556	tr|A0A0D9REI2|A0A0D9REI2_CHLSB	0	K.DYEAGQLYGLEK.F	LARP1	A0A0D9REI2
129502	2	611876	Dumas_exploris_2022_2023_18_WA1_1_n-dimer_11-3-22	4.95	3.105	0.68	0.68	tr|A0A0D9RKZ5|A0A0D9RKZ5_CHLSB	1	R.TINEVENQILTR.D	ACTN1	A0A0D9RKZ5
129595	4	611876	Dumas_exploris_2022_2023_18_WA1_1_n-dimer_11-3-22	-0.96	2.63	0.65	0.65	tr|A0A0D9R2V4|A0A0D9R2V4_CHLSB	0	K.EAMEDGEIDGNKVTLDWAKPK.G	NCL	A0A0D9R2V4
129675	3	611876	Dumas_exploris_2022_2023_18_WA1_1_n-dimer_11-3-22	0.05	2.852	0.578	0.578	tr|A0A0D9RC15|A0A0D9RC15_CHLSB	0	K.LGLLDNHSSEFNVTR.N	LONP1	A0A0D9RC15
129948	2	611876	Dumas_exploris_2022_2023_18_WA1_1_n-dimer_11-3-22	1.5	2.023	0.531	0.531	tr|A0A0D9R6E6|A0A0D9R6E6_CHLSB	0	K.TDLLLEPYNK.Y	MYH9	A0A0D9R6E6
130085	3	611876	Dumas_exploris_2022_2023_18_WA1_1_n-dimer_11-3-22	-0.2	4.176	0.744	0.744	tr|A0A0D9R924|A0A0D9R924_CHLSB	0	R.DALDGPATEAEPEHSFDGLR.Q	PLEC	A0A0D9R924
130175	2	611876	Dumas_exploris_2022_2023_18_WA1_1_n-dimer_11-3-22	3.18	3.478	0.729	0.729	sp|P02769|ALBU_BOVIN_contaminant	0	K.SLHTLFGDELC^K.V	ALB	P02769
130298	3	611876	Dumas_exploris_2022_2023_18_WA1_1_n-dimer_11-3-22	1.31	2.248	0.577	0.577	tr|A0A0D9RV06|A0A0D9RV06_CHLSB	2	R.EHALLAYTLGVK.Q	EEF1A2	A0A0D9RV06
130312	2	611876	Dumas_exploris_2022_2023_18_WA1_1_n-dimer_11-3-22	-0.1	2.21	0.351	0.351	tr|A0A0D9RSP9|A0A0D9RSP9_CHLSB	0	K.EIIGSLSNAIK.E	FCHO2	A0A0D9RSP9
130353	3	611876	Dumas_exploris_2022_2023_18_WA1_1_n-dimer_11-3-22	0.67	4.231	0.81	0.81	tr|A0A0D9RKY1|A0A0D9RKY1_CHLSB	0	R.VIHVVTSEMDNYEPGVYTEK.V	CTNNA1	A0A0D9RKY1
130496	2	611876	Dumas_exploris_2022_2023_18_WA1_1_n-dimer_11-3-22	1.92	3.072	0.772	0.772	tr|A0A0D9S4P1|A0A0D9S4P1_CHLSB	0	R.AQAELENVSGALNEAESK.A	MYH14	A0A0D9S4P1
130533	3	611876	Dumas_exploris_2022_2023_18_WA1_1_n-dimer_11-3-22	1.14	5.18	0.823	0.823	tr|A0A0D9REP7|A0A0D9REP7_CHLSB	0	K.ARPFPDGLAEDIDKGEVSAR.Q	EEF2	A0A0D9REP7
13063	2	611876	Dumas_exploris_2022_2023_18_WA1_1_n-dimer_11-3-22	-0.99	2.14	0.574	0.574	tr|A0A0D9RZH5|A0A0D9RZH5_CHLSB	0	R.KDPEQEVEK.F	SRRT	A0A0D9RZH5
130936	2	611876	Dumas_exploris_2022_2023_18_WA1_1_n-dimer_11-3-22	4.94	2.954	0.671	0.671	tr|A0A0D9R1G1|A0A0D9R1G1_CHLSB	5	R.QLFHPEQLITGK.E	TUBA1A	A0A0D9R1G1
131120	2	611876	Dumas_exploris_2022_2023_18_WA1_1_n-dimer_11-3-22	1.41	2.615	0.45	0.45	tr|A0A0D9R300|A0A0D9R300_CHLSB	0	R.DLLVQQASQC^LSK.L		A0A0D9R300
131236	2	611876	Dumas_exploris_2022_2023_18_WA1_1_n-dimer_11-3-22	0.57	2.726	0.702	0.702	tr|A0A0D9RKW3|A0A0D9RKW3_CHLSB	0	K.IEELDQENEAALENGIK.N		A0A0D9RKW3
131519	3	611876	Dumas_exploris_2022_2023_18_WA1_1_n-dimer_11-3-22	1.21	2.648	0.681	0.681	tr|A0A0D9RA32|A0A0D9RA32_CHLSB	0	R.NFILDQTNVSAAAQR.R	HNRNPU	A0A0D9RA32
131552	3	611876	Dumas_exploris_2022_2023_18_WA1_1_n-dimer_11-3-22	0.37	2.311	0.657	0.657	tr|A0A0D9R642|A0A0D9R642_CHLSB	0	R.HVQM*ESQFYPTPNEIIR.G	HKDC1	A0A0D9R642
131800	4	611876	Dumas_exploris_2022_2023_18_WA1_1_n-dimer_11-3-22	0.2	3.569	0.625	0.625	tr|A0A0D9RKW3|A0A0D9RKW3_CHLSB	0	R.DSFDDRGPSLNPVLDYDHGSR.S		A0A0D9RKW3
131826	2	611876	Dumas_exploris_2022_2023_18_WA1_1_n-dimer_11-3-22	0.45	2.247	0.56	0.56	tr|A0A0D9QWH4|A0A0D9QWH4_CHLSB	0	R.SWLSYSYQSR.F	SF3B3	A0A0D9QWH4
131914	3	611876	Dumas_exploris_2022_2023_18_WA1_1_n-dimer_11-3-22	0.49	3.135	0.695	0.695	tr|A0A0D9RDN9|A0A0D9RDN9_CHLSB	0	K.TVFEALQAPAC^HENLVK.V	AP2A2	A0A0D9RDN9
132000	2	611876	Dumas_exploris_2022_2023_18_WA1_1_n-dimer_11-3-22	2.8	2.447	0.256	0.256	tr|A0A0D9R8Z8|A0A0D9R8Z8_CHLSB	0	K.TLEEAVGNIVK.F	COPG1	A0A0D9R8Z8
132024	3	611876	Dumas_exploris_2022_2023_18_WA1_1_n-dimer_11-3-22	-1.25	3.973	0.679	0.679	tr|A0A0D9R300|A0A0D9R300_CHLSB	0	R.LQEALDAEM*LEDEAGGGGAGPGGAC^K.A		A0A0D9R300
132027	2	611876	Dumas_exploris_2022_2023_18_WA1_1_n-dimer_11-3-22	-0.14	2.04	0.509	0.509	tr|A0A0D9R2V4|A0A0D9R2V4_CHLSB	0	K.GIAYIEFK.T	NCL	A0A0D9R2V4
132389	2	611876	Dumas_exploris_2022_2023_18_WA1_1_n-dimer_11-3-22	-2.22	2.267	0.625	0.625	tr|A0A0D9S8A2|A0A0D9S8A2_CHLSB	0	R.FLEDDTSDPTYTSALGGK.I	EPHB2	A0A0D9S8A2
13240	2	611876	Dumas_exploris_2022_2023_18_WA1_1_n-dimer_11-3-22	0.07	2.457	0.774	0.774	tr|A0A0D9R6E6|A0A0D9R6E6_CHLSB	1	R.NTDQASM*PDNTAAQK.V	MYH9	A0A0D9R6E6
132480	2	611876	Dumas_exploris_2022_2023_18_WA1_1_n-dimer_11-3-22	1.78	2.039	0.638	0.638	tr|A0A0D9R6E6|A0A0D9R6E6_CHLSB	0	R.YEILTPNSIPK.G	MYH9	A0A0D9R6E6
132610	2	611876	Dumas_exploris_2022_2023_18_WA1_1_n-dimer_11-3-22	0.86	2.565	0.703	0.703	sp|P05783|K1C18_HUMAN_contaminant	4	R.TVQSLEIDLDSM*R.N	KRT18	P05783
132685	3	611876	Dumas_exploris_2022_2023_18_WA1_1_n-dimer_11-3-22	0.63	3.547	0.106	0.701	tr|A0A0D9RA32|A0A0D9RA32_CHLSB	0	K.KDC^EVVM*MIGLPGAGK.T	HNRNPU	A0A0D9RA32
132882	3	611876	Dumas_exploris_2022_2023_18_WA1_1_n-dimer_11-3-22	0.51	3.919	0.73	0.73	tr|A0A0D9RI00|A0A0D9RI00_CHLSB	0	K.EAVTTIAAYWHGTQAR.R	MYO1B	A0A0D9RI00
132934	3	611876	Dumas_exploris_2022_2023_18_WA1_1_n-dimer_11-3-22	2.06	2.322	0.643	0.643	tr|A0A0D9S0W9|A0A0D9S0W9_CHLSB	0	K.QGAPTSFLPPEASQLKPDR.Q	HNRNPUL1	A0A0D9S0W9
13310	3	611876	Dumas_exploris_2022_2023_18_WA1_1_n-dimer_11-3-22	0.75	2.458	0.593	0.593	tr|A0A0D9R5V2|A0A0D9R5V2_CHLSB	0	K.KKDEPSQNDISPK.T	DDX21	A0A0D9R5V2
133217	2	611876	Dumas_exploris_2022_2023_18_WA1_1_n-dimer_11-3-22	1.89	2.696	0.707	0.707	sp|P05787|K2C8_HUMAN_contaminant	0	R.SLDM*DSIIAEVK.A	KRT8	P05787
133306	2	611876	Dumas_exploris_2022_2023_18_WA1_1_n-dimer_11-3-22	1.61	2.209	0.647	0.647	sp|P02769|ALBU_BOVIN_contaminant	0	K.LVNELTEFAK.T	ALB	P02769
133447	3	611876	Dumas_exploris_2022_2023_18_WA1_1_n-dimer_11-3-22	1.17	3.412	0.715	0.715	tr|A0A0D9S0W9|A0A0D9S0W9_CHLSB	0	K.QGAPTSFLPPEASQLKPDR.Q	HNRNPUL1	A0A0D9S0W9
133558	4	611876	Dumas_exploris_2022_2023_18_WA1_1_n-dimer_11-3-22	1.22	4.104	0.704	0.704	tr|A0A0D9S7U2|A0A0D9S7U2_CHLSB	0	K.DKLESEMEDAYHEHQANLLR.Q	SFPQ	A0A0D9S7U2
133621	2	611876	Dumas_exploris_2022_2023_18_WA1_1_n-dimer_11-3-22	1.06	2.042	0.58	0.58	tr|A0A0D9RA32|A0A0D9RA32_CHLSB	0	R.GYFEYIEENK.Y	HNRNPU	A0A0D9RA32
133823	3	611876	Dumas_exploris_2022_2023_18_WA1_1_n-dimer_11-3-22	1.45	3.041	0.615	0.615	tr|A0A0D9S9M0|A0A0D9S9M0_CHLSB	1	R.KDLYANTVLSGGTTM*YPGIADR.M	ACTB	A0A0D9S9M0
133968	2	611876	Dumas_exploris_2022_2023_18_WA1_1_n-dimer_11-3-22	1.68	2.167	0.529	0.529	tr|A0A0D9RRQ6|A0A0D9RRQ6_CHLSB	0	R.LAWGQPVGLR.H	QARS	A0A0D9RRQ6
134071	2	611876	Dumas_exploris_2022_2023_18_WA1_1_n-dimer_11-3-22	1.11	2.324	0.64	0.64	tr|A0A0D9RMI8|A0A0D9RMI8_CHLSB	0	R.SVM*DATQIAGLNC^LR.L	HSPA4	A0A0D9RMI8
134097	2	611876	Dumas_exploris_2022_2023_18_WA1_1_n-dimer_11-3-22	0.32	2.172	0.716	0.716	tr|A0A0D9R2T1|A0A0D9R2T1_CHLSB	0	R.DDNSVELTMAEGPYK.I	GANAB	A0A0D9R2T1
134167	2	611876	Dumas_exploris_2022_2023_18_WA1_1_n-dimer_11-3-22	1.65	2.738	0.673	0.673	tr|A0A0D9S302|A0A0D9S302_CHLSB	0	R.AVGFGGDFDGVPR.V	DPEP1	A0A0D9S302
134752	4	611876	Dumas_exploris_2022_2023_18_WA1_1_n-dimer_11-3-22	1.51	3.444	0.723	0.723	tr|A0A0D9R3S5|A0A0D9R3S5_CHLSB	0	K.HSSVYPTQEELEAVQNM*VSHTER.A	ILF3	A0A0D9R3S5
134981	3	611876	Dumas_exploris_2022_2023_18_WA1_1_n-dimer_11-3-22	-1.66	2.509	0.809	0.809	tr|A0A0D9R300|A0A0D9R300_CHLSB	0	K.C^DYM*DEVTYGELEKEEAQPIVTK.Y		A0A0D9R300
135053	3	611876	Dumas_exploris_2022_2023_18_WA1_1_n-dimer_11-3-22	-1.35	4.65	0.811	0.811	tr|A0A0D9R300|A0A0D9R300_CHLSB	0	K.C^DYM*DEVTYGELEKEEAQPIVTK.Y		A0A0D9R300
135274	3	611876	Dumas_exploris_2022_2023_18_WA1_1_n-dimer_11-3-22	0.97	2.263	0.655	0.655	tr|A0A0D9RCS8|A0A0D9RCS8_CHLSB	0	K.VWAHYEEQPVEEVM*PVLEEK.E	SND1	A0A0D9RCS8
135311	2	611876	Dumas_exploris_2022_2023_18_WA1_1_n-dimer_11-3-22	3.84	2.557	0.703	0.703	sp|P05787|K2C8_HUMAN_contaminant	0	R.ASLEAAIADAEQR.G	KRT8	P05787
135329	3	611876	Dumas_exploris_2022_2023_18_WA1_1_n-dimer_11-3-22	0.36	3.28	0.646	0.646	tr|A0A0D9R6E6|A0A0D9R6E6_CHLSB	0	K.KANLQIDQINTDLNLER.S	MYH9	A0A0D9R6E6
135380	3	611876	Dumas_exploris_2022_2023_18_WA1_1_n-dimer_11-3-22	-0.15	2.76	0.592	0.592	tr|A0A0D9RCZ4|A0A0D9RCZ4_CHLSB	0	R.RAPFDLFENR.K		A0A0D9RCZ4
135405	3	611876	Dumas_exploris_2022_2023_18_WA1_1_n-dimer_11-3-22	-1.21	3.223	0.756	0.756	tr|A0A0D9QZ01|A0A0D9QZ01_CHLSB	0	K.TFAVDETSVSGYIYHK.L	UPF1	A0A0D9QZ01
136002	2	611876	Dumas_exploris_2022_2023_18_WA1_1_n-dimer_11-3-22	0.69	2.014	0.659	0.659	tr|A0A0D9RVW9|A0A0D9RVW9_CHLSB	0	K.AEVLWLM*GAK.S	PRPF6	A0A0D9RVW9
136021	2	611876	Dumas_exploris_2022_2023_18_WA1_1_n-dimer_11-3-22	1.31	2.255	0.659	0.659	sp|P05787|K2C8_HUMAN_contaminant	0	R.ASLEAAIADAEQR.G	KRT8	P05787
136364	2	611876	Dumas_exploris_2022_2023_18_WA1_1_n-dimer_11-3-22	-0.36	2.296	0.765	0.765	sp|A6NMY6|AXA2L_HUMAN_contaminant	1	K.SYSPYDM*LESIR.K	ANXA2P2	A6NMY6
136514	3	611876	Dumas_exploris_2022_2023_18_WA1_1_n-dimer_11-3-22	0.98	2.403	0.51	0.51	tr|A0A0D9R8Z8|A0A0D9R8Z8_CHLSB	0	R.ALQQYTLEPSEKPFDLK.S	COPG1	A0A0D9R8Z8
136592	3	611876	Dumas_exploris_2022_2023_18_WA1_1_n-dimer_11-3-22	0.44	2.57	0.697	0.697	tr|A0A0D9R0N5|A0A0D9R0N5_CHLSB	0	R.ALEHFTDLYDIK.R	CLTC	A0A0D9R0N5
136667	3	611876	Dumas_exploris_2022_2023_18_WA1_1_n-dimer_11-3-22	0.3	2.319	0.651	0.651	sp|P02662|CASA1_BOVIN_contaminant	0	K.YKVPQLEIVPNS@AEER.L	CSN1S1	P02662
136824	3	611876	Dumas_exploris_2022_2023_18_WA1_1_n-dimer_11-3-22	0.66	3.932	0.639	0.639	tr|A0A0D9QVJ0|A0A0D9QVJ0_CHLSB	0	K.AGTQIENIDEDFRDGLK.L	ACTN4	A0A0D9QVJ0
136847	3	611876	Dumas_exploris_2022_2023_18_WA1_1_n-dimer_11-3-22	0.96	2.592	0.705	0.705	tr|A0A0D9R924|A0A0D9R924_CHLSB	0	R.AVTGYKDPYTGQQISLFQAM*QK.G	PLEC	A0A0D9R924
136920	3	611876	Dumas_exploris_2022_2023_18_WA1_1_n-dimer_11-3-22	0.72	2.894	0.675	0.675	tr|A0A0D9R924|A0A0D9R924_CHLSB	0	R.RDDGTGQLLLPLSDAR.K	PLEC	A0A0D9R924
137102	3	611876	Dumas_exploris_2022_2023_18_WA1_1_n-dimer_11-3-22	0.69	3.302	0.733	0.733	tr|A0A0D9R924|A0A0D9R924_CHLSB	0	R.DPYTEQTISLFQAM*KK.E	PLEC	A0A0D9R924
137161	3	611876	Dumas_exploris_2022_2023_18_WA1_1_n-dimer_11-3-22	2.62	2.417	0.752	0.752	tr|A0A0D9R1R5|A0A0D9R1R5_CHLSB	1	K.KLVYLYLM*NYAK.S	AP2B1	A0A0D9R1R5
137425	2	611876	Dumas_exploris_2022_2023_18_WA1_1_n-dimer_11-3-22	1.27	2.645	0.545	0.545	tr|A0A0D9S294|A0A0D9S294_CHLSB	0	K.SILFVPTSAPR.G	HSP90B1	A0A0D9S294
137575	4	611876	Dumas_exploris_2022_2023_18_WA1_1_n-dimer_11-3-22	1.26	2.961	0.698	0.698	tr|A0A0D9RSP9|A0A0D9RSP9_CHLSB	0	K.ERPGLIEFEEC^DTASAVEGIKPR.K	FCHO2	A0A0D9RSP9
137613	2	611876	Dumas_exploris_2022_2023_18_WA1_1_n-dimer_11-3-22	1.44	2.134	0.457	0.457	tr|A0A0D9S407|A0A0D9S407_CHLSB	0	R.LVEC^LETVLNK.A	AP2A1	A0A0D9S407
137992	3	611876	Dumas_exploris_2022_2023_18_WA1_1_n-dimer_11-3-22	1.81	2.867	0.693	0.693	tr|A0A0D9RMF3|A0A0D9RMF3_CHLSB	0	R.IINEPTAAAIAYGLDKR.E	HSPA5	A0A0D9RMF3
138249	2	611876	Dumas_exploris_2022_2023_18_WA1_1_n-dimer_11-3-22	1.04	3.377	0.672	0.672	tr|A0A0D9S5B0|A0A0D9S5B0_CHLSB	4	K.TITLEVEPSDTIENVK.A		A0A0D9S5B0
138527	2	611876	Dumas_exploris_2022_2023_18_WA1_1_n-dimer_11-3-22	0.68	2.298	0.688	0.688	tr|A0A0D9R981|A0A0D9R981_CHLSB	0	R.QLLEGELEPLR.R	PPL	A0A0D9R981
138710	2	611876	Dumas_exploris_2022_2023_18_WA1_1_n-dimer_11-3-22	0.04	2.073	0.451	0.451	tr|A0A0D9SD09|A0A0D9SD09_CHLSB	0	K.TVTAM*DVVYALK.R	HIST1H4L	A0A0D9SD09
138732	2	611876	Dumas_exploris_2022_2023_18_WA1_1_n-dimer_11-3-22	0.84	2.615	0.624	0.624	tr|A0A0D9QYB1|A0A0D9QYB1_CHLSB	0	K.VVDLLAPYAK.G	ATP5B	A0A0D9QYB1
138760	2	611876	Dumas_exploris_2022_2023_18_WA1_1_n-dimer_11-3-22	0.46	2.254	0.668	0.668	tr|A0A0D9R0N5|A0A0D9R0N5_CHLSB	0	R.NNLAGAEELFAR.K	CLTC	A0A0D9R0N5
138780	3	611876	Dumas_exploris_2022_2023_18_WA1_1_n-dimer_11-3-22	0.47	2.665	0.61	0.61	tr|A0A0D9S302|A0A0D9S302_CHLSB	0	R.VFEAVEQASNPTQAPEEEPIPQDELGGSC^R.T	DPEP1	A0A0D9S302
138790	2	611876	Dumas_exploris_2022_2023_18_WA1_1_n-dimer_11-3-22	0.25	2.137	0.685	0.685	tr|A0A0D9RDN9|A0A0D9RDN9_CHLSB	0	R.LTEC^LETILNK.A	AP2A2	A0A0D9RDN9
138830	3	611876	Dumas_exploris_2022_2023_18_WA1_1_n-dimer_11-3-22	0.11	3.487	0.655	0.655	sp|P00761|TRYP_PIG_contaminant	0	R.LGEHNIDVLEGNEQFINAAK.I		P00761
138872	2	611876	Dumas_exploris_2022_2023_18_WA1_1_n-dimer_11-3-22	0.15	2.832	0.767	0.767	tr|A0A0D9S294|A0A0D9S294_CHLSB	0	R.EEEAIQLDGLNASQIR.E	HSP90B1	A0A0D9S294
138899	3	611876	Dumas_exploris_2022_2023_18_WA1_1_n-dimer_11-3-22	0.06	3.435	0.653	0.653	tr|A0A0D9R8U2|A0A0D9R8U2_CHLSB	0	K.SESEVEEAAAIIAQRPDNPR.E	DBN1	A0A0D9R8U2
139089	2	611876	Dumas_exploris_2022_2023_18_WA1_1_n-dimer_11-3-22	0.04	2.195	0.724	0.724	tr|A0A0D9R1G1|A0A0D9R1G1_CHLSB	5	K.VGINYQPPTVVPGGDLAK.V	TUBA1A	A0A0D9R1G1
139111	2	611876	Dumas_exploris_2022_2023_18_WA1_1_n-dimer_11-3-22	2.58	2.545	0.652	0.652	tr|A0A0D9RNK4|A0A0D9RNK4_CHLSB	0	K.TLFATEDALEVR.R	MYO1C	A0A0D9RNK4
139165	2	611876	Dumas_exploris_2022_2023_18_WA1_1_n-dimer_11-3-22	0.65	2.068	0.667	0.667	tr|A0A0D9RRQ6|A0A0D9RRQ6_CHLSB	0	K.AINFNFGYAK.A	QARS	A0A0D9RRQ6
139210	2	611876	Dumas_exploris_2022_2023_18_WA1_1_n-dimer_11-3-22	-3.92	2.306	0.727	0.727	tr|A0A0D9R0N5|A0A0D9R0N5_CHLSB	0	R.NNLAGAEELFAR.K	CLTC	A0A0D9R0N5
139478	2	611876	Dumas_exploris_2022_2023_18_WA1_1_n-dimer_11-3-22	1.43	2.058	0.567	0.567	tr|A0A0D9RBR7|A0A0D9RBR7_CHLSB	0	R.ENLVSALEEAK.K	GART	A0A0D9RBR7
139498	3	611876	Dumas_exploris_2022_2023_18_WA1_1_n-dimer_11-3-22	1.09	3.015	0.608	0.608	tr|A0A0D9R221|A0A0D9R221_CHLSB	0	R.ELYERPPHLFAIADAAYK.A	MYO1D	A0A0D9R221
139616	3	611876	Dumas_exploris_2022_2023_18_WA1_1_n-dimer_11-3-22	0.65	2.777	0.648	0.648	sp|P05787|K2C8_HUMAN_contaminant	0	R.SNM*DNM*FESYINNLRR.Q	KRT8	P05787
139659	3	611876	Dumas_exploris_2022_2023_18_WA1_1_n-dimer_11-3-22	0.24	2.374	0.713	0.713	tr|A0A0D9RGI6|A0A0D9RGI6_CHLSB	1	R.GQFSTDELVAEVEKR.N	CLTCL1	A0A0D9RGI6
139700	3	611876	Dumas_exploris_2022_2023_18_WA1_1_n-dimer_11-3-22	-0.08	3.401	0.69	0.69	tr|A0A0D9RGI6|A0A0D9RGI6_CHLSB	1	R.GQFSTDELVAEVEKR.N	CLTCL1	A0A0D9RGI6
139729	2	611876	Dumas_exploris_2022_2023_18_WA1_1_n-dimer_11-3-22	0.66	2.008	0.629	0.629	tr|A0A0D9SD09|A0A0D9SD09_CHLSB	0	K.TVTAM*DVVYALK.R	HIST1H4L	A0A0D9SD09
140004	4	611876	Dumas_exploris_2022_2023_18_WA1_1_n-dimer_11-3-22	0.54	2.687	0.692	0.692	tr|A0A0D9RZH5|A0A0D9RZH5_CHLSB	0	R.QQM*QDFFLAHKDEEWFR.S	SRRT	A0A0D9RZH5
140068	3	611876	Dumas_exploris_2022_2023_18_WA1_1_n-dimer_11-3-22	-2.57	2.679	0.684	0.684	tr|A0A0D9S6D8|A0A0D9S6D8_CHLSB	0	R.HYDLESVPM*TWDPVDQNPR.L	MOV10	A0A0D9S6D8
140083	3	611876	Dumas_exploris_2022_2023_18_WA1_1_n-dimer_11-3-22	0.3	2.879	0.632	0.632	tr|A0A0D9RKZ5|A0A0D9RKZ5_CHLSB	0	K.DGLGFC^ALIHR.H	ACTN1	A0A0D9RKZ5
140088	2	611876	Dumas_exploris_2022_2023_18_WA1_1_n-dimer_11-3-22	-0.32	2.001	0.713	0.713	tr|A0A0D9R300|A0A0D9R300_CHLSB	0	K.FPTLWSGAR.S		A0A0D9R300
140646	2	611876	Dumas_exploris_2022_2023_18_WA1_1_n-dimer_11-3-22	2.98	2.155	0.635	0.635	tr|A0A0D9RMF3|A0A0D9RMF3_CHLSB	0	K.ELEEIVQPIISK.L	HSPA5	A0A0D9RMF3
140800	2	611876	Dumas_exploris_2022_2023_18_WA1_1_n-dimer_11-3-22	0.98	3.026	0.71	0.71	tr|A0A0D9RNK4|A0A0D9RNK4_CHLSB	0	K.TLFATEDALEVR.R	MYO1C	A0A0D9RNK4
140985	3	611876	Dumas_exploris_2022_2023_18_WA1_1_n-dimer_11-3-22	1.95	3.093	0.686	0.686	tr|A0A0D9RKY1|A0A0D9RKY1_CHLSB	0	K.NVPILYTASQAC^LQHPDVAAYK.A	CTNNA1	A0A0D9RKY1
141055	3	611876	Dumas_exploris_2022_2023_18_WA1_1_n-dimer_11-3-22	0.68	3.134	0.679	0.679	tr|A0A0D9RMI8|A0A0D9RMI8_CHLSB	0	R.KFDEVLVNHFC^EEFGK.K	HSPA4	A0A0D9RMI8
141271	2	611876	Dumas_exploris_2022_2023_18_WA1_1_n-dimer_11-3-22	1.26	2.303	0.668	0.668	tr|A0A0D9RMI8|A0A0D9RMI8_CHLSB	0	K.EDIYAVEIVGGATR.I	HSPA4	A0A0D9RMI8
141426	3	611876	Dumas_exploris_2022_2023_18_WA1_1_n-dimer_11-3-22	0.92	3.092	0.423	0.423	tr|A0A0D9RBR7|A0A0D9RBR7_CHLSB	0	K.AFAHITGGGLLENIPR.V	GART	A0A0D9RBR7
141527	2	611876	Dumas_exploris_2022_2023_18_WA1_1_n-dimer_11-3-22	1.36	2.839	0.718	0.718	tr|A0A0D9S441|A0A0D9S441_CHLSB	0	K.DAGTIAGLNVLR.I	HSPA8	A0A0D9S441
142027	2	611876	Dumas_exploris_2022_2023_18_WA1_1_n-dimer_11-3-22	2.58	2.483	0.682	0.682	tr|A0A0D9R924|A0A0D9R924_CHLSB	0	R.DPYSGSTISLFQAM*QK.G	PLEC	A0A0D9R924
142196	3	611876	Dumas_exploris_2022_2023_18_WA1_1_n-dimer_11-3-22	2.66	2.608	0.694	0.694	tr|A0A0D9R8Z8|A0A0D9R8Z8_CHLSB	0	K.HPSAVTAC^NLDLENLVTDSNR.S	COPG1	A0A0D9R8Z8
142344	3	611876	Dumas_exploris_2022_2023_18_WA1_1_n-dimer_11-3-22	1.34	2.774	0.708	0.708	tr|A0A0D9RDN9|A0A0D9RDN9_CHLSB	1	R.IAGDYVSEEVWYR.V	AP2A2	A0A0D9RDN9
142386	4	611876	Dumas_exploris_2022_2023_18_WA1_1_n-dimer_11-3-22	1.23	3.128	0.714	0.714	tr|A0A0D9S6D8|A0A0D9S6D8_CHLSB	0	R.GDHLFALLSSETHQEDPVTYK.G	MOV10	A0A0D9S6D8
142470	3	611876	Dumas_exploris_2022_2023_18_WA1_1_n-dimer_11-3-22	0.81	2.519	0.642	0.642	tr|A0A0D9R221|A0A0D9R221_CHLSB	0	R.HQVEYLGLLENVR.V	MYO1D	A0A0D9R221
142530	2	611876	Dumas_exploris_2022_2023_18_WA1_1_n-dimer_11-3-22	0.61	2.183	0.608	0.608	sp|P04264|K2C1_HUMAN_contaminant	1	K.WELLQQVDTSTR.T	KRT1	P04264
142581	3	611876	Dumas_exploris_2022_2023_18_WA1_1_n-dimer_11-3-22	4.38	2.385	0.532	0.532	tr|A0A0D9RLM4|A0A0D9RLM4_CHLSB	0	R.FLSSIGGTLYEIGKPEM*QQK.I	SRBD1	A0A0D9RLM4
142726	2	611876	Dumas_exploris_2022_2023_18_WA1_1_n-dimer_11-3-22	0.31	2.075	0.661	0.661	tr|A0A0D9RZH5|A0A0D9RZH5_CHLSB	0	K.EIC^WNLQNIR.L	SRRT	A0A0D9RZH5
142757	2	611876	Dumas_exploris_2022_2023_18_WA1_1_n-dimer_11-3-22	0	2.565	0.661	0.661	sp|P04264|K2C1_HUMAN_contaminant	1	K.WELLQQVDTSTR.T	KRT1	P04264
142817	2	611876	Dumas_exploris_2022_2023_18_WA1_1_n-dimer_11-3-22	1.33	3.353	0.662	0.662	tr|A0A0D9R924|A0A0D9R924_CHLSB	0	R.LQEAGILSVEELQR.L	PLEC	A0A0D9R924
142915	2	611876	Dumas_exploris_2022_2023_18_WA1_1_n-dimer_11-3-22	3.43	2.055	0.544	0.544	tr|A0A0D9RGD1|A0A0D9RGD1_CHLSB	1	R.VLITTDLLAR.G	EIF4A1	A0A0D9RGD1
142992	2	611876	Dumas_exploris_2022_2023_18_WA1_1_n-dimer_11-3-22	2.03	2.852	0.63	0.63	tr|A0A0D9RZC5|A0A0D9RZC5_CHLSB	0	R.AGGIETIANEFSDR.C	HSPH1	A0A0D9RZC5
143141	2	611876	Dumas_exploris_2022_2023_18_WA1_1_n-dimer_11-3-22	2.18	2.563	0.657	0.657	tr|A0A0D9RVW9|A0A0D9RVW9_CHLSB	0	K.NPGLWLESVR.L	PRPF6	A0A0D9RVW9
143195	3	611876	Dumas_exploris_2022_2023_18_WA1_1_n-dimer_11-3-22	1.14	3.181	0.718	0.718	tr|A0A0D9R2T1|A0A0D9R2T1_CHLSB	0	R.FGAVWTGDNTAEWDHLK.I	GANAB	A0A0D9R2T1
143228	3	611876	Dumas_exploris_2022_2023_18_WA1_1_n-dimer_11-3-22	-5.63	4.077	0.734	0.734	tr|A0A0D9R2T1|A0A0D9R2T1_CHLSB	0	R.FGAVWTGDNTAEWDHLK.I	GANAB	A0A0D9R2T1
143424	2	611876	Dumas_exploris_2022_2023_18_WA1_1_n-dimer_11-3-22	0.03	2.093	0.497	0.497	sp|P05787|K2C8_HUMAN_contaminant	0	R.TEMENEFVLIK.K	KRT8	P05787
143461	2	611876	Dumas_exploris_2022_2023_18_WA1_1_n-dimer_11-3-22	0.88	2.532	0.513	0.513	sp|P05787|K2C8_HUMAN_contaminant	0	R.TEMENEFVLIK.K	KRT8	P05787
143520	3	611876	Dumas_exploris_2022_2023_18_WA1_1_n-dimer_11-3-22	1.66	2.779	0.703	0.703	tr|A0A0D9RRQ6|A0A0D9RRQ6_CHLSB	0	R.DRPTEESLLLFEAM*R.K	QARS	A0A0D9RRQ6
143567	3	611876	Dumas_exploris_2022_2023_18_WA1_1_n-dimer_11-3-22	1.18	2.335	0.712	0.712	tr|A0A0D9R1R5|A0A0D9R1R5_CHLSB	0	K.LHDINAQM*VEDQGFLDSLR.D	AP2B1	A0A0D9R1R5
143908	3	611876	Dumas_exploris_2022_2023_18_WA1_1_n-dimer_11-3-22	0.86	4.445	0.762	0.762	tr|A0A0D9R1R5|A0A0D9R1R5_CHLSB	0	K.LHDINAQM*VEDQGFLDSLR.D	AP2B1	A0A0D9R1R5
144076	2	611876	Dumas_exploris_2022_2023_18_WA1_1_n-dimer_11-3-22	1.32	3.506	0.749	0.749	tr|A0A0D9QVJ0|A0A0D9QVJ0_CHLSB	0	K.AC^LISLGYDVENDR.Q	ACTN4	A0A0D9QVJ0
144138	3	611876	Dumas_exploris_2022_2023_18_WA1_1_n-dimer_11-3-22	1.28	3.265	0.781	0.781	tr|A0A0D9SC49|A0A0D9SC49_CHLSB	1	R.RLLEDGEEFNLGDALDSSNSM*QTIQK.T		A0A0D9SC49
14414	2	611876	Dumas_exploris_2022_2023_18_WA1_1_n-dimer_11-3-22	-1.57	2.3	0.494	0.494	tr|A0A0D9S0W9|A0A0D9S0W9_CHLSB	0	K.QENESGYER.R	HNRNPUL1	A0A0D9S0W9
144548	2	611876	Dumas_exploris_2022_2023_18_WA1_1_n-dimer_11-3-22	0.43	2.708	0.674	0.674	tr|A0A0D9RP68|A0A0D9RP68_CHLSB	0	R.DVDETISWIK.E	SPTAN1	A0A0D9RP68
144665	3	611876	Dumas_exploris_2022_2023_18_WA1_1_n-dimer_11-3-22	1.05	3.264	0.662	0.662	tr|A0A0D9R221|A0A0D9R221_CHLSB	0	K.YIM*QYIAAITNPSQR.A	MYO1D	A0A0D9R221
144725	3	611876	Dumas_exploris_2022_2023_18_WA1_1_n-dimer_11-3-22	0.45	2.49	0.768	0.768	tr|A0A0D9RWJ1|A0A0D9RWJ1_CHLSB	0	K.LGVDQM*DLFGDM*STPPDLNSPTESK.D	DAB2	A0A0D9RWJ1
144755	2	611876	Dumas_exploris_2022_2023_18_WA1_1_n-dimer_11-3-22	0.36	2.195	0.488	0.488	tr|A0A0D9R924|A0A0D9R924_CHLSB	0	K.SLLAWQSLR.R	PLEC	A0A0D9R924
145004	2	611876	Dumas_exploris_2022_2023_18_WA1_1_n-dimer_11-3-22	-3.4	2.06	0.372	0.372	tr|A0A0D9RGD1|A0A0D9RGD1_CHLSB	0	K.DQIYDIFQK.L	EIF4A1	A0A0D9RGD1
145033	3	611876	Dumas_exploris_2022_2023_18_WA1_1_n-dimer_11-3-22	2.33	3.745	0.73	0.73	tr|A0A0D9R924|A0A0D9R924_CHLSB	0	R.TLLQGSGC^LAGIYLEDTKEK.V	PLEC	A0A0D9R924
145051	3	611876	Dumas_exploris_2022_2023_18_WA1_1_n-dimer_11-3-22	0.84	2.717	0.638	0.638	tr|A0A0D9R221|A0A0D9R221_CHLSB	0	K.ILATILHLGNLK.F	MYO1D	A0A0D9R221
145179	3	611876	Dumas_exploris_2022_2023_18_WA1_1_n-dimer_11-3-22	1.73	3.971	0.689	0.689	sp|P02769|ALBU_BOVIN_contaminant	0	R.RHPYFYAPELLYYANK.Y	ALB	P02769
145237	3	611876	Dumas_exploris_2022_2023_18_WA1_1_n-dimer_11-3-22	3.62	3.072	0.604	0.604	tr|A0A0D9R924|A0A0D9R924_CHLSB	0	R.TLLQGSGC^LAGIYLEDTKEK.V	PLEC	A0A0D9R924
145394	3	611876	Dumas_exploris_2022_2023_18_WA1_1_n-dimer_11-3-22	0.91	3.621	0.695	0.695	tr|A0A0D9S302|A0A0D9S302_CHLSB	0	K.VASLIGVEGGHSIDSSLGVLR.A	DPEP1	A0A0D9S302
145549	2	611876	Dumas_exploris_2022_2023_18_WA1_1_n-dimer_11-3-22	4.38	2.244	0.649	0.649	tr|A0A0D9S2A5|A0A0D9S2A5_CHLSB	0	K.DGVYVLDLAAK.V		A0A0D9S2A5
145602	2	611876	Dumas_exploris_2022_2023_18_WA1_1_n-dimer_11-3-22	0.77	2.767	0.75	0.75	tr|A0A0D9RDN9|A0A0D9RDN9_CHLSB	0	K.FFQPTEM*ASQDFFQR.W	AP2A2	A0A0D9RDN9
14562	2	611876	Dumas_exploris_2022_2023_18_WA1_1_n-dimer_11-3-22	0.79	2	0.416	0.416	tr|A0A0D9RXZ5|A0A0D9RXZ5_CHLSB	0	R.KSPEYLK.A	MYO6	A0A0D9RXZ5
145638	3	611876	Dumas_exploris_2022_2023_18_WA1_1_n-dimer_11-3-22	2.05	3.411	0.766	0.766	tr|A0A0D9RMX2|A0A0D9RMX2_CHLSB	0	K.TDTEAELDLISHLSR.E	MTHFD1	A0A0D9RMX2
145659	2	611876	Dumas_exploris_2022_2023_18_WA1_1_n-dimer_11-3-22	1.66	2.277	0.663	0.663	tr|A0A0D9S2A5|A0A0D9S2A5_CHLSB	0	K.DGVYVLDLAAK.V		A0A0D9S2A5
145748	2	611876	Dumas_exploris_2022_2023_18_WA1_1_n-dimer_11-3-22	2.48	2.058	0.604	0.604	tr|A0A0D9RSP9|A0A0D9RSP9_CHLSB	0	K.LSEQNPAASYYNIDVLK.Y	FCHO2	A0A0D9RSP9
145779	2	611876	Dumas_exploris_2022_2023_18_WA1_1_n-dimer_11-3-22	1.98	2.972	0.739	0.739	tr|A0A0D9RZC5|A0A0D9RZC5_CHLSB	2	R.GC^ALQC^AILSPAFK.V	HSPH1	A0A0D9RZC5
145983	3	611876	Dumas_exploris_2022_2023_18_WA1_1_n-dimer_11-3-22	-3.47	3.617	0.74	0.74	tr|A0A0D9RMX2|A0A0D9RMX2_CHLSB	0	K.TDTEAELDLISHLSR.E	MTHFD1	A0A0D9RMX2
146018	2	611876	Dumas_exploris_2022_2023_18_WA1_1_n-dimer_11-3-22	-0.1	2.647	0.702	0.702	tr|A0A0D9S0P9|A0A0D9S0P9_CHLSB	0	K.DSIVQGFQWGTR.E	EFTUD2	A0A0D9S0P9
146581	2	611876	Dumas_exploris_2022_2023_18_WA1_1_n-dimer_11-3-22	1.95	2.53	0.607	0.607	tr|A0A0D9R981|A0A0D9R981_CHLSB	0	R.LVQLLDLAQEK.V	PPL	A0A0D9R981
146664	2	611876	Dumas_exploris_2022_2023_18_WA1_1_n-dimer_11-3-22	1.44	2.183	0.671	0.671	tr|A0A0D9R924|A0A0D9R924_CHLSB	0	R.SLVPAAELLESR.I	PLEC	A0A0D9R924
146940	2	611876	Dumas_exploris_2022_2023_18_WA1_1_n-dimer_11-3-22	0.79	2.476	0.62	0.62	tr|A0A0D9RDN9|A0A0D9RDN9_CHLSB	0	R.AVDLLYAMC^DR.S	AP2A2	A0A0D9RDN9
14725	2	611876	Dumas_exploris_2022_2023_18_WA1_1_n-dimer_11-3-22	-0.36	2.135	0.392	0.392	tr|A0A0D9S294|A0A0D9S294_CHLSB	0	R.FQNVAK.E	HSP90B1	A0A0D9S294
147581	2	611876	Dumas_exploris_2022_2023_18_WA1_1_n-dimer_11-3-22	0.7	3.58	0.718	0.718	tr|A0A0D9RE13|A0A0D9RE13_CHLSB	5	K.SYELPDGQVITIGNER.F	ACTA1	A0A0D9RE13
147604	3	611876	Dumas_exploris_2022_2023_18_WA1_1_n-dimer_11-3-22	0.87	3.759	0.739	0.739	tr|A0A0D9S294|A0A0D9S294_CHLSB	0	R.TDDEVVQREEEAIQLDGLNASQIR.E	HSP90B1	A0A0D9S294
147630	3	611876	Dumas_exploris_2022_2023_18_WA1_1_n-dimer_11-3-22	0.65	2.538	0.648	0.648	tr|A0A0D9R8U2|A0A0D9R8U2_CHLSB	0	K.YVLINWVGEDVPDARK.C	DBN1	A0A0D9R8U2
147673	3	611876	Dumas_exploris_2022_2023_18_WA1_1_n-dimer_11-3-22	1.21	2.672	0.756	0.756	tr|A0A0D9R1G1|A0A0D9R1G1_CHLSB	5	R.IHFPLATYAPVISAEK.A	TUBA1A	A0A0D9R1G1
147842	3	611876	Dumas_exploris_2022_2023_18_WA1_1_n-dimer_11-3-22	-0.3	3.087	0.635	0.635	tr|A0A0D9RY49|A0A0D9RY49_CHLSB	6	R.LHFFM*PGFAPLTSR.G	TUBB6	A0A0D9RY49
148007	2	611876	Dumas_exploris_2022_2023_18_WA1_1_n-dimer_11-3-22	-0.13	2.945	0.692	0.692	sp|P02769|ALBU_BOVIN_contaminant	0	K.LGEYGFQNALIVR.Y	ALB	P02769
148137	2	611876	Dumas_exploris_2022_2023_18_WA1_1_n-dimer_11-3-22	-0.12	2.862	0.691	0.691	tr|A0A0D9R2T1|A0A0D9R2T1_CHLSB	0	R.WYQM*GAYQPFFR.A	GANAB	A0A0D9R2T1
148184	2	611876	Dumas_exploris_2022_2023_18_WA1_1_n-dimer_11-3-22	0.79	2.863	0.692	0.692	tr|A0A0D9R1R5|A0A0D9R1R5_CHLSB	1	R.AAM*IWIVGEYAER.I	AP2B1	A0A0D9R1R5
148476	3	611876	Dumas_exploris_2022_2023_18_WA1_1_n-dimer_11-3-22	1.82	2.399	0.69	0.69	sp|P02769|ALBU_BOVIN_contaminant	0	K.DAIPENLPPLTADFAEDKDVC^K.N	ALB	P02769
148665	3	611876	Dumas_exploris_2022_2023_18_WA1_1_n-dimer_11-3-22	2.13	2.777	0.67	0.67	tr|A0A0D9R1G1|A0A0D9R1G1_CHLSB	5	R.IHFPLATYAPVISAEK.A	TUBA1A	A0A0D9R1G1
149352	2	611876	Dumas_exploris_2022_2023_18_WA1_1_n-dimer_11-3-22	1.51	2.223	0.683	0.683	tr|A0A0D9R2V4|A0A0D9R2V4_CHLSB	0	K.FGYVDFESAEDLEK.A	NCL	A0A0D9R2V4
150407	2	611876	Dumas_exploris_2022_2023_18_WA1_1_n-dimer_11-3-22	1.02	2.043	0.52	0.52	tr|A0A0D9R981|A0A0D9R981_CHLSB	0	K.ELSELIEQLQK.N	PPL	A0A0D9R981
150928	2	611876	Dumas_exploris_2022_2023_18_WA1_1_n-dimer_11-3-22	1.62	2.18	0.439	0.439	tr|A0A0D9S0P9|A0A0D9S0P9_CHLSB	0	K.YDWDLLAAR.S	EFTUD2	A0A0D9S0P9
15105	2	611876	Dumas_exploris_2022_2023_18_WA1_1_n-dimer_11-3-22	-0.51	2.044	0.641	0.641	sp|P35527|K1C9_HUMAN_contaminant	0	K.STM*QELNSR.L	KRT9	P35527
151414	2	611876	Dumas_exploris_2022_2023_18_WA1_1_n-dimer_11-3-22	0.91	2.609	0.659	0.659	tr|A0A0D9R1G1|A0A0D9R1G1_CHLSB	3	K.TIGGGDDSFNTFFSETGAGK.H	TUBA1A	A0A0D9R1G1
151513	2	611876	Dumas_exploris_2022_2023_18_WA1_1_n-dimer_11-3-22	0.8	2.162	0.635	0.635	tr|A0A0D9RCS8|A0A0D9RCS8_CHLSB	0	K.QFLPFLQR.A	SND1	A0A0D9RCS8
151541	3	611876	Dumas_exploris_2022_2023_18_WA1_1_n-dimer_11-3-22	1.43	2.704	0.673	0.673	tr|A0A0D9R0N5|A0A0D9R0N5_CHLSB	0	K.KAVDVFFPPEAQNDFPVAM*QISEK.H	CLTC	A0A0D9R0N5
151554	2	611876	Dumas_exploris_2022_2023_18_WA1_1_n-dimer_11-3-22	0.76	2.166	0.453	0.453	tr|A0A0D9RC15|A0A0D9RC15_CHLSB	0	R.DIIALNPLYR.E	LONP1	A0A0D9RC15
151659	3	611876	Dumas_exploris_2022_2023_18_WA1_1_n-dimer_11-3-22	0.47	4.572	0.78	0.78	tr|A0A0D9RKZ5|A0A0D9RKZ5_CHLSB	1	K.AIM*TYVSSFYHAFSGAQK.A	ACTN1	A0A0D9RKZ5
151681	2	611876	Dumas_exploris_2022_2023_18_WA1_1_n-dimer_11-3-22	0.59	2.123	0.526	0.526	tr|A0A0D9RDN9|A0A0D9RDN9_CHLSB	1	R.GLAVFISDIR.N	AP2A2	A0A0D9RDN9
152129	2	611876	Dumas_exploris_2022_2023_18_WA1_1_n-dimer_11-3-22	1.39	2.244	0.667	0.667	tr|A0A0D9R221|A0A0D9R221_CHLSB	0	K.VTDEMFLEALNSK.L	MYO1D	A0A0D9R221
152168	3	611876	Dumas_exploris_2022_2023_18_WA1_1_n-dimer_11-3-22	1	3.965	0.785	0.785	sp|P02769|ALBU_BOVIN_contaminant	0	R.HPYFYAPELLYYANK.Y	ALB	P02769
152446	2	611876	Dumas_exploris_2022_2023_18_WA1_1_n-dimer_11-3-22	0.89	2.417	0.686	0.686	tr|A0A0D9R642|A0A0D9R642_CHLSB	0	K.M*ISGLYLGELVR.L	HKDC1	A0A0D9R642
152448	2	611876	Dumas_exploris_2022_2023_18_WA1_1_n-dimer_11-3-22	0.09	2.068	0.522	0.522	tr|A0A0D9R924|A0A0D9R924_CHLSB	0	K.LQNVQIALDYLR.H	PLEC	A0A0D9R924
152869	2	611876	Dumas_exploris_2022_2023_18_WA1_1_n-dimer_11-3-22	1.96	2.822	0.757	0.757	tr|A0A0D9R1C9|A0A0D9R1C9_CHLSB	0	K.LFSVPDFVGDAC^K.A	MVP	A0A0D9R1C9
152872	3	611876	Dumas_exploris_2022_2023_18_WA1_1_n-dimer_11-3-22	1.42	2.769	0.774	0.774	tr|A0A0D9R0N5|A0A0D9R0N5_CHLSB	0	R.KDPELWGSVLLESNPYR.R	CLTC	A0A0D9R0N5
152970	3	611876	Dumas_exploris_2022_2023_18_WA1_1_n-dimer_11-3-22	1.21	2.347	0.676	0.676	tr|A0A0D9R221|A0A0D9R221_CHLSB	0	R.IGELVGVLVNHFK.S	MYO1D	A0A0D9R221
152973	2	611876	Dumas_exploris_2022_2023_18_WA1_1_n-dimer_11-3-22	1.27	2.832	0.8	0.8	tr|A0A0D9RDH4|A0A0D9RDH4_CHLSB	2	R.TQLEELEDELQATEDAK.L	MYH10	A0A0D9RDH4
153028	2	611876	Dumas_exploris_2022_2023_18_WA1_1_n-dimer_11-3-22	2.12	2.578	0.66	0.66	tr|A0A0D9R121|A0A0D9R121_CHLSB	0	R.GYELLFQPEVVR.I	CTNND1	A0A0D9R121
153029	3	611876	Dumas_exploris_2022_2023_18_WA1_1_n-dimer_11-3-22	1.87	3.922	0.77	0.77	tr|A0A0D9RWJ1|A0A0D9RWJ1_CHLSB	0	K.DISSDAFTALDPLGDKEIK.D	DAB2	A0A0D9RWJ1
153080	2	611876	Dumas_exploris_2022_2023_18_WA1_1_n-dimer_11-3-22	1.52	2.309	0.692	0.692	tr|A0A0D9S3A0|A0A0D9S3A0_CHLSB	6	K.NSSYFVEWIPNNVK.V	TUBB3	A0A0D9S3A0
153081	2	611876	Dumas_exploris_2022_2023_18_WA1_1_n-dimer_11-3-22	1.12	2.846	0.606	0.606	tr|A0A0D9R924|A0A0D9R924_CHLSB	0	R.IISLETYNLLR.E	PLEC	A0A0D9R924
153197	2	611876	Dumas_exploris_2022_2023_18_WA1_1_n-dimer_11-3-22	0.86	2.082	0.16	0.16	tr|A0A0D9RDN9|A0A0D9RDN9_CHLSB	0	K.FFQPTEMASQDFFQR.W	AP2A2	A0A0D9RDN9
153248	2	611876	Dumas_exploris_2022_2023_18_WA1_1_n-dimer_11-3-22	1.02	2.534	0.691	0.691	tr|A0A0D9R642|A0A0D9R642_CHLSB	0	K.FLALDLGGTNFR.V	HKDC1	A0A0D9R642
153281	2	611876	Dumas_exploris_2022_2023_18_WA1_1_n-dimer_11-3-22	0.97	2.903	0.515	0.515	tr|A0A0D9R221|A0A0D9R221_CHLSB	0	K.NSMIALVDNLASK.E	MYO1D	A0A0D9R221
153331	2	611876	Dumas_exploris_2022_2023_18_WA1_1_n-dimer_11-3-22	1.4	2.514	0.748	0.748	tr|A0A0D9R924|A0A0D9R924_CHLSB	0	R.C^ITDPQTGLC^LLPLK.E	PLEC	A0A0D9R924
153399	2	611876	Dumas_exploris_2022_2023_18_WA1_1_n-dimer_11-3-22	0.86	2.557	0.749	0.749	sp|P05787|K2C8_HUMAN_contaminant	0	R.SLDMDSIIAEVK.A	KRT8	P05787
153455	2	611876	Dumas_exploris_2022_2023_18_WA1_1_n-dimer_11-3-22	1.61	2.988	0.757	0.757	tr|A0A0D9R924|A0A0D9R924_CHLSB	0	R.DPYTGQSVSLFQALK.K	PLEC	A0A0D9R924
153512	2	611876	Dumas_exploris_2022_2023_18_WA1_1_n-dimer_11-3-22	1.5	2.525	0.718	0.718	tr|A0A0D9RKW3|A0A0D9RKW3_CHLSB	0	R.IGPYQPNVPVGIDYVIPK.T		A0A0D9RKW3
153679	2	611876	Dumas_exploris_2022_2023_18_WA1_1_n-dimer_11-3-22	2.35	2.14	0.697	0.697	tr|A0A0D9RZC5|A0A0D9RZC5_CHLSB	0	K.VLGTAFDPFLGGK.N	HSPH1	A0A0D9RZC5
153738	3	611876	Dumas_exploris_2022_2023_18_WA1_1_n-dimer_11-3-22	0.58	2.749	0.797	0.797	tr|A0A0D9S302|A0A0D9S302_CHLSB	0	R.DSPVIDGHNDLPWQLLR.M	DPEP1	A0A0D9S302
153761	2	611876	Dumas_exploris_2022_2023_18_WA1_1_n-dimer_11-3-22	1.05	2.958	0.629	0.629	tr|A0A0D9RNK4|A0A0D9RNK4_CHLSB	0	K.GEELLSPLNLEQAAYAR.D	MYO1C	A0A0D9RNK4
15408	2	611876	Dumas_exploris_2022_2023_18_WA1_1_n-dimer_11-3-22	2.5	2.304	0.419	0.419	tr|A0A0D9R924|A0A0D9R924_CHLSB	0	K.M*SAAQALK.K	PLEC	A0A0D9R924
154170	3	611876	Dumas_exploris_2022_2023_18_WA1_1_n-dimer_11-3-22	0.86	2.274	0.67	0.67	tr|A0A0D9RCZ4|A0A0D9RCZ4_CHLSB	0	K.HSQFIGYPITLFVEK.E		A0A0D9RCZ4
154227	3	611876	Dumas_exploris_2022_2023_18_WA1_1_n-dimer_11-3-22	0.96	3.702	0.696	0.696	tr|A0A0D9RNK4|A0A0D9RNK4_CHLSB	0	K.SEQEEYEAEGIAWEPVQYFNNK.I	MYO1C	A0A0D9RNK4
154287	2	611876	Dumas_exploris_2022_2023_18_WA1_1_n-dimer_11-3-22	0.86	3.072	0.702	0.702	tr|A0A0D9R8U2|A0A0D9R8U2_CHLSB	0	K.YVLINWVGEDVPDAR.K	DBN1	A0A0D9R8U2
154369	2	611876	Dumas_exploris_2022_2023_18_WA1_1_n-dimer_11-3-22	-0.71	2.822	0.635	0.635	tr|A0A0D9R1G1|A0A0D9R1G1_CHLSB	2	R.AVFVDLEPTVIDEVR.T	TUBA1A	A0A0D9R1G1
154375	2	611876	Dumas_exploris_2022_2023_18_WA1_1_n-dimer_11-3-22	1.15	2.36	0.709	0.709	tr|A0A0D9R924|A0A0D9R924_CHLSB	0	K.FLEGTSC^IAGVFVDATK.E	PLEC	A0A0D9R924
154419	3	611876	Dumas_exploris_2022_2023_18_WA1_1_n-dimer_11-3-22	0.14	2.312	0.492	0.492	tr|A0A0D9R1G1|A0A0D9R1G1_CHLSB	2	R.AVFVDLEPTVIDEVR.T	TUBA1A	A0A0D9R1G1
154426	2	611876	Dumas_exploris_2022_2023_18_WA1_1_n-dimer_11-3-22	1.76	2.088	0.692	0.692	tr|A0A0D9RP68|A0A0D9RP68_CHLSB	0	R.ELPTAFDYVEFTR.S	SPTAN1	A0A0D9RP68
154520	2	611876	Dumas_exploris_2022_2023_18_WA1_1_n-dimer_11-3-22	1.65	2.082	0.714	0.714	tr|A0A0D9S3K2|A0A0D9S3K2_CHLSB	0	K.LAATNALLNSLEFTK.A	KPNB1	A0A0D9S3K2
154629	2	611876	Dumas_exploris_2022_2023_18_WA1_1_n-dimer_11-3-22	1.6	2.195	0.654	0.654	tr|A0A0D9S3K2|A0A0D9S3K2_CHLSB	0	K.LAATNALLNSLEFTK.A	KPNB1	A0A0D9S3K2
154912	2	611876	Dumas_exploris_2022_2023_18_WA1_1_n-dimer_11-3-22	3.03	2.701	0.586	0.586	tr|A0A0D9RI00|A0A0D9RI00_CHLSB	1	K.EQLLQSNPVLEAFGNAK.T	MYO1B	A0A0D9RI00
154926	3	611876	Dumas_exploris_2022_2023_18_WA1_1_n-dimer_11-3-22	2.15	2.236	0.596	0.596	tr|A0A0D9R0N5|A0A0D9R0N5_CHLSB	0	K.AVDVFFPPEAQNDFPVAM*QISEK.H	CLTC	A0A0D9R0N5
155030	2	611876	Dumas_exploris_2022_2023_18_WA1_1_n-dimer_11-3-22	0.27	2.207	0.577	0.577	sp|P05787|K2C8_HUMAN_contaminant	0	K.LEAELGNMQGLVEDFK.N	KRT8	P05787
155174	2	611876	Dumas_exploris_2022_2023_18_WA1_1_n-dimer_11-3-22	1.05	2.464	0.754	0.754	tr|A0A0D9R1R5|A0A0D9R1R5_CHLSB	1	R.C^VSTLLDLIQTK.V	AP2B1	A0A0D9R1R5
155744	2	611876	Dumas_exploris_2022_2023_18_WA1_1_n-dimer_11-3-22	1.95	2.175	0.717	0.717	sp|P35908|K22E_HUMAN_contaminant	0	K.VDLLNQEIEFLK.V	KRT2	P35908
155902	2	611876	Dumas_exploris_2022_2023_18_WA1_1_n-dimer_11-3-22	1.04	2.657	0.686	0.686	tr|A0A0D9RZH5|A0A0D9RZH5_CHLSB	0	K.EVAFFNNFLTDAK.R	SRRT	A0A0D9RZH5
155918	2	611876	Dumas_exploris_2022_2023_18_WA1_1_n-dimer_11-3-22	1.29	2.161	0.588	0.588	tr|A0A0D9R1R5|A0A0D9R1R5_CHLSB	1	R.LASQANIAQVLAELK.E	AP2B1	A0A0D9R1R5
155996	2	611876	Dumas_exploris_2022_2023_18_WA1_1_n-dimer_11-3-22	2.01	3.346	0.823	0.823	tr|A0A0D9R924|A0A0D9R924_CHLSB	0	R.DPYTEQTISLFQAMK.K	PLEC	A0A0D9R924
156226	2	611876	Dumas_exploris_2022_2023_18_WA1_1_n-dimer_11-3-22	1.39	2.315	0.687	0.687	tr|A0A0D9RLM4|A0A0D9RLM4_CHLSB	0	R.LFNDDNTIPFIIR.Y	SRBD1	A0A0D9RLM4
156388	2	611876	Dumas_exploris_2022_2023_18_WA1_1_n-dimer_11-3-22	0.53	2.593	0.668	0.668	sp|P04264|K2C1_HUMAN_contaminant	2	R.SLDLDSIIAEVK.A	KRT1	P04264
156519	2	611876	Dumas_exploris_2022_2023_18_WA1_1_n-dimer_11-3-22	-0.08	2.317	0.49	0.49	tr|A0A0D9S407|A0A0D9S407_CHLSB	0	R.DFLTPPLLSVR.F	AP2A1	A0A0D9S407
156725	2	611876	Dumas_exploris_2022_2023_18_WA1_1_n-dimer_11-3-22	0.17	2.218	0.655	0.655	sp|P02662|CASA1_BOVIN_contaminant	0	R.YLGYLEQLLR.L	CSN1S1	P02662
156928	2	611876	Dumas_exploris_2022_2023_18_WA1_1_n-dimer_11-3-22	2.79	2.8	0.596	0.596	tr|A0A0D9RKZ5|A0A0D9RKZ5_CHLSB	1	K.LASDLLEWIR.R	ACTN1	A0A0D9RKZ5
157458	2	611876	Dumas_exploris_2022_2023_18_WA1_1_n-dimer_11-3-22	1.49	2.037	0.663	0.663	tr|A0A0D9R642|A0A0D9R642_CHLSB	0	K.GASLPLGFTFSFPC^R.Q	HKDC1	A0A0D9R642
157889	2	611876	Dumas_exploris_2022_2023_18_WA1_1_n-dimer_11-3-22	0.82	2.98	0.628	0.628	sp|P02769|ALBU_BOVIN_contaminant	0	K.DAFLGSFLYEYSR.R	ALB	P02769
158033	2	611876	Dumas_exploris_2022_2023_18_WA1_1_n-dimer_11-3-22	1.39	2.412	0.765	0.765	tr|A0A0D9REP7|A0A0D9REP7_CHLSB	0	R.TFC^QLILDPIFK.V	EEF2	A0A0D9REP7
15805	3	611876	Dumas_exploris_2022_2023_18_WA1_1_n-dimer_11-3-22	3.17	2.432	0.631	0.631	tr|A0A0D9R8U2|A0A0D9R8U2_CHLSB	0	R.KQQTLEAEEAK.R	DBN1	A0A0D9R8U2
159331	2	611876	Dumas_exploris_2022_2023_18_WA1_1_n-dimer_11-3-22	0.78	2.31	0.607	0.607	tr|A0A0D9R0N5|A0A0D9R0N5_CHLSB	0	K.VGYTPDWIFLLR.N	CLTC	A0A0D9R0N5
16460	3	611876	Dumas_exploris_2022_2023_18_WA1_1_n-dimer_11-3-22	0.67	3.184	0.586	0.586	sp|P02662|CASA1_BOVIN_contaminant	0	K.HIQKEDVPSER.Y	CSN1S1	P02662
17344	3	611876	Dumas_exploris_2022_2023_18_WA1_1_n-dimer_11-3-22	-0.59	2.658	0.628	0.628	tr|A0A0D9RKZ5|A0A0D9RKZ5_CHLSB	2	K.HTNYTM*EHIR.V	ACTN1	A0A0D9RKZ5
18149	3	611876	Dumas_exploris_2022_2023_18_WA1_1_n-dimer_11-3-22	-0.08	3.093	0.4	0.4	sp|P04264|K2C1_HUMAN_contaminant	1	R.LRSEIDNVKK.Q	KRT1	P04264
18179	2	611876	Dumas_exploris_2022_2023_18_WA1_1_n-dimer_11-3-22	-0.73	2.064	0.48	0.48	tr|A0A0D9RMF3|A0A0D9RMF3_CHLSB	0	R.NTVVPTK.K	HSPA5	A0A0D9RMF3
18457	2	611876	Dumas_exploris_2022_2023_18_WA1_1_n-dimer_11-3-22	1.47	2.17	0.393	0.393	tr|A0A0D9R924|A0A0D9R924_CHLSB	0	K.ASDSELER.Q	PLEC	A0A0D9R924
20092	2	611876	Dumas_exploris_2022_2023_18_WA1_1_n-dimer_11-3-22	0.77	2.092	0.376	0.376	tr|A0A0D9R6E6|A0A0D9R6E6_CHLSB	0	K.LQEM*EGTVK.S	MYH9	A0A0D9R6E6
20252	2	611876	Dumas_exploris_2022_2023_18_WA1_1_n-dimer_11-3-22	1.22	2.037	0.231	0.231	tr|A0A0D9R1R5|A0A0D9R1R5_CHLSB	1	K.TAAVCVAK.L	AP2B1	A0A0D9R1R5
20394	3	611876	Dumas_exploris_2022_2023_18_WA1_1_n-dimer_11-3-22	0.91	2.756	0.667	0.667	tr|A0A0D9REP7|A0A0D9REP7_CHLSB	0	R.NM*SVIAHVDHGK.S	EEF2	A0A0D9REP7
21862	2	611876	Dumas_exploris_2022_2023_18_WA1_1_n-dimer_11-3-22	-0.43	2.257	0.44	0.44	tr|A0A0D9S2T3|A0A0D9S2T3_CHLSB	0	K.HGYIPGK.N	CORO1C	A0A0D9S2T3
21884	3	611876	Dumas_exploris_2022_2023_18_WA1_1_n-dimer_11-3-22	-6.13	2.409	0.754	0.754	tr|A0A0D9R0Y7|A0A0D9R0Y7_CHLSB	0	R.HEVEKSEISENTEASGK.I	LIMA1	A0A0D9R0Y7
22604	2	611876	Dumas_exploris_2022_2023_18_WA1_1_n-dimer_11-3-22	0.08	2.362	0.667	0.667	tr|A0A0D9R924|A0A0D9R924_CHLSB	0	R.AQAEQAALR.Q	PLEC	A0A0D9R924
22876	3	611876	Dumas_exploris_2022_2023_18_WA1_1_n-dimer_11-3-22	0.34	2.584	0.33	0.33	tr|A0A0D9RDH4|A0A0D9RDH4_CHLSB	0	R.EQEVAELKK.A	MYH10	A0A0D9RDH4
24613	2	611876	Dumas_exploris_2022_2023_18_WA1_1_n-dimer_11-3-22	0.19	2.406	0.647	0.647	tr|A0A0D9RSP9|A0A0D9RSP9_CHLSB	0	K.C^SASTTDLR.V	FCHO2	A0A0D9RSP9
25275	3	611876	Dumas_exploris_2022_2023_18_WA1_1_n-dimer_11-3-22	0.29	2.268	0.526	0.526	tr|A0A0D9RWJ1|A0A0D9RWJ1_CHLSB	0	K.INEPPKPAPR.Q	DAB2	A0A0D9RWJ1
25905	2	611876	Dumas_exploris_2022_2023_18_WA1_1_n-dimer_11-3-22	-1.03	2.004	0.535	0.535	tr|A0A0D9RJU1|A0A0D9RJU1_CHLSB	0	R.QQYESVAAK.N	VIM	A0A0D9RJU1
26142	2	611876	Dumas_exploris_2022_2023_18_WA1_1_n-dimer_11-3-22	-0.2	2.132	0.284	0.284	tr|A0A0D9R300|A0A0D9R300_CHLSB	0	K.VTQNLPM*K.E		A0A0D9R300
26643	3	611876	Dumas_exploris_2022_2023_18_WA1_1_n-dimer_11-3-22	0.72	2.428	0.618	0.618	tr|A0A0D9R981|A0A0D9R981_CHLSB	0	K.GPNGESSVIHDR.K	PPL	A0A0D9R981
26651	3	611876	Dumas_exploris_2022_2023_18_WA1_1_n-dimer_11-3-22	-2.23	2.338	0.546	0.546	tr|A0A0D9R981|A0A0D9R981_CHLSB	0	K.GPNGESSVIHDR.K	PPL	A0A0D9R981
26901	3	611876	Dumas_exploris_2022_2023_18_WA1_1_n-dimer_11-3-22	0.64	2.729	0.618	0.618	tr|A0A0D9R981|A0A0D9R981_CHLSB	0	K.GPNGESSVIHDR.K	PPL	A0A0D9R981
27374	2	611876	Dumas_exploris_2022_2023_18_WA1_1_n-dimer_11-3-22	0.54	2.44	0.595	0.595	tr|A0A0D9R0Y7|A0A0D9R0Y7_CHLSB	0	R.ASSLSESSPPK.A	LIMA1	A0A0D9R0Y7
27644	3	611876	Dumas_exploris_2022_2023_18_WA1_1_n-dimer_11-3-22	0.36	2.625	0.601	0.601	tr|A0A0D9R6E6|A0A0D9R6E6_CHLSB	0	R.EM*EAELEDERK.Q	MYH9	A0A0D9R6E6
28225	3	611876	Dumas_exploris_2022_2023_18_WA1_1_n-dimer_11-3-22	0.27	2.743	0.675	0.675	tr|A0A0D9RNK4|A0A0D9RNK4_CHLSB	0	K.KRPETVATQFK.M	MYO1C	A0A0D9RNK4
28776	2	611876	Dumas_exploris_2022_2023_18_WA1_1_n-dimer_11-3-22	-0.33	2.045	0.327	0.327	tr|A0A0D9R981|A0A0D9R981_CHLSB	0	R.EVSDLTR.Q	PPL	A0A0D9R981
29115	3	611876	Dumas_exploris_2022_2023_18_WA1_1_n-dimer_11-3-22	0.94	2.459	0.704	0.704	tr|A0A0D9R0N5|A0A0D9R0N5_CHLSB	0	K.NNRPSEGPLQTR.L	CLTC	A0A0D9R0N5
29301	3	611876	Dumas_exploris_2022_2023_18_WA1_1_n-dimer_11-3-22	-0.24	2.256	0.681	0.681	tr|A0A0D9R924|A0A0D9R924_CHLSB	0	K.VSITEAM*HR.N	PLEC	A0A0D9R924
29331	2	611876	Dumas_exploris_2022_2023_18_WA1_1_n-dimer_11-3-22	0.29	2.051	0.741	0.741	tr|A0A0D9REP7|A0A0D9REP7_CHLSB	0	K.EGALC^EENM*R.G	EEF2	A0A0D9REP7
29471	3	611876	Dumas_exploris_2022_2023_18_WA1_1_n-dimer_11-3-22	0.21	2.348	0.587	0.587	tr|A0A0D9R981|A0A0D9R981_CHLSB	0	K.VKEEEAALAAK.F	PPL	A0A0D9R981
29498	2	611876	Dumas_exploris_2022_2023_18_WA1_1_n-dimer_11-3-22	1.63	2.729	0.64	0.64	tr|A0A0D9R121|A0A0D9R121_CHLSB	0	R.VGGSSVDLHR.F	CTNND1	A0A0D9R121
29842	2	611876	Dumas_exploris_2022_2023_18_WA1_1_n-dimer_11-3-22	0.19	2.059	0.371	0.371	tr|A0A0D9S3J6|A0A0D9S3J6_CHLSB	0	K.LEAAAQVR.Q	NPEPPS	A0A0D9S3J6
30344	2	611876	Dumas_exploris_2022_2023_18_WA1_1_n-dimer_11-3-22	0.02	2.076	0.556	0.556	tr|A0A0D9R8U2|A0A0D9R8U2_CHLSB	0	K.DSQAALPK.Y	DBN1	A0A0D9R8U2
30989	2	611876	Dumas_exploris_2022_2023_18_WA1_1_n-dimer_11-3-22	-0.73	2.079	0.543	0.543	tr|A0A0D9RZH5|A0A0D9RZH5_CHLSB	0	R.ESLSEEEAQK.M	SRRT	A0A0D9RZH5
31186	2	611876	Dumas_exploris_2022_2023_18_WA1_1_n-dimer_11-3-22	-0.52	2.395	0.565	0.565	tr|A0A0D9RZH5|A0A0D9RZH5_CHLSB	0	R.ESLSEEEAQK.M	SRRT	A0A0D9RZH5
31471	2	611876	Dumas_exploris_2022_2023_18_WA1_1_n-dimer_11-3-22	4.31	2.018	0.48	0.48	tr|A0A0D9R1C9|A0A0D9R1C9_CHLSB	0	R.HADLEIR.L	MVP	A0A0D9R1C9
32285	3	611876	Dumas_exploris_2022_2023_18_WA1_1_n-dimer_11-3-22	0.67	2.71	0.66	0.66	tr|A0A0D9S5D2|A0A0D9S5D2_CHLSB	0	K.LVDQSGPPHEPK.F	ADAR	A0A0D9S5D2
32842	3	611876	Dumas_exploris_2022_2023_18_WA1_1_n-dimer_11-3-22	-0.82	3.406	0.758	0.758	tr|A0A0D9R0N5|A0A0D9R0N5_CHLSB	0	R.IHEGC^EEPATHNALAK.I	CLTC	A0A0D9R0N5
32854	2	611876	Dumas_exploris_2022_2023_18_WA1_1_n-dimer_11-3-22	-0.22	2.099	0.505	0.505	tr|A0A0D9R0N5|A0A0D9R0N5_CHLSB	0	R.ESNC^YDPER.V	CLTC	A0A0D9R0N5
32971	2	611876	Dumas_exploris_2022_2023_18_WA1_1_n-dimer_11-3-22	-0.67	2.562	0.668	0.668	tr|A0A0D9REP7|A0A0D9REP7_CHLSB	0	K.GEGQLGPAER.A	EEF2	A0A0D9REP7
33391	2	611876	Dumas_exploris_2022_2023_18_WA1_1_n-dimer_11-3-22	0.93	2.012	0.64	0.64	tr|A0A0D9R981|A0A0D9R981_CHLSB	0	R.NQGPQESVVR.K	PPL	A0A0D9R981
33415	3	611876	Dumas_exploris_2022_2023_18_WA1_1_n-dimer_11-3-22	0.38	2.302	0.555	0.555	tr|A0A0D9S2A5|A0A0D9S2A5_CHLSB	0	K.HLLVHAPEDK.K		A0A0D9S2A5
33561	3	611876	Dumas_exploris_2022_2023_18_WA1_1_n-dimer_11-3-22	1.67	2.652	0.531	0.531	sp|P04264|K2C1_HUMAN_contaminant	11	R.NKYEDEINKR.T	KRT1	P04264
34552	2	611876	Dumas_exploris_2022_2023_18_WA1_1_n-dimer_11-3-22	1.45	2.493	0.347	0.347	tr|A0A0D9R924|A0A0D9R924_CHLSB	0	R.LLEAAAQSSK.G	PLEC	A0A0D9R924
35309	2	611876	Dumas_exploris_2022_2023_18_WA1_1_n-dimer_11-3-22	4.6	2.153	0.319	0.319	tr|A0A0D9R924|A0A0D9R924_CHLSB	0	R.LLEAAAQSSK.G	PLEC	A0A0D9R924
35753	3	611876	Dumas_exploris_2022_2023_18_WA1_1_n-dimer_11-3-22	0.76	2.668	0.483	0.483	tr|A0A0D9S294|A0A0D9S294_CHLSB	0	K.LGVIEDHSNR.T	HSP90B1	A0A0D9S294
35916	2	611876	Dumas_exploris_2022_2023_18_WA1_1_n-dimer_11-3-22	0.28	2.088	0.179	0.179	tr|A0A0D9REP7|A0A0D9REP7_CHLSB	0	K.AGIIASAR.A	EEF2	A0A0D9REP7
36871	2	611876	Dumas_exploris_2022_2023_18_WA1_1_n-dimer_11-3-22	0.08	2.22	0.427	0.427	tr|A0A0D9RVW9|A0A0D9RVW9_CHLSB	0	R.LETYENAR.K	PRPF6	A0A0D9RVW9
37181	2	611876	Dumas_exploris_2022_2023_18_WA1_1_n-dimer_11-3-22	1.12	2.906	0.649	0.649	tr|A0A0D9RC89|A0A0D9RC89_CHLSB	0	R.GAGGQGQLDVR.M	FLNC	A0A0D9RC89
37197	3	611876	Dumas_exploris_2022_2023_18_WA1_1_n-dimer_11-3-22	1.31	2.345	0.563	0.563	tr|A0A0D9S5B0|A0A0D9S5B0_CHLSB	5	K.IQDKEGIPPDQQR.L		A0A0D9S5B0
37301	3	611876	Dumas_exploris_2022_2023_18_WA1_1_n-dimer_11-3-22	1.03	2.347	0.505	0.505	tr|A0A0D9RNK4|A0A0D9RNK4_CHLSB	0	R.HLGYKPEEYK.M	MYO1C	A0A0D9RNK4
37909	2	611876	Dumas_exploris_2022_2023_18_WA1_1_n-dimer_11-3-22	0.38	2.108	0.563	0.563	tr|A0A0D9S7U2|A0A0D9S7U2_CHLSB	0	K.AELDDTPM*R.G	SFPQ	A0A0D9S7U2
38954	2	611876	Dumas_exploris_2022_2023_18_WA1_1_n-dimer_11-3-22	1.16	2.321	0.573	0.573	tr|A0A0D9R924|A0A0D9R924_CHLSB	0	R.SDEGQLSPATR.G	PLEC	A0A0D9R924
38989	2	611876	Dumas_exploris_2022_2023_18_WA1_1_n-dimer_11-3-22	1.24	2.191	0.377	0.377	tr|A0A0D9S7U2|A0A0D9S7U2_CHLSB	0	K.ISDSEGFK.A	SFPQ	A0A0D9S7U2
39163	3	611876	Dumas_exploris_2022_2023_18_WA1_1_n-dimer_11-3-22	0.86	4.012	0.694	0.694	tr|A0A0D9R924|A0A0D9R924_CHLSB	0	R.KGLVGPELHDR.L	PLEC	A0A0D9R924
39476	2	611876	Dumas_exploris_2022_2023_18_WA1_1_n-dimer_11-3-22	1.48	2.169	0.523	0.523	tr|A0A0D9R642|A0A0D9R642_CHLSB	0	K.GAAM*VTAVASR.V	HKDC1	A0A0D9R642
39550	3	611876	Dumas_exploris_2022_2023_18_WA1_1_n-dimer_11-3-22	1.12	2.308	0.577	0.577	tr|A0A0D9S5B0|A0A0D9S5B0_CHLSB	5	K.IQDKEGIPPDQQR.L		A0A0D9S5B0
40203	2	611876	Dumas_exploris_2022_2023_18_WA1_1_n-dimer_11-3-22	1	2.675	0.566	0.566	tr|A0A0D9RJU1|A0A0D9RJU1_CHLSB	0	R.QDVDNASLAR.L	VIM	A0A0D9RJU1
41282	2	611876	Dumas_exploris_2022_2023_18_WA1_1_n-dimer_11-3-22	0.51	2.204	0.591	0.591	tr|A0A0D9R221|A0A0D9R221_CHLSB	0	R.VIVQQPGER.S	MYO1D	A0A0D9R221
41404	2	611876	Dumas_exploris_2022_2023_18_WA1_1_n-dimer_11-3-22	0.63	2.529	0.566	0.566	tr|A0A0D9QVJ0|A0A0D9QVJ0_CHLSB	0	K.VQQLVPK.R	ACTN4	A0A0D9QVJ0
41625	3	611876	Dumas_exploris_2022_2023_18_WA1_1_n-dimer_11-3-22	0.67	4.025	0.72	0.72	tr|A0A0D9S6D8|A0A0D9S6D8_CHLSB	0	K.HGVDVEVQGPHEAR.D	MOV10	A0A0D9S6D8
41772	4	611876	Dumas_exploris_2022_2023_18_WA1_1_n-dimer_11-3-22	1.81	3.217	0.622	0.622	tr|A0A0D9RKZ5|A0A0D9RKZ5_CHLSB	2	K.KHEAFESDLAAHQDR.V	ACTN1	A0A0D9RKZ5
41845	2	611876	Dumas_exploris_2022_2023_18_WA1_1_n-dimer_11-3-22	1.34	2.004	0.435	0.435	tr|A0A0D9RNK4|A0A0D9RNK4_CHLSB	0	K.RPETVATQFK.M	MYO1C	A0A0D9RNK4
42062	2	611876	Dumas_exploris_2022_2023_18_WA1_1_n-dimer_11-3-22	1.35	2.384	0.609	0.609	tr|A0A0D9RKY1|A0A0D9RKY1_CHLSB	0	K.NTSDVISAAK.K	CTNNA1	A0A0D9RKY1
42307	2	611876	Dumas_exploris_2022_2023_18_WA1_1_n-dimer_11-3-22	1.43	2.1	0.379	0.379	tr|A0A0D9S5D2|A0A0D9S5D2_CHLSB	0	R.VLIGENEK.A	ADAR	A0A0D9S5D2
42414	2	611876	Dumas_exploris_2022_2023_18_WA1_1_n-dimer_11-3-22	1.27	2.005	0	0.248	tr|A0A0D9RNJ1|A0A0D9RNJ1_CHLSB	0	R.YEEIVK.E	EEF1A1	A0A0D9RNJ1
42757	2	611876	Dumas_exploris_2022_2023_18_WA1_1_n-dimer_11-3-22	0.59	2.022	0.4	0.4	tr|A0A0D9R0N5|A0A0D9R0N5_CHLSB	0	R.VM*EYINR.L	CLTC	A0A0D9R0N5
43843	3	611876	Dumas_exploris_2022_2023_18_WA1_1_n-dimer_11-3-22	0.73	2.761	0.733	0.733	tr|A0A0D9RKW3|A0A0D9RKW3_CHLSB	0	R.GPLPLSSQHR.G		A0A0D9RKW3
43990	3	611876	Dumas_exploris_2022_2023_18_WA1_1_n-dimer_11-3-22	1.3	2.298	0.557	0.557	tr|A0A0D9QZ01|A0A0D9QZ01_CHLSB	0	R.GNTSGSHIVNHLVR.A	UPF1	A0A0D9QZ01
44293	2	611876	Dumas_exploris_2022_2023_18_WA1_1_n-dimer_11-3-22	1.32	2.246	0.654	0.654	tr|A0A0D9S8A2|A0A0D9S8A2_CHLSB	0	R.C^GDNVQYAPR.Q	EPHB2	A0A0D9S8A2
44499	4	611876	Dumas_exploris_2022_2023_18_WA1_1_n-dimer_11-3-22	-0.08	2.695	0.588	0.588	tr|A0A0D9REP7|A0A0D9REP7_CHLSB	0	K.TGTITTFEHAHNM*R.V	EEF2	A0A0D9REP7
45104	2	611876	Dumas_exploris_2022_2023_18_WA1_1_n-dimer_11-3-22	0.62	2.105	0.555	0.555	tr|A0A0D9R8U2|A0A0D9R8U2_CHLSB	0	R.LSSPVLHR.L	DBN1	A0A0D9R8U2
45161	2	611876	Dumas_exploris_2022_2023_18_WA1_1_n-dimer_11-3-22	0.56	2.276	0.585	0.585	tr|A0A0D9R642|A0A0D9R642_CHLSB	0	R.GVQDTDVVSR.L	HKDC1	A0A0D9R642
45415	3	611876	Dumas_exploris_2022_2023_18_WA1_1_n-dimer_11-3-22	-0.13	2.203	0.593	0.593	tr|A0A0D9RNK4|A0A0D9RNK4_CHLSB	0	K.VSSINDKSDWK.V	MYO1C	A0A0D9RNK4
45850	2	611876	Dumas_exploris_2022_2023_18_WA1_1_n-dimer_11-3-22	1.29	2.207	0.638	0.638	tr|A0A0D9RFF1|A0A0D9RFF1_CHLSB	6	K.AGFAGDDAPR.A		A0A0D9RFF1
46007	2	611876	Dumas_exploris_2022_2023_18_WA1_1_n-dimer_11-3-22	0.83	2.1	0.589	0.589	tr|A0A0D9R924|A0A0D9R924_CHLSB	0	K.AQAEVEGLGK.G	PLEC	A0A0D9R924
46124	2	611876	Dumas_exploris_2022_2023_18_WA1_1_n-dimer_11-3-22	0.75	2.352	0.72	0.72	tr|A0A0D9S3K2|A0A0D9S3K2_CHLSB	0	R.VLANPGNSQVAR.V	KPNB1	A0A0D9S3K2
46773	2	611876	Dumas_exploris_2022_2023_18_WA1_1_n-dimer_11-3-22	-2.64	2.267	0.688	0.688	tr|A0A0D9R924|A0A0D9R924_CHLSB	0	K.SLAAEEEAAR.Q	PLEC	A0A0D9R924
47011	3	611876	Dumas_exploris_2022_2023_18_WA1_1_n-dimer_11-3-22	-0.13	2.672	0.698	0.698	tr|A0A0D9RDN9|A0A0D9RDN9_CHLSB	0	K.KGPSTVTDLEDTKR.E	AP2A2	A0A0D9RDN9
47360	2	611876	Dumas_exploris_2022_2023_18_WA1_1_n-dimer_11-3-22	0.25	2.102	0.583	0.583	tr|A0A0D9R6E6|A0A0D9R6E6_CHLSB	0	R.EM*EAELEDER.K	MYH9	A0A0D9R6E6
47805	3	611876	Dumas_exploris_2022_2023_18_WA1_1_n-dimer_11-3-22	-0.21	2.666	0.477	0.477	tr|A0A0D9R6E6|A0A0D9R6E6_CHLSB	0	R.TSREEILAQAK.E	MYH9	A0A0D9R6E6
48575	2	611876	Dumas_exploris_2022_2023_18_WA1_1_n-dimer_11-3-22	4.54	2.588	0.247	0.247	tr|A0A0D9R2J6|A0A0D9R2J6_CHLSB	0	K.ADVDISGPK.V	AHNAK	A0A0D9R2J6
48583	2	611876	Dumas_exploris_2022_2023_18_WA1_1_n-dimer_11-3-22	-0.01	2.42	0.43	0.43	sp|P05787|K2C8_HUMAN_contaminant	1	R.QLETLGQEK.L	KRT8	P05787
48644	2	611876	Dumas_exploris_2022_2023_18_WA1_1_n-dimer_11-3-22	0.5	2.156	0.601	0.601	tr|A0A0D9R924|A0A0D9R924_CHLSB	0	R.VPVDM*AYQR.G	PLEC	A0A0D9R924
48791	3	611876	Dumas_exploris_2022_2023_18_WA1_1_n-dimer_11-3-22	1.26	2.527	0.742	0.742	tr|A0A0D9RZH5|A0A0D9RZH5_CHLSB	0	K.FVTSNTQELGKDK.W	SRRT	A0A0D9RZH5
49316	2	611876	Dumas_exploris_2022_2023_18_WA1_1_n-dimer_11-3-22	0.69	2.143	0.715	0.715	tr|A0A0D9R924|A0A0D9R924_CHLSB	0	R.SYVDPSTDER.L	PLEC	A0A0D9R924
49697	3	611876	Dumas_exploris_2022_2023_18_WA1_1_n-dimer_11-3-22	1.14	2.871	0	0.719	tr|A0A0D9QVJ0|A0A0D9QVJ0_CHLSB	0	R.LSNRPAFM*PSEGK.M	ACTN4	A0A0D9QVJ0
50130	2	611876	Dumas_exploris_2022_2023_18_WA1_1_n-dimer_11-3-22	-0.26	2.062	0.584	0.584	sp|P02769|ALBU_BOVIN_contaminant	0	K.DDSPDLPK.L	ALB	P02769
50221	2	611876	Dumas_exploris_2022_2023_18_WA1_1_n-dimer_11-3-22	0	2.159	0.626	0.626	tr|A0A0D9R3S5|A0A0D9R3S5_CHLSB	1	K.NPVM*ELNEK.R	ILF3	A0A0D9R3S5
50289	2	611876	Dumas_exploris_2022_2023_18_WA1_1_n-dimer_11-3-22	0.21	2.189	0.638	0.638	tr|A0A0D9R6E6|A0A0D9R6E6_CHLSB	0	R.ALEQQVEEM*K.T	MYH9	A0A0D9R6E6
50547	3	611876	Dumas_exploris_2022_2023_18_WA1_1_n-dimer_11-3-22	1.25	3.535	0.712	0.712	tr|A0A0D9QVJ0|A0A0D9QVJ0_CHLSB	0	R.HRPELIEYDK.L	ACTN4	A0A0D9QVJ0
50680	2	611876	Dumas_exploris_2022_2023_18_WA1_1_n-dimer_11-3-22	1.51	2.343	0.49	0.49	tr|A0A0D9RG78|A0A0D9RG78_CHLSB	0	K.SAVTTVVNPK.Y	ITGB1	A0A0D9RG78
50769	2	611876	Dumas_exploris_2022_2023_18_WA1_1_n-dimer_11-3-22	1.49	3.511	0.722	0.722	tr|A0A0D9RNK4|A0A0D9RNK4_CHLSB	0	R.DQAVM*ISGESGAGK.T	MYO1C	A0A0D9RNK4
51231	3	611876	Dumas_exploris_2022_2023_18_WA1_1_n-dimer_11-3-22	0.07	3.096	0.657	0.657	tr|A0A0D9RKZ5|A0A0D9RKZ5_CHLSB	0	R.HRPELIDYGK.L	ACTN1	A0A0D9RKZ5
51334	2	611876	Dumas_exploris_2022_2023_18_WA1_1_n-dimer_11-3-22	-1.5	2.009	0.628	0.628	tr|A0A0D9RCS8|A0A0D9RCS8_CHLSB	0	K.YTIENPR.H	SND1	A0A0D9RCS8
51986	2	611876	Dumas_exploris_2022_2023_18_WA1_1_n-dimer_11-3-22	1.27	2.015	0.486	0.486	tr|A0A0D9RNK4|A0A0D9RNK4_CHLSB	0	R.LGADEISSR.V	MYO1C	A0A0D9RNK4
52267	2	611876	Dumas_exploris_2022_2023_18_WA1_1_n-dimer_11-3-22	1.59	2.407	0.541	0.541	tr|A0A0D9R924|A0A0D9R924_CHLSB	0	R.LSVYQAM*K.K	PLEC	A0A0D9R924
52976	2	611876	Dumas_exploris_2022_2023_18_WA1_1_n-dimer_11-3-22	0.96	2.004	0.591	0.591	tr|A0A0D9RJ20|A0A0D9RJ20_CHLSB	1	R.YESLTDPSK.L	HSP90AB1	A0A0D9RJ20
53506	2	611876	Dumas_exploris_2022_2023_18_WA1_1_n-dimer_11-3-22	0.88	2.485	0.608	0.608	tr|A0A0D9R121|A0A0D9R121_CHLSB	0	K.HAIPNLVK.N	CTNND1	A0A0D9R121
54359	2	611876	Dumas_exploris_2022_2023_18_WA1_1_n-dimer_11-3-22	0.23	2.021	0.287	0.287	tr|A0A0D9R6E6|A0A0D9R6E6_CHLSB	0	K.GALALEEK.R	MYH9	A0A0D9R6E6
54370	2	611876	Dumas_exploris_2022_2023_18_WA1_1_n-dimer_11-3-22	0.06	2.01	0.314	0.314	sp|P13647|K2C5_HUMAN_contaminant	1	K.AQYEEIANR.S	KRT5	P13647
54606	3	611876	Dumas_exploris_2022_2023_18_WA1_1_n-dimer_11-3-22	0.55	2.629	0.608	0.608	tr|A0A0D9RKZ5|A0A0D9RKZ5_CHLSB	0	R.LSNRPAFM*PSEGR.M	ACTN1	A0A0D9RKZ5
54638	3	611876	Dumas_exploris_2022_2023_18_WA1_1_n-dimer_11-3-22	1.42	2.647	0.628	0.628	tr|A0A0D9S0W9|A0A0D9S0W9_CHLSB	0	K.HLPSTEPDPHVVR.I	HNRNPUL1	A0A0D9S0W9
54803	3	611876	Dumas_exploris_2022_2023_18_WA1_1_n-dimer_11-3-22	0.19	2.992	0.674	0.674	tr|A0A0D9R924|A0A0D9R924_CHLSB	0	R.RPELEDSTLR.Y	PLEC	A0A0D9R924
55854	2	611876	Dumas_exploris_2022_2023_18_WA1_1_n-dimer_11-3-22	-0.06	2.293	0.569	0.569	sp|P00761|TRYP_PIG_contaminant	0	K.LSSPATLNSR.V		P00761
56124	2	611876	Dumas_exploris_2022_2023_18_WA1_1_n-dimer_11-3-22	0.2	2.102	0.613	0.613	tr|A0A0D9R4K9|A0A0D9R4K9_CHLSB	0	K.GESPVDYDGGR.T	PDIA6	A0A0D9R4K9
56611	2	611876	Dumas_exploris_2022_2023_18_WA1_1_n-dimer_11-3-22	1.38	2.477	0.602	0.602	sp|P00761|TRYP_PIG_contaminant	0	K.LSSPATLNSR.V		P00761
56712	3	611876	Dumas_exploris_2022_2023_18_WA1_1_n-dimer_11-3-22	1.41	4.084	0.724	0.724	tr|A0A0D9RGI6|A0A0D9RGI6_CHLSB	1	K.RDPHLAC^VAYER.G	CLTCL1	A0A0D9RGI6
56780	3	611876	Dumas_exploris_2022_2023_18_WA1_1_n-dimer_11-3-22	0.05	2.837	0.529	0.529	tr|A0A0D9R0N5|A0A0D9R0N5_CHLSB	0	K.VDKLDASESLR.K	CLTC	A0A0D9R0N5
56786	3	611876	Dumas_exploris_2022_2023_18_WA1_1_n-dimer_11-3-22	0.71	2.946	0.649	0.649	tr|A0A0D9R8U2|A0A0D9R8U2_CHLSB	0	R.LREDENAEPVGTTYQK.T	DBN1	A0A0D9R8U2
56802	2	611876	Dumas_exploris_2022_2023_18_WA1_1_n-dimer_11-3-22	1.39	2.226	0.644	0.644	tr|A0A0D9REP7|A0A0D9REP7_CHLSB	0	R.IM*GPNYTPGK.K	EEF2	A0A0D9REP7
56998	2	611876	Dumas_exploris_2022_2023_18_WA1_1_n-dimer_11-3-22	0.46	2.806	0.744	0.744	tr|A0A0D9QWN9|A0A0D9QWN9_CHLSB	3	K.VDNSSLTGESEPQTR.S	ATP4A	A0A0D9QWN9
57107	2	611876	Dumas_exploris_2022_2023_18_WA1_1_n-dimer_11-3-22	0.48	2.203	0.604	0.604	sp|P35908|K22E_HUMAN_contaminant	1	K.VDPEIQNVK.A	KRT2	P35908
57788	2	611876	Dumas_exploris_2022_2023_18_WA1_1_n-dimer_11-3-22	-1.96	2.232	0.693	0.693	tr|A0A0D9R924|A0A0D9R924_CHLSB	0	K.DTHDQLSEPSEVR.S	PLEC	A0A0D9R924
57970	3	611876	Dumas_exploris_2022_2023_18_WA1_1_n-dimer_11-3-22	-0.16	2.635	0.493	0.493	tr|A0A0D9RKZ5|A0A0D9RKZ5_CHLSB	1	K.ASIHEAWTDGK.E	ACTN1	A0A0D9RKZ5
58005	3	611876	Dumas_exploris_2022_2023_18_WA1_1_n-dimer_11-3-22	0.35	2.216	0.467	0.467	tr|A0A0D9R924|A0A0D9R924_CHLSB	0	K.DTHDQLSEPSEVR.S	PLEC	A0A0D9R924
58568	3	611876	Dumas_exploris_2022_2023_18_WA1_1_n-dimer_11-3-22	0.81	2.568	0.681	0.681	tr|A0A0D9R1R5|A0A0D9R1R5_CHLSB	0	R.QGHIYM*EM*NFTNK.A	AP2B1	A0A0D9R1R5
58667	2	611876	Dumas_exploris_2022_2023_18_WA1_1_n-dimer_11-3-22	0.64	2.917	0.538	0.538	tr|A0A0D9RKY1|A0A0D9RKY1_CHLSB	0	R.SDALNSAIDK.M	CTNNA1	A0A0D9RKY1
59082	2	611876	Dumas_exploris_2022_2023_18_WA1_1_n-dimer_11-3-22	0.85	2.307	0.422	0.422	tr|A0A0D9S3K2|A0A0D9S3K2_CHLSB	0	R.VAAGLQIK.N	KPNB1	A0A0D9S3K2
59183	2	611876	Dumas_exploris_2022_2023_18_WA1_1_n-dimer_11-3-22	1.08	2.028	0.401	0.401	tr|A0A0D9QVJ0|A0A0D9QVJ0_CHLSB	0	R.EAILAIHK.E	ACTN4	A0A0D9QVJ0
59211	2	611876	Dumas_exploris_2022_2023_18_WA1_1_n-dimer_11-3-22	0.85	2.009	0.559	0.559	tr|A0A0D9R2V4|A0A0D9R2V4_CHLSB	0	R.LELQGPR.G	NCL	A0A0D9R2V4
59238	2	611876	Dumas_exploris_2022_2023_18_WA1_1_n-dimer_11-3-22	0.25	2.262	0.557	0.557	tr|A0A0D9REI2|A0A0D9REI2_CHLSB	0	K.VVEIVDEK.V	LARP1	A0A0D9REI2
59967	3	611876	Dumas_exploris_2022_2023_18_WA1_1_n-dimer_11-3-22	0.39	2.329	0.593	0.593	sp|P02769|ALBU_BOVIN_contaminant	0	R.FKDLGEEHFK.G	ALB	P02769
60211	2	611876	Dumas_exploris_2022_2023_18_WA1_1_n-dimer_11-3-22	1.42	3.59	0.64	0.64	tr|A0A0D9S7U2|A0A0D9S7U2_CHLSB	0	R.FGQGGAGPVGGQGPR.G	SFPQ	A0A0D9S7U2
60378	3	611876	Dumas_exploris_2022_2023_18_WA1_1_n-dimer_11-3-22	0.69	2.265	0.429	0.429	tr|A0A0D9R3S5|A0A0D9R3S5_CHLSB	0	K.EATDAIGHLDR.Q	ILF3	A0A0D9R3S5
6042	2	611876	Dumas_exploris_2022_2023_18_WA1_1_n-dimer_11-3-22	-1.89	2.002	0.481	0.481	tr|A0A0D9R8U2|A0A0D9R8U2_CHLSB	0	K.TDAAVEM*KR.I	DBN1	A0A0D9R8U2
60521	2	611876	Dumas_exploris_2022_2023_18_WA1_1_n-dimer_11-3-22	0.21	2.298	0.512	0.512	tr|A0A0D9S7U2|A0A0D9S7U2_CHLSB	0	R.AVVIVDDR.G	SFPQ	A0A0D9S7U2
6077	2	611876	Dumas_exploris_2022_2023_18_WA1_1_n-dimer_11-3-22	-1.52	2.287	0.576	0.576	tr|A0A0D9RDN9|A0A0D9RDN9_CHLSB	0	K.HPM*DTEVTK.A	AP2A2	A0A0D9RDN9
60917	2	611876	Dumas_exploris_2022_2023_18_WA1_1_n-dimer_11-3-22	0.66	3.012	0.729	0.729	tr|A0A0D9RDN9|A0A0D9RDN9_CHLSB	0	K.GPSTVTDLEDTKR.E	AP2A2	A0A0D9RDN9
60958	2	611876	Dumas_exploris_2022_2023_18_WA1_1_n-dimer_11-3-22	0.44	2.067	0.317	0.317	tr|A0A0D9RZC5|A0A0D9RZC5_CHLSB	0	K.SLDQDPVVR.A	HSPH1	A0A0D9RZC5
61246	2	611876	Dumas_exploris_2022_2023_18_WA1_1_n-dimer_11-3-22	1.55	2.061	0.404	0.404	tr|A0A0D9RNK4|A0A0D9RNK4_CHLSB	0	K.WAAQTIR.R	MYO1C	A0A0D9RNK4
61277	2	611876	Dumas_exploris_2022_2023_18_WA1_1_n-dimer_11-3-22	1.82	2.08	0.457	0.457	tr|A0A0D9S7U2|A0A0D9S7U2_CHLSB	0	R.AVVIVDDR.G	SFPQ	A0A0D9S7U2
61454	3	611876	Dumas_exploris_2022_2023_18_WA1_1_n-dimer_11-3-22	0.89	2.504	0.583	0.583	tr|A0A0D9R924|A0A0D9R924_CHLSB	0	K.GLVGPELHDR.L	PLEC	A0A0D9R924
61755	2	611876	Dumas_exploris_2022_2023_18_WA1_1_n-dimer_11-3-22	1.29	2.988	0.653	0.653	tr|A0A0D9R4H6|A0A0D9R4H6_CHLSB	3	K.EVDEQM*LNVQNK.N		A0A0D9R4H6
61805	2	611876	Dumas_exploris_2022_2023_18_WA1_1_n-dimer_11-3-22	1.28	2.677	0.613	0.613	tr|A0A0D9RZH5|A0A0D9RZH5_CHLSB	0	R.VALSEPQPER.R	SRRT	A0A0D9RZH5
62222	2	611876	Dumas_exploris_2022_2023_18_WA1_1_n-dimer_11-3-22	0.86	2.301	0.508	0.508	tr|A0A0D9QVJ0|A0A0D9QVJ0_CHLSB	0	K.GISQEQM*QEFR.A	ACTN4	A0A0D9QVJ0
62338	2	611876	Dumas_exploris_2022_2023_18_WA1_1_n-dimer_11-3-22	0.54	2.276	0.687	0.687	tr|A0A0D9S0P9|A0A0D9S0P9_CHLSB	1	R.GGGQIIPTAR.R	EFTUD2	A0A0D9S0P9
62970	2	611876	Dumas_exploris_2022_2023_18_WA1_1_n-dimer_11-3-22	0.66	2.421	0.54	0.54	tr|A0A0D9QVJ0|A0A0D9QVJ0_CHLSB	0	K.GISQEQM*QEFR.A	ACTN4	A0A0D9QVJ0
63152	2	611876	Dumas_exploris_2022_2023_18_WA1_1_n-dimer_11-3-22	-3.21	2.005	0.646	0.646	tr|A0A0D9RKZ5|A0A0D9RKZ5_CHLSB	0	K.GISQEQM*NEFR.A	ACTN1	A0A0D9RKZ5
63368	2	611876	Dumas_exploris_2022_2023_18_WA1_1_n-dimer_11-3-22	0.64	2.251	0.622	0.622	tr|A0A0D9R642|A0A0D9R642_CHLSB	0	R.EQLVDVQAK.M	HKDC1	A0A0D9R642
64186	2	611876	Dumas_exploris_2022_2023_18_WA1_1_n-dimer_11-3-22	0.3	2.039	0.474	0.474	tr|A0A0D9RG49|A0A0D9RG49_CHLSB	1	K.VIQEIVDK.S	FXR2	A0A0D9RG49
64389	2	611876	Dumas_exploris_2022_2023_18_WA1_1_n-dimer_11-3-22	0.64	2.256	0.713	0.713	tr|A0A0D9R924|A0A0D9R924_CHLSB	0	R.M*VEGYQGLR.C	PLEC	A0A0D9R924
64529	2	611876	Dumas_exploris_2022_2023_18_WA1_1_n-dimer_11-3-22	0.49	2.107	0.527	0.527	tr|A0A0D9R0N5|A0A0D9R0N5_CHLSB	0	K.IYIDSNNNPER.F	CLTC	A0A0D9R0N5
64686	2	611876	Dumas_exploris_2022_2023_18_WA1_1_n-dimer_11-3-22	-0.34	2.01	0.564	0.564	tr|A0A0D9R0Y7|A0A0D9R0Y7_CHLSB	0	R.SPPEALVQGR.Y	LIMA1	A0A0D9R0Y7
64765	4	611876	Dumas_exploris_2022_2023_18_WA1_1_n-dimer_11-3-22	-0.61	2.709	0.732	0.732	tr|A0A0D9RP68|A0A0D9RP68_CHLSB	0	K.KHEAFETDFTVHK.D	SPTAN1	A0A0D9RP68
64945	2	611876	Dumas_exploris_2022_2023_18_WA1_1_n-dimer_11-3-22	-0.39	2.452	0.517	0.517	tr|A0A0D9R642|A0A0D9R642_CHLSB	0	K.GAAMVTAVASR.V	HKDC1	A0A0D9R642
65034	3	611876	Dumas_exploris_2022_2023_18_WA1_1_n-dimer_11-3-22	0.1	3.165	0.733	0.733	tr|A0A0D9S7U2|A0A0D9S7U2_CHLSB	0	R.FATHAAALSVR.N	SFPQ	A0A0D9S7U2
65382	2	611876	Dumas_exploris_2022_2023_18_WA1_1_n-dimer_11-3-22	0.71	2.203	0.556	0.556	tr|A0A0D9R0Y7|A0A0D9R0Y7_CHLSB	0	R.SPPEALVQGR.Y	LIMA1	A0A0D9R0Y7
65516	2	611876	Dumas_exploris_2022_2023_18_WA1_1_n-dimer_11-3-22	1.09	2.155	0.619	0.619	tr|A0A0D9R4H6|A0A0D9R4H6_CHLSB	5	K.TAVC^DIPPR.G		A0A0D9R4H6
65804	3	611876	Dumas_exploris_2022_2023_18_WA1_1_n-dimer_11-3-22	1.41	2.374	0.625	0.625	tr|A0A0D9QWN9|A0A0D9QWN9_CHLSB	5	R.VIM*VTGDHPITAK.A	ATP4A	A0A0D9QWN9
65859	3	611876	Dumas_exploris_2022_2023_18_WA1_1_n-dimer_11-3-22	0.12	2.707	0.67	0.67	tr|A0A0D9S7U2|A0A0D9S7U2_CHLSB	0	R.FATHAAALSVR.N	SFPQ	A0A0D9S7U2
66018	2	611876	Dumas_exploris_2022_2023_18_WA1_1_n-dimer_11-3-22	2.79	2.281	0.726	0.726	tr|A0A0D9RMX2|A0A0D9RMX2_CHLSB	0	K.VVGDVAYDEAK.E	MTHFD1	A0A0D9RMX2
66308	2	611876	Dumas_exploris_2022_2023_18_WA1_1_n-dimer_11-3-22	0.49	2.029	0.59	0.59	tr|A0A0D9S7U2|A0A0D9S7U2_CHLSB	0	K.AELDDTPMR.G	SFPQ	A0A0D9S7U2
66311	3	611876	Dumas_exploris_2022_2023_18_WA1_1_n-dimer_11-3-22	-2	3.007	0.575	0.575	tr|A0A0D9S9M0|A0A0D9S9M0_CHLSB	1	K.QEYDESGPSIVHR.K	ACTB	A0A0D9S9M0
66402	2	611876	Dumas_exploris_2022_2023_18_WA1_1_n-dimer_11-3-22	-0.01	2.356	0.616	0.616	tr|A0A0D9R924|A0A0D9R924_CHLSB	1	R.C^VEDPETGLR.L	PLEC	A0A0D9R924
66480	2	611876	Dumas_exploris_2022_2023_18_WA1_1_n-dimer_11-3-22	1.42	2.357	0.699	0.699	tr|A0A0D9R924|A0A0D9R924_CHLSB	0	R.ELVYTDSEAR.D	PLEC	A0A0D9R924
67058	3	611876	Dumas_exploris_2022_2023_18_WA1_1_n-dimer_11-3-22	0.94	3.599	0.679	0.679	tr|A0A0D9S9M0|A0A0D9S9M0_CHLSB	1	K.QEYDESGPSIVHR.K	ACTB	A0A0D9S9M0
68237	3	611876	Dumas_exploris_2022_2023_18_WA1_1_n-dimer_11-3-22	0.16	2.514	0.454	0.454	tr|A0A0D9RNK4|A0A0D9RNK4_CHLSB	0	R.KYEAFLQR.Y	MYO1C	A0A0D9RNK4
68449	2	611876	Dumas_exploris_2022_2023_18_WA1_1_n-dimer_11-3-22	1.13	2.352	0.456	0.456	tr|A0A0D9S294|A0A0D9S294_CHLSB	0	K.EAESSPFVER.L	HSP90B1	A0A0D9S294
68471	2	611876	Dumas_exploris_2022_2023_18_WA1_1_n-dimer_11-3-22	0.64	2.038	0.53	0.53	tr|A0A0D9RKZ5|A0A0D9RKZ5_CHLSB	0	R.IM*SIVDPNR.L	ACTN1	A0A0D9RKZ5
69113	2	611876	Dumas_exploris_2022_2023_18_WA1_1_n-dimer_11-3-22	1.26	2.268	0.18	0.18	tr|A0A0D9R6E6|A0A0D9R6E6_CHLSB	0	K.ASITALEAK.I	MYH9	A0A0D9R6E6
69165	3	611876	Dumas_exploris_2022_2023_18_WA1_1_n-dimer_11-3-22	3.34	2.359	0.611	0.611	tr|A0A0D9RP68|A0A0D9RP68_CHLSB	0	K.KLLVGSEDYGR.D	SPTAN1	A0A0D9RP68
69234	3	611876	Dumas_exploris_2022_2023_18_WA1_1_n-dimer_11-3-22	0.75	2.204	0.61	0.61	tr|A0A0D9R642|A0A0D9R642_CHLSB	0	K.M*RAELEYGLK.K	HKDC1	A0A0D9R642
69392	3	611876	Dumas_exploris_2022_2023_18_WA1_1_n-dimer_11-3-22	0.38	2.548	0.535	0.535	tr|A0A0D9S0W9|A0A0D9S0W9_CHLSB	0	K.M*RPFEGFQR.K	HNRNPUL1	A0A0D9S0W9
69569	3	611876	Dumas_exploris_2022_2023_18_WA1_1_n-dimer_11-3-22	0.55	2.287	0.443	0.443	tr|A0A0D9SAP7|A0A0D9SAP7_CHLSB	1	R.VHIEIGPDGR.V	HNRNPH2	A0A0D9SAP7
70647	2	611876	Dumas_exploris_2022_2023_18_WA1_1_n-dimer_11-3-22	0.71	2.056	0.665	0.665	tr|A0A0D9RKW3|A0A0D9RKW3_CHLSB	0	K.SQAFIEM*ETR.E		A0A0D9RKW3
71090	3	611876	Dumas_exploris_2022_2023_18_WA1_1_n-dimer_11-3-22	1.96	2.311	0.582	0.582	tr|A0A0D9R6E6|A0A0D9R6E6_CHLSB	0	R.KKVEAQLQELQVK.F	MYH9	A0A0D9R6E6
71508	2	611876	Dumas_exploris_2022_2023_18_WA1_1_n-dimer_11-3-22	0.35	2.175	0.645	0.645	tr|A0A0D9RKY1|A0A0D9RKY1_CHLSB	0	R.AIM*AQLPQEQK.A	CTNNA1	A0A0D9RKY1
71887	2	611876	Dumas_exploris_2022_2023_18_WA1_1_n-dimer_11-3-22	0.77	2.59	0.613	0.613	tr|A0A0D9S407|A0A0D9S407_CHLSB	0	K.QLSLPQQEAQK.I	AP2A1	A0A0D9S407
72002	2	611876	Dumas_exploris_2022_2023_18_WA1_1_n-dimer_11-3-22	0.59	2.13	0.327	0.327	tr|A0A0D9R924|A0A0D9R924_CHLSB	0	R.FPVTEAVNK.G	PLEC	A0A0D9R924
72095	2	611876	Dumas_exploris_2022_2023_18_WA1_1_n-dimer_11-3-22	0.37	2.248	0.555	0.555	tr|A0A0D9RE13|A0A0D9RE13_CHLSB	5	K.EITALAPSTM*K.I	ACTA1	A0A0D9RE13
72582	2	611876	Dumas_exploris_2022_2023_18_WA1_1_n-dimer_11-3-22	0.78	2.532	0.638	0.638	tr|A0A0D9RJ20|A0A0D9RJ20_CHLSB	0	K.EQVANSAFVER.V	HSP90AB1	A0A0D9RJ20
72758	2	611876	Dumas_exploris_2022_2023_18_WA1_1_n-dimer_11-3-22	0.62	2.011	0.334	0.334	tr|A0A0D9S6D8|A0A0D9S6D8_CHLSB	0	K.LLLAPSSK.K	MOV10	A0A0D9S6D8
72867	3	611876	Dumas_exploris_2022_2023_18_WA1_1_n-dimer_11-3-22	0.47	3.546	0.686	0.686	tr|A0A0D9QVJ0|A0A0D9QVJ0_CHLSB	0	K.HRDYETATLSDIK.A	ACTN4	A0A0D9QVJ0
73698	3	611876	Dumas_exploris_2022_2023_18_WA1_1_n-dimer_11-3-22	1.37	2.892	0.632	0.632	tr|A0A0D9R924|A0A0D9R924_CHLSB	0	R.AGLVGPEFHEK.L	PLEC	A0A0D9R924
74251	2	611876	Dumas_exploris_2022_2023_18_WA1_1_n-dimer_11-3-22	1.25	2.32	0.243	0.243	tr|A0A0D9RA32|A0A0D9RA32_CHLSB	0	K.LNTLLQR.A	HNRNPU	A0A0D9RA32
74335	2	611876	Dumas_exploris_2022_2023_18_WA1_1_n-dimer_11-3-22	1.31	2.22	0.64	0.64	tr|A0A0D9RNK4|A0A0D9RNK4_CHLSB	0	K.NPIM*SQC^FDR.S	MYO1C	A0A0D9RNK4
74514	2	611876	Dumas_exploris_2022_2023_18_WA1_1_n-dimer_11-3-22	1.83	2.219	0.524	0.524	tr|A0A0D9RDH4|A0A0D9RDH4_CHLSB	0	R.GGPISFSSSR.S	MYH10	A0A0D9RDH4
74556	2	611876	Dumas_exploris_2022_2023_18_WA1_1_n-dimer_11-3-22	1.6	2.429	0.555	0.555	tr|A0A0D9RMX2|A0A0D9RMX2_CHLSB	0	K.ETGLPIAGR.H	MTHFD1	A0A0D9RMX2
7459	2	611876	Dumas_exploris_2022_2023_18_WA1_1_n-dimer_11-3-22	0.82	2.044	0.323	0.323	tr|A0A0D9R6E6|A0A0D9R6E6_CHLSB	0	K.SVHELEK.S	MYH9	A0A0D9R6E6
75202	3	611876	Dumas_exploris_2022_2023_18_WA1_1_n-dimer_11-3-22	1.34	2.62	0.632	0.632	tr|A0A0D9R924|A0A0D9R924_CHLSB	0	K.VPPGYHPLDVEK.E	PLEC	A0A0D9R924
75312	2	611876	Dumas_exploris_2022_2023_18_WA1_1_n-dimer_11-3-22	1.08	2.2	0.701	0.701	tr|A0A0D9SBD1|A0A0D9SBD1_CHLSB	0	R.APIIAVTR.N		A0A0D9SBD1
75571	3	611876	Dumas_exploris_2022_2023_18_WA1_1_n-dimer_11-3-22	0.62	3.043	0.73	0.73	tr|A0A0D9RKZ5|A0A0D9RKZ5_CHLSB	3	R.KTFTAWC^NSHLR.K	ACTN1	A0A0D9RKZ5
75586	3	611876	Dumas_exploris_2022_2023_18_WA1_1_n-dimer_11-3-22	0.94	2.698	0.7	0.7	sp|P35908|K22E_HUMAN_contaminant	1	R.TAAENDFVTLKK.D	KRT2	P35908
75721	2	611876	Dumas_exploris_2022_2023_18_WA1_1_n-dimer_11-3-22	0.53	2.722	0.728	0.728	tr|A0A0D9S2A5|A0A0D9S2A5_CHLSB	0	K.VDATADYIC^K.V		A0A0D9S2A5
75791	3	611876	Dumas_exploris_2022_2023_18_WA1_1_n-dimer_11-3-22	1.47	3.256	0.597	0.597	tr|A0A0D9RZC5|A0A0D9RZC5_CHLSB	0	K.QDLPSLDEKPR.I	HSPH1	A0A0D9RZC5
76010	3	611876	Dumas_exploris_2022_2023_18_WA1_1_n-dimer_11-3-22	0.68	3.251	0.668	0.668	tr|A0A0D9R924|A0A0D9R924_CHLSB	0	K.VPPGYHPLDVEK.E	PLEC	A0A0D9R924
76037	3	611876	Dumas_exploris_2022_2023_18_WA1_1_n-dimer_11-3-22	0.5	2.34	0.655	0.655	tr|A0A0D9RG49|A0A0D9RG49_CHLSB	0	R.LRPVNPNPLATK.G	FXR2	A0A0D9RG49
76149	3	611876	Dumas_exploris_2022_2023_18_WA1_1_n-dimer_11-3-22	0.34	2.631	0.57	0.57	sp|P02769|ALBU_BOVIN_contaminant	0	K.EC^C^HGDLLEC^ADDR.A	ALB	P02769
76202	2	611876	Dumas_exploris_2022_2023_18_WA1_1_n-dimer_11-3-22	-1.97	2.014	0.757	0.757	tr|A0A0D9S7K7|A0A0D9S7K7_CHLSB	0	K.GAEAANVTGPGGVPVQGSK.Y	YBX1	A0A0D9S7K7
76442	2	611876	Dumas_exploris_2022_2023_18_WA1_1_n-dimer_11-3-22	0.64	2.009	0.266	0.266	tr|A0A0D9S302|A0A0D9S302_CHLSB	0	R.VPEGLEDVSK.Y	DPEP1	A0A0D9S302
76577	2	611876	Dumas_exploris_2022_2023_18_WA1_1_n-dimer_11-3-22	0.93	2.085	0.662	0.662	tr|A0A0D9R924|A0A0D9R924_CHLSB	0	R.VPLDVAC^AR.G	PLEC	A0A0D9R924
76783	3	611876	Dumas_exploris_2022_2023_18_WA1_1_n-dimer_11-3-22	1.04	2.305	0.599	0.599	tr|A0A0D9R924|A0A0D9R924_CHLSB	0	K.VPPGYHPLDVEK.E	PLEC	A0A0D9R924
76797	2	611876	Dumas_exploris_2022_2023_18_WA1_1_n-dimer_11-3-22	0.36	2.034	0.252	0.252	sp|P00761|TRYP_PIG_contaminant	0	R.VATVSLPR.S		P00761
77216	3	611876	Dumas_exploris_2022_2023_18_WA1_1_n-dimer_11-3-22	-0.36	3.558	0	0.731	tr|A0A0D9QVJ0|A0A0D9QVJ0_CHLSB	0	R.LSNRPAFMPSEGK.M	ACTN4	A0A0D9QVJ0
77445	3	611876	Dumas_exploris_2022_2023_18_WA1_1_n-dimer_11-3-22	-0.39	2.562	0.587	0.587	tr|A0A0D9R2T1|A0A0D9R2T1_CHLSB	0	R.SGGM*ERPFVLAR.A	GANAB	A0A0D9R2T1
77455	2	611876	Dumas_exploris_2022_2023_18_WA1_1_n-dimer_11-3-22	-0.6	2.007	0.258	0.258	sp|P00761|TRYP_PIG_contaminant	0	R.VATVSLPR.S		P00761
77565	2	611876	Dumas_exploris_2022_2023_18_WA1_1_n-dimer_11-3-22	3.32	2.016	0.601	0.601	tr|A0A0D9R1R5|A0A0D9R1R5_CHLSB	0	K.LQNNNVYTIAK.R	AP2B1	A0A0D9R1R5
77688	2	611876	Dumas_exploris_2022_2023_18_WA1_1_n-dimer_11-3-22	-0.46	2.139	0.659	0.659	tr|A0A0D9RG49|A0A0D9RG49_CHLSB	0	K.VTM*AVPEDLR.E	FXR2	A0A0D9RG49
78161	2	611876	Dumas_exploris_2022_2023_18_WA1_1_n-dimer_11-3-22	0.91	2.04	0.249	0.249	sp|P00761|TRYP_PIG_contaminant	0	R.VATVSLPR.S		P00761
78511	3	611876	Dumas_exploris_2022_2023_18_WA1_1_n-dimer_11-3-22	1.74	2.266	0.503	0.503	tr|A0A0D9RCS8|A0A0D9RCS8_CHLSB	0	R.NDIASHPPVEGSYAPR.R	SND1	A0A0D9RCS8
78518	3	611876	Dumas_exploris_2022_2023_18_WA1_1_n-dimer_11-3-22	1.07	2.613	0.539	0.539	sp|P13645|K1C10_HUMAN_contaminant	1	R.LKYENEVALR.Q	KRT10	P13645
78977	2	611876	Dumas_exploris_2022_2023_18_WA1_1_n-dimer_11-3-22	0.96	2.008	0.258	0.258	sp|P00761|TRYP_PIG_contaminant	0	R.VATVSLPR.S		P00761
79293	2	611876	Dumas_exploris_2022_2023_18_WA1_1_n-dimer_11-3-22	1.36	2.342	0.632	0.632	tr|A0A0D9R924|A0A0D9R924_CHLSB	0	R.VVIVDPETGK.E	PLEC	A0A0D9R924
79355	2	611876	Dumas_exploris_2022_2023_18_WA1_1_n-dimer_11-3-22	1.82	2.515	0.193	0.193	tr|A0A0D9R6E6|A0A0D9R6E6_CHLSB	0	R.LEVNLQAM*K.A	MYH9	A0A0D9R6E6
79403	3	611876	Dumas_exploris_2022_2023_18_WA1_1_n-dimer_11-3-22	1.74	3.048	0.641	0.641	tr|A0A0D9S3K2|A0A0D9S3K2_CHLSB	0	R.LQQVLQM*ESHIQSTSDR.I	KPNB1	A0A0D9S3K2
79571	2	611876	Dumas_exploris_2022_2023_18_WA1_1_n-dimer_11-3-22	2.1	2.057	0.58	0.58	tr|A0A0D9R924|A0A0D9R924_CHLSB	0	R.GLHQSIEEFR.A	PLEC	A0A0D9R924
79807	2	611876	Dumas_exploris_2022_2023_18_WA1_1_n-dimer_11-3-22	1.57	2.067	0.243	0.243	sp|P00761|TRYP_PIG_contaminant	0	R.VATVSLPR.S		P00761
80843	2	611876	Dumas_exploris_2022_2023_18_WA1_1_n-dimer_11-3-22	1.21	2.021	0.575	0.575	tr|A0A0D9RG78|A0A0D9RG78_CHLSB	0	K.TVM*PYISTTPAK.L	ITGB1	A0A0D9RG78
81339	2	611876	Dumas_exploris_2022_2023_18_WA1_1_n-dimer_11-3-22	-0.02	2.031	0.391	0.391	tr|A0A0D9R221|A0A0D9R221_CHLSB	0	K.SPQIFDDER.C	MYO1D	A0A0D9R221
81405	2	611876	Dumas_exploris_2022_2023_18_WA1_1_n-dimer_11-3-22	1.85	2.009	0.52	0.52	tr|A0A0D9R3S5|A0A0D9R3S5_CHLSB	1	R.FVM*EVEVDGQK.F	ILF3	A0A0D9R3S5
81701	2	611876	Dumas_exploris_2022_2023_18_WA1_1_n-dimer_11-3-22	1.23	2.249	0.573	0.573	tr|A0A0D9R6E6|A0A0D9R6E6_CHLSB	0	K.SGFEPASLK.E	MYH9	A0A0D9R6E6
82643	3	611876	Dumas_exploris_2022_2023_18_WA1_1_n-dimer_11-3-22	0.65	3.195	0.7	0.7	tr|A0A0D9R1R5|A0A0D9R1R5_CHLSB	1	R.LSHANSAVVLSAVK.V	AP2B1	A0A0D9R1R5
83205	2	611876	Dumas_exploris_2022_2023_18_WA1_1_n-dimer_11-3-22	0.98	2.083	0.551	0.551	tr|A0A0D9R3S5|A0A0D9R3S5_CHLSB	0	K.VLGM*DPLPSK.M	ILF3	A0A0D9R3S5
83602	3	611876	Dumas_exploris_2022_2023_18_WA1_1_n-dimer_11-3-22	0.49	3.826	0.73	0.73	sp|P02769|ALBU_BOVIN_contaminant	0	K.C^C^AADDKEAC^FAVEGPK.L	ALB	P02769
83700	3	611876	Dumas_exploris_2022_2023_18_WA1_1_n-dimer_11-3-22	1.23	2.674	0.684	0.684	tr|A0A0D9RJ20|A0A0D9RJ20_CHLSB	1	R.YESLTDPSKLDSGK.E	HSP90AB1	A0A0D9RJ20
83967	2	611876	Dumas_exploris_2022_2023_18_WA1_1_n-dimer_11-3-22	2.16	2.215	0.587	0.587	tr|A0A0D9RVW9|A0A0D9RVW9_CHLSB	0	K.AAVELEEPEDAR.I	PRPF6	A0A0D9RVW9
84109	2	611876	Dumas_exploris_2022_2023_18_WA1_1_n-dimer_11-3-22	1.62	2.125	0.216	0.216	tr|A0A0D9S6D8|A0A0D9S6D8_CHLSB	0	R.DGQLLIR.L	MOV10	A0A0D9S6D8
84469	2	611876	Dumas_exploris_2022_2023_18_WA1_1_n-dimer_11-3-22	1.02	3.118	0.474	0.474	tr|A0A0D9R1R5|A0A0D9R1R5_CHLSB	1	K.KGEIFELK.A	AP2B1	A0A0D9R1R5
84717	2	611876	Dumas_exploris_2022_2023_18_WA1_1_n-dimer_11-3-22	2.22	2.183	0.554	0.554	tr|A0A0D9RP68|A0A0D9RP68_CHLSB	0	K.DLTNVQNLQK.K	SPTAN1	A0A0D9RP68
85076	2	611876	Dumas_exploris_2022_2023_18_WA1_1_n-dimer_11-3-22	0.03	2.509	0.804	0.804	tr|A0A0D9RZY4|A0A0D9RZY4_CHLSB	0	R.APPEPADSLTEAC^K.Q	HIP1	A0A0D9RZY4
85347	3	611876	Dumas_exploris_2022_2023_18_WA1_1_n-dimer_11-3-22	1.23	2.547	0.591	0.591	tr|A0A0D9R1C9|A0A0D9R1C9_CHLSB	0	R.VPHNAAVQVYDYR.E	MVP	A0A0D9R1C9
85383	3	611876	Dumas_exploris_2022_2023_18_WA1_1_n-dimer_11-3-22	0.79	3.467	0.684	0.684	tr|A0A0D9R1C9|A0A0D9R1C9_CHLSB	0	R.VPHNAAVQVYDYR.E	MVP	A0A0D9R1C9
86337	2	611876	Dumas_exploris_2022_2023_18_WA1_1_n-dimer_11-3-22	1.31	2.697	0.508	0.508	tr|A0A0D9R642|A0A0D9R642_CHLSB	0	K.GAALITAVAK.R	HKDC1	A0A0D9R642
86368	2	611876	Dumas_exploris_2022_2023_18_WA1_1_n-dimer_11-3-22	1.69	2.114	0.51	0.51	tr|A0A0D9S6D8|A0A0D9S6D8_CHLSB	0	R.SVGVISPYR.K	MOV10	A0A0D9S6D8
86407	2	611876	Dumas_exploris_2022_2023_18_WA1_1_n-dimer_11-3-22	1.56	2.137	0.485	0.485	tr|A0A0D9R300|A0A0D9R300_CHLSB	0	K.ANFSLPEK.C		A0A0D9R300
86635	3	611876	Dumas_exploris_2022_2023_18_WA1_1_n-dimer_11-3-22	0.72	2.5	0.674	0.674	tr|A0A0D9RZY4|A0A0D9RZY4_CHLSB	0	K.ADKDSPNLAQLQQASR.G	HIP1	A0A0D9RZY4
86685	2	611876	Dumas_exploris_2022_2023_18_WA1_1_n-dimer_11-3-22	1.04	2.268	0.687	0.687	tr|A0A0D9R0N5|A0A0D9R0N5_CHLSB	0	K.HELIEFR.R	CLTC	A0A0D9R0N5
86902	2	611876	Dumas_exploris_2022_2023_18_WA1_1_n-dimer_11-3-22	1.41	2.044	0.63	0.63	tr|A0A0D9SBD1|A0A0D9SBD1_CHLSB	1	R.ITLDNAYM*EK.C		A0A0D9SBD1
87370	2	611876	Dumas_exploris_2022_2023_18_WA1_1_n-dimer_11-3-22	0.9	2.357	0.596	0.596	sp|P05787|K2C8_HUMAN_contaminant	0	K.LVSESSDVLPK.-	KRT8	P05787
87567	2	611876	Dumas_exploris_2022_2023_18_WA1_1_n-dimer_11-3-22	0.81	3.416	0.753	0.753	tr|A0A0D9R8U2|A0A0D9R8U2_CHLSB	0	R.SPSDSSTASTPVAEQIER.A	DBN1	A0A0D9R8U2
87880	3	611876	Dumas_exploris_2022_2023_18_WA1_1_n-dimer_11-3-22	0.5	2.365	0.52	0.52	tr|A0A0D9S6D8|A0A0D9S6D8_CHLSB	0	R.VHLPSSIYR.L	MOV10	A0A0D9S6D8
88097	3	611876	Dumas_exploris_2022_2023_18_WA1_1_n-dimer_11-3-22	1.06	2.419	0.687	0.687	tr|A0A0D9R300|A0A0D9R300_CHLSB	0	K.DRYGGQPLFSEK.F		A0A0D9R300
88205	2	611876	Dumas_exploris_2022_2023_18_WA1_1_n-dimer_11-3-22	1.05	2.563	0.636	0.636	sp|P05787|K2C8_HUMAN_contaminant	0	K.LVSESSDVLPK.-	KRT8	P05787
88575	2	611876	Dumas_exploris_2022_2023_18_WA1_1_n-dimer_11-3-22	0.26	2.21	0.569	0.569	tr|A0A0D9R7E7|A0A0D9R7E7_CHLSB	0	R.ISVYYNEATGGK.Y	TUBB	A0A0D9R7E7
88607	3	611876	Dumas_exploris_2022_2023_18_WA1_1_n-dimer_11-3-22	-3.54	2.335	0.478	0.478	tr|A0A0D9S6D8|A0A0D9S6D8_CHLSB	0	R.VHLPSSIYR.L	MOV10	A0A0D9S6D8
88658	2	611876	Dumas_exploris_2022_2023_18_WA1_1_n-dimer_11-3-22	1	2.09	0.767	0.767	tr|A0A0D9RWJ1|A0A0D9RWJ1_CHLSB	0	K.SSPNPFVGSPPK.G	DAB2	A0A0D9RWJ1
89286	3	611876	Dumas_exploris_2022_2023_18_WA1_1_n-dimer_11-3-22	0.1	2.463	0.504	0.504	tr|A0A0D9S6D8|A0A0D9S6D8_CHLSB	0	R.VHLPSSIYR.L	MOV10	A0A0D9S6D8
89629	2	611876	Dumas_exploris_2022_2023_18_WA1_1_n-dimer_11-3-22	3.1	2.007	0.751	0.751	tr|A0A0D9S4P1|A0A0D9S4P1_CHLSB	0	K.LAQAEEQLEQETR.E	MYH14	A0A0D9S4P1
89852	2	611876	Dumas_exploris_2022_2023_18_WA1_1_n-dimer_11-3-22	1.52	2.182	0.625	0.625	tr|A0A0D9RDN9|A0A0D9RDN9_CHLSB	0	R.LEPNLQAQM*YR.L	AP2A2	A0A0D9RDN9
90387	2	611876	Dumas_exploris_2022_2023_18_WA1_1_n-dimer_11-3-22	1.35	2.542	0.71	0.71	tr|A0A0D9R221|A0A0D9R221_CHLSB	0	R.LM*YNSSNPVLK.N	MYO1D	A0A0D9R221
91160	3	611876	Dumas_exploris_2022_2023_18_WA1_1_n-dimer_11-3-22	-0.01	2.901	0.631	0.631	tr|A0A0D9R6E6|A0A0D9R6E6_CHLSB	0	K.KMEDSVGC^LETAEEVKR.K	MYH9	A0A0D9R6E6
91417	2	611876	Dumas_exploris_2022_2023_18_WA1_1_n-dimer_11-3-22	3.28	2.629	0.611	0.611	sp|P35527|K1C9_HUMAN_contaminant	1	R.QEYEQLIAK.N	KRT9	P35527
91671	2	611876	Dumas_exploris_2022_2023_18_WA1_1_n-dimer_11-3-22	2.05	2.36	0.563	0.563	tr|A0A0D9S6D8|A0A0D9S6D8_CHLSB	0	K.IANLAYVTK.T	MOV10	A0A0D9S6D8
92007	3	611876	Dumas_exploris_2022_2023_18_WA1_1_n-dimer_11-3-22	1.06	2.772	0.748	0.748	tr|A0A0D9S294|A0A0D9S294_CHLSB	0	K.NLLHVTDTGVGM*TR.E	HSP90B1	A0A0D9S294
92051	2	611876	Dumas_exploris_2022_2023_18_WA1_1_n-dimer_11-3-22	1.15	2.369	0.469	0.469	tr|A0A0D9R924|A0A0D9R924_CHLSB	0	K.GLLSAEVAR.L	PLEC	A0A0D9R924
92136	3	611876	Dumas_exploris_2022_2023_18_WA1_1_n-dimer_11-3-22	-0.08	2.397	0.552	0.552	sp|P04264|K2C1_HUMAN_contaminant	1	R.LDSELKNM*QDM*VEDYR.N	KRT1	P04264
92246	3	611876	Dumas_exploris_2022_2023_18_WA1_1_n-dimer_11-3-22	1.63	2.533	0.771	0.771	tr|A0A0D9S3J6|A0A0D9S3J6_CHLSB	0	R.KPYPDDENLVEVK.F	NPEPPS	A0A0D9S3J6
92403	2	611876	Dumas_exploris_2022_2023_18_WA1_1_n-dimer_11-3-22	1.43	2.074	0.47	0.47	sp|P05783|K1C18_HUMAN_contaminant	4	R.AQIFANTVDNAR.I	KRT18	P05783
93330	2	611876	Dumas_exploris_2022_2023_18_WA1_1_n-dimer_11-3-22	1.32	2.019	0.619	0.619	tr|A0A0D9RWJ1|A0A0D9RWJ1_CHLSB	0	K.TDEYLLAR.F	DAB2	A0A0D9RWJ1
93349	2	611876	Dumas_exploris_2022_2023_18_WA1_1_n-dimer_11-3-22	1.34	2.053	0.34	0.34	tr|A0A0D9R924|A0A0D9R924_CHLSB	0	R.LAAEQELIR.L	PLEC	A0A0D9R924
93549	3	611876	Dumas_exploris_2022_2023_18_WA1_1_n-dimer_11-3-22	-4.3	2.367	0.649	0.649	tr|A0A0D9R2J6|A0A0D9R2J6_CHLSB	0	K.FAGGLHFSGPK.V	AHNAK	A0A0D9R2J6
93655	3	611876	Dumas_exploris_2022_2023_18_WA1_1_n-dimer_11-3-22	0.5	2.545	0.588	0.588	tr|A0A0D9RDH4|A0A0D9RDH4_CHLSB	1	R.AGVLAHLEEER.D	MYH10	A0A0D9RDH4
94037	3	611876	Dumas_exploris_2022_2023_18_WA1_1_n-dimer_11-3-22	0.75	2.483	0.59	0.59	sp|P13645|K1C10_HUMAN_contaminant	3	R.QSVEADINGLRR.V	KRT10	P13645
94114	3	611876	Dumas_exploris_2022_2023_18_WA1_1_n-dimer_11-3-22	0.4	3.193	0.622	0.622	tr|A0A0D9R924|A0A0D9R924_CHLSB	0	K.AEVVETTQVYTEEETRR.A	PLEC	A0A0D9R924
94194	3	611876	Dumas_exploris_2022_2023_18_WA1_1_n-dimer_11-3-22	2.03	2.51	0.552	0.552	tr|A0A0D9S7U2|A0A0D9S7U2_CHLSB	0	R.FAQHGTFEYEYSQR.W	SFPQ	A0A0D9S7U2
94322	3	611876	Dumas_exploris_2022_2023_18_WA1_1_n-dimer_11-3-22	0.36	2.809	0.76	0.76	sp|P05787|K2C8_HUMAN_contaminant	0	K.DVDEAYM*NKVELESR.L	KRT8	P05787
94515	2	611876	Dumas_exploris_2022_2023_18_WA1_1_n-dimer_11-3-22	0.69	2.336	0.724	0.724	tr|A0A0D9R924|A0A0D9R924_CHLSB	0	R.VPLDEALQR.G	PLEC	A0A0D9R924
94975	3	611876	Dumas_exploris_2022_2023_18_WA1_1_n-dimer_11-3-22	1.35	3.075	0.673	0.673	tr|A0A0D9S7U2|A0A0D9S7U2_CHLSB	0	R.FAQHGTFEYEYSQR.W	SFPQ	A0A0D9S7U2
95227	2	611876	Dumas_exploris_2022_2023_18_WA1_1_n-dimer_11-3-22	1.23	2.471	0.695	0.695	tr|A0A0D9RUU0|A0A0D9RUU0_CHLSB	0	R.VSGVDGYETEGIR.G	MCM6	A0A0D9RUU0
95346	3	611876	Dumas_exploris_2022_2023_18_WA1_1_n-dimer_11-3-22	0.74	2.264	0.643	0.643	tr|A0A0D9QWH4|A0A0D9QWH4_CHLSB	0	R.LTISSPLEAHK.A	SF3B3	A0A0D9QWH4
95360	3	611876	Dumas_exploris_2022_2023_18_WA1_1_n-dimer_11-3-22	0.93	2.494	0.729	0.729	tr|A0A0D9R6E6|A0A0D9R6E6_CHLSB	0	R.RGDLPFVM*PR.R	MYH9	A0A0D9R6E6
95436	2	611876	Dumas_exploris_2022_2023_18_WA1_1_n-dimer_11-3-22	1.71	2.314	0.668	0.668	tr|A0A0D9R924|A0A0D9R924_CHLSB	0	R.M*GIVGPEFK.D	PLEC	A0A0D9R924
95546	2	611876	Dumas_exploris_2022_2023_18_WA1_1_n-dimer_11-3-22	1.59	2.07	0.667	0.667	tr|A0A0D9R300|A0A0D9R300_CHLSB	0	R.YGGQPLFSEK.F		A0A0D9R300
95681	4	611876	Dumas_exploris_2022_2023_18_WA1_1_n-dimer_11-3-22	2.03	2.504	0.624	0.624	tr|A0A0D9RZY4|A0A0D9RZY4_CHLSB	0	R.DSLVSGAAHRDEELSALRK.E	HIP1	A0A0D9RZY4
95789	3	611876	Dumas_exploris_2022_2023_18_WA1_1_n-dimer_11-3-22	1.62	2.958	0.64	0.64	tr|A0A0D9S7U2|A0A0D9S7U2_CHLSB	0	R.FAQHGTFEYEYSQR.W	SFPQ	A0A0D9S7U2
95929	3	611876	Dumas_exploris_2022_2023_18_WA1_1_n-dimer_11-3-22	1.96	2.208	0.455	0.455	tr|A0A0D9S3K2|A0A0D9S3K2_CHLSB	0	K.GDQENVHPDVM*LVQPR.V	KPNB1	A0A0D9S3K2
96559	2	611876	Dumas_exploris_2022_2023_18_WA1_1_n-dimer_11-3-22	1.83	2.07	0.726	0.726	tr|A0A0D9REP7|A0A0D9REP7_CHLSB	0	K.GPLM*M*YISK.M	EEF2	A0A0D9REP7
96599	3	611876	Dumas_exploris_2022_2023_18_WA1_1_n-dimer_11-3-22	1.59	2.818	0.601	0.601	tr|A0A0D9S7U2|A0A0D9S7U2_CHLSB	0	R.FAQHGTFEYEYSQR.W	SFPQ	A0A0D9S7U2
96715	2	611876	Dumas_exploris_2022_2023_18_WA1_1_n-dimer_11-3-22	1.69	2.166	0.502	0.502	sp|P35527|K1C9_HUMAN_contaminant	1	R.QGVDADINGLR.Q	KRT9	P35527
97132	2	611876	Dumas_exploris_2022_2023_18_WA1_1_n-dimer_11-3-22	1.62	2.337	0.694	0.694	tr|A0A0D9REP7|A0A0D9REP7_CHLSB	0	K.FSVSPVVR.V	EEF2	A0A0D9REP7
97268	3	611876	Dumas_exploris_2022_2023_18_WA1_1_n-dimer_11-3-22	1.11	2.739	0.681	0.681	tr|A0A0D9R1R5|A0A0D9R1R5_CHLSB	0	K.GLEISGTFTHR.Q	AP2B1	A0A0D9R1R5
97394	3	611876	Dumas_exploris_2022_2023_18_WA1_1_n-dimer_11-3-22	1.58	2.584	0.624	0.624	tr|A0A0D9S7U2|A0A0D9S7U2_CHLSB	0	R.FAQHGTFEYEYSQR.W	SFPQ	A0A0D9S7U2
97714	3	611876	Dumas_exploris_2022_2023_18_WA1_1_n-dimer_11-3-22	1.4	2.824	0.693	0.693	tr|A0A0D9RFF1|A0A0D9RFF1_CHLSB	4	K.IWHHTFYNELR.V		A0A0D9RFF1
97953	3	611876	Dumas_exploris_2022_2023_18_WA1_1_n-dimer_11-3-22	1.08	2.77	0.562	0.562	sp|P02769|ALBU_BOVIN_contaminant	0	K.HLVDEPQNLIK.Q	ALB	P02769
98091	3	611876	Dumas_exploris_2022_2023_18_WA1_1_n-dimer_11-3-22	-1.76	2.515	0.668	0.668	tr|A0A0D9RC89|A0A0D9RC89_CHLSB	0	K.YGGPQHIVGSPFK.A	FLNC	A0A0D9RC89
98487	2	611876	Dumas_exploris_2022_2023_18_WA1_1_n-dimer_11-3-22	1.67	3.188	0.786	0.786	tr|A0A0D9R924|A0A0D9R924_CHLSB	0	R.SSSVGSSSSYPISPAVSR.T	PLEC	A0A0D9R924
98497	2	611876	Dumas_exploris_2022_2023_18_WA1_1_n-dimer_11-3-22	3.37	2.18	0.675	0.675	tr|A0A0D9REI2|A0A0D9REI2_CHLSB	0	R.FQQVPTDALANK.L	LARP1	A0A0D9REI2
98573	3	611876	Dumas_exploris_2022_2023_18_WA1_1_n-dimer_11-3-22	1.5	2.658	0.635	0.635	tr|A0A0D9RFF1|A0A0D9RFF1_CHLSB	4	K.IWHHTFYNELR.V		A0A0D9RFF1
99011	2	611876	Dumas_exploris_2022_2023_18_WA1_1_n-dimer_11-3-22	0.89	2.78	0.585	0.585	tr|A0A0D9R2V4|A0A0D9R2V4_CHLSB	0	K.NDLAVVDVR.I	NCL	A0A0D9R2V4
99112	2	611876	Dumas_exploris_2022_2023_18_WA1_1_n-dimer_11-3-22	1.47	2.617	0.667	0.667	tr|A0A0D9S407|A0A0D9S407_CHLSB	0	R.AADLLYAM*C^DR.S	AP2A1	A0A0D9S407
99337	2	611876	Dumas_exploris_2022_2023_18_WA1_1_n-dimer_11-3-22	1.69	2.111	0.635	0.635	tr|A0A0D9QWH4|A0A0D9QWH4_CHLSB	0	K.FGNIC^VVR.L	SF3B3	A0A0D9QWH4
99345	2	611876	Dumas_exploris_2022_2023_18_WA1_1_n-dimer_11-3-22	1.33	2.361	0.548	0.548	tr|A0A0D9RV06|A0A0D9RV06_CHLSB	2	K.IGGIGTVPVGR.V	EEF1A2	A0A0D9RV06
99686	2	611876	Dumas_exploris_2022_2023_18_WA1_1_n-dimer_11-3-22	1.31	2.117	0.225	0.225	tr|A0A0D9S302|A0A0D9S302_CHLSB	0	K.GALANNLLR.V	DPEP1	A0A0D9S302
99918	3	611876	Dumas_exploris_2022_2023_18_WA1_1_n-dimer_11-3-22	1.14	2.685	0.634	0.634	tr|A0A0D9R924|A0A0D9R924_CHLSB	0	R.RLTAEDLYEAR.I	PLEC	A0A0D9R924
100279	2	611873	Dumas_exploris_2022_2023_12_WA1_4_n-monomer_11-3-22_rerun	0.43	2.382	0.578	0.578	tr|A0A0D9R0N8|A0A0D9R0N8_CHLSB	0	K.LDYDEDASAMLK.E	ST13	A0A0D9R0N8
10035	3	611873	Dumas_exploris_2022_2023_12_WA1_4_n-monomer_11-3-22_rerun	0.85	2.455	0.589	0.589	tr|A0A0D9S2T3|A0A0D9S2T3_CHLSB	0	K.KTTDTASVQNEAK.L	CORO1C	A0A0D9S2T3
101046	2	611873	Dumas_exploris_2022_2023_12_WA1_4_n-monomer_11-3-22_rerun	0.28	3.137	0.788	0.788	tr|A0A0D9RV06|A0A0D9RV06_CHLSB	2	R.EHALLAYTLGVK.Q	EEF1A2	A0A0D9RV06
101575	2	611873	Dumas_exploris_2022_2023_12_WA1_4_n-monomer_11-3-22_rerun	0.66	2.287	0.633	0.633	tr|A0A0D9RSU3|A0A0D9RSU3_CHLSB	8	K.LAVNM*VPFPR.L	TUBB1	A0A0D9RSU3
101714	3	611873	Dumas_exploris_2022_2023_12_WA1_4_n-monomer_11-3-22_rerun	-0.23	3.018	0.739	0.739	tr|A0A0D9R1G1|A0A0D9R1G1_CHLSB	5	R.QLFHPEQLITGK.E	TUBA1A	A0A0D9R1G1
101728	2	611873	Dumas_exploris_2022_2023_12_WA1_4_n-monomer_11-3-22_rerun	-0.53	2.162	0.69	0.69	tr|A0A0D9R924|A0A0D9R924_CHLSB	0	K.GWLYYEAGQR.F	PLEC	A0A0D9R924
102029	2	611873	Dumas_exploris_2022_2023_12_WA1_4_n-monomer_11-3-22_rerun	0.89	2.148	0.7	0.7	tr|A0A0D9R924|A0A0D9R924_CHLSB	0	K.GWLYYEAGQR.F	PLEC	A0A0D9R924
102376	2	611873	Dumas_exploris_2022_2023_12_WA1_4_n-monomer_11-3-22_rerun	0.71	3.115	0.766	0.766	tr|A0A0D9R434|A0A0D9R434_CHLSB	0	K.TAEAQLAYELQGAR.E	FLOT2	A0A0D9R434
102529	2	611873	Dumas_exploris_2022_2023_12_WA1_4_n-monomer_11-3-22_rerun	0.19	2.325	0.514	0.514	sp|A6NMY6|AXA2L_HUMAN_contaminant	0	K.SLYYYIQQDTK.G	ANXA2P2	A6NMY6
103161	2	611873	Dumas_exploris_2022_2023_12_WA1_4_n-monomer_11-3-22_rerun	-0.47	2.808	0.546	0.546	sp|P05787|K2C8_HUMAN_contaminant	0	R.TEM*ENEFVLIK.K	KRT8	P05787
103685	3	611873	Dumas_exploris_2022_2023_12_WA1_4_n-monomer_11-3-22_rerun	0.64	3.142	0.649	0.649	tr|A0A0D9S9M0|A0A0D9S9M0_CHLSB	1	R.KDLYANTVLSGGTTM*YPGIADR.M	ACTB	A0A0D9S9M0
103856	2	611873	Dumas_exploris_2022_2023_12_WA1_4_n-monomer_11-3-22_rerun	0.66	3.037	0.717	0.717	sp|P05787|K2C8_HUMAN_contaminant	0	R.SLDM*DSIIAEVK.A	KRT8	P05787
103886	3	611873	Dumas_exploris_2022_2023_12_WA1_4_n-monomer_11-3-22_rerun	0.63	3.911	0.607	0.607	tr|A0A0D9S9M0|A0A0D9S9M0_CHLSB	1	R.KDLYANTVLSGGTTM*YPGIADR.M	ACTB	A0A0D9S9M0
104031	2	611873	Dumas_exploris_2022_2023_12_WA1_4_n-monomer_11-3-22_rerun	1.49	2.535	0.631	0.631	sp|P05787|K2C8_HUMAN_contaminant	0	R.TEM*ENEFVLIK.K	KRT8	P05787
104320	3	611873	Dumas_exploris_2022_2023_12_WA1_4_n-monomer_11-3-22_rerun	0.99	2.271	0.705	0.705	tr|A0A0D9QYB1|A0A0D9QYB1_CHLSB	0	R.EGNDLYHEM*IESGVINLK.D	ATP5B	A0A0D9QYB1
104605	2	611873	Dumas_exploris_2022_2023_12_WA1_4_n-monomer_11-3-22_rerun	0.7	2.557	0.688	0.688	sp|P13645|K1C10_HUMAN_contaminant	1	K.GSLGGGFSSGGFSGGSFSR.G	KRT10	P13645
105010	2	611873	Dumas_exploris_2022_2023_12_WA1_4_n-monomer_11-3-22_rerun	0.64	3.097	0.762	0.762	tr|A0A0D9R8L5|A0A0D9R8L5_CHLSB	2	R.SVGDGETVEFDVVEGEK.G	YBX3	A0A0D9R8L5
105034	3	611873	Dumas_exploris_2022_2023_12_WA1_4_n-monomer_11-3-22_rerun	-0.36	2.525	0.64	0.64	tr|A0A0D9R2K9|A0A0D9R2K9_CHLSB	0	R.ILGLLDAHLK.T	EEF1G	A0A0D9R2K9
105521	2	611873	Dumas_exploris_2022_2023_12_WA1_4_n-monomer_11-3-22_rerun	1.48	3.532	0.685	0.685	sp|P05787|K2C8_HUMAN_contaminant	0	R.ASLEAAIADAEQR.G	KRT8	P05787
105674	2	611873	Dumas_exploris_2022_2023_12_WA1_4_n-monomer_11-3-22_rerun	3.83	2.569	0.532	0.532	sp|P35908|K22E_HUMAN_contaminant	1	K.LNDLEEALQQAK.E	KRT2	P35908
105935	2	611873	Dumas_exploris_2022_2023_12_WA1_4_n-monomer_11-3-22_rerun	0.82	2.718	0.718	0.718	tr|A0A0D9R8L5|A0A0D9R8L5_CHLSB	2	R.SVGDGETVEFDVVEGEK.G	YBX3	A0A0D9R8L5
106109	2	611873	Dumas_exploris_2022_2023_12_WA1_4_n-monomer_11-3-22_rerun	1.2	2.147	0.581	0.581	sp|P05783|K1C18_HUMAN_contaminant	4	R.TVQSLEIDLDSM*R.N	KRT18	P05783
106282	2	611873	Dumas_exploris_2022_2023_12_WA1_4_n-monomer_11-3-22_rerun	-3.45	2.431	0.611	0.611	sp|P05787|K2C8_HUMAN_contaminant	0	R.ASLEAAIADAEQR.G	KRT8	P05787
107067	3	611873	Dumas_exploris_2022_2023_12_WA1_4_n-monomer_11-3-22_rerun	1.67	4.302	0.778	0.778	sp|P02662|CASA1_BOVIN_contaminant	0	K.HQGLPQEVLNENLLR.F	CSN1S1	P02662
107774	3	611873	Dumas_exploris_2022_2023_12_WA1_4_n-monomer_11-3-22_rerun	1.38	2.734	0.754	0.754	tr|A0A0D9R924|A0A0D9R924_CHLSB	0	R.VVIVDPETGKEMSVYEAYR.K	PLEC	A0A0D9R924
107845	3	611873	Dumas_exploris_2022_2023_12_WA1_4_n-monomer_11-3-22_rerun	1.14	2.449	0.77	0.77	tr|A0A0D9R924|A0A0D9R924_CHLSB	0	R.VVIVDPETGKEMSVYEAYR.K	PLEC	A0A0D9R924
107959	3	611873	Dumas_exploris_2022_2023_12_WA1_4_n-monomer_11-3-22_rerun	2.02	2.534	0.55	0.55	tr|A0A0D9SBD1|A0A0D9SBD1_CHLSB	0	R.RFDEILEASDGIM*VAR.G		A0A0D9SBD1
108142	2	611873	Dumas_exploris_2022_2023_12_WA1_4_n-monomer_11-3-22_rerun	1.2	2.813	0.747	0.747	tr|A0A0D9R0N5|A0A0D9R0N5_CHLSB	0	R.NNLAGAEELFAR.K	CLTC	A0A0D9R0N5
108196	2	611873	Dumas_exploris_2022_2023_12_WA1_4_n-monomer_11-3-22_rerun	1.89	2.073	0	0.681	tr|A0A0D9RJ20|A0A0D9RJ20_CHLSB	0	R.GVVDSEDLPLNISR.E	HSP90AB1	A0A0D9RJ20
108260	2	611873	Dumas_exploris_2022_2023_12_WA1_4_n-monomer_11-3-22_rerun	1.46	2.428	0.707	0.707	tr|A0A0D9R1G1|A0A0D9R1G1_CHLSB	5	K.VGINYQPPTVVPGGDLAK.V	TUBA1A	A0A0D9R1G1
108435	2	611873	Dumas_exploris_2022_2023_12_WA1_4_n-monomer_11-3-22_rerun	0.62	2.451	0	0.754	tr|A0A0D9RJ20|A0A0D9RJ20_CHLSB	0	R.GVVDSEDLPLNISR.E	HSP90AB1	A0A0D9RJ20
108604	3	611873	Dumas_exploris_2022_2023_12_WA1_4_n-monomer_11-3-22_rerun	2.35	2.345	0.644	0.644	tr|A0A0D9R8U2|A0A0D9R8U2_CHLSB	0	K.SESEVEEAAAIIAQRPDNPR.E	DBN1	A0A0D9R8U2
108668	2	611873	Dumas_exploris_2022_2023_12_WA1_4_n-monomer_11-3-22_rerun	0.78	2.102	0.635	0.635	sp|P05783|K1C18_HUMAN_contaminant	4	R.TVQSLEIDLDSM*R.N	KRT18	P05783
109008	3	611873	Dumas_exploris_2022_2023_12_WA1_4_n-monomer_11-3-22_rerun	0.63	2.503	0.569	0.569	sp|P00761|TRYP_PIG_contaminant	0	R.LGEHNIDVLEGNEQFINAAK.I		P00761
109055	3	611873	Dumas_exploris_2022_2023_12_WA1_4_n-monomer_11-3-22_rerun	0.43	2.514	0.592	0.592	sp|P05787|K2C8_HUMAN_contaminant	0	R.SNM*DNM*FESYINNLRR.Q	KRT8	P05787
109166	2	611873	Dumas_exploris_2022_2023_12_WA1_4_n-monomer_11-3-22_rerun	0.95	2.263	0.597	0.597	tr|A0A0D9SD09|A0A0D9SD09_CHLSB	0	K.TVTAM*DVVYALK.R	HIST1H4L	A0A0D9SD09
109574	2	611873	Dumas_exploris_2022_2023_12_WA1_4_n-monomer_11-3-22_rerun	0.24	2.514	0.779	0.779	tr|A0A0D9RE13|A0A0D9RE13_CHLSB	5	K.SYELPDGQVITIGNER.F	ACTA1	A0A0D9RE13
109764	3	611873	Dumas_exploris_2022_2023_12_WA1_4_n-monomer_11-3-22_rerun	0.13	3.654	0.751	0.751	tr|A0A0D9R1G1|A0A0D9R1G1_CHLSB	5	R.AFVHWYVGEGM*EEGEFSEAR.E	TUBA1A	A0A0D9R1G1
109890	3	611873	Dumas_exploris_2022_2023_12_WA1_4_n-monomer_11-3-22_rerun	2.07	3.94	0.706	0.706	tr|A0A0D9S9M0|A0A0D9S9M0_CHLSB	1	R.KDLYANTVLSGGTTMYPGIADR.M	ACTB	A0A0D9S9M0
110312	2	611873	Dumas_exploris_2022_2023_12_WA1_4_n-monomer_11-3-22_rerun	1.96	3.402	0.727	0.727	tr|A0A0D9R7F4|A0A0D9R7F4_CHLSB	0	K.LPQVAEEISGPLTSANK.I	FLOT1	A0A0D9R7F4
11064	3	611873	Dumas_exploris_2022_2023_12_WA1_4_n-monomer_11-3-22_rerun	-0.71	2.258	0.512	0.512	tr|A0A0D9R027|A0A0D9R027_CHLSB	0	R.INVVNNHQAK.Q	POLDIP3	A0A0D9R027
110671	2	611873	Dumas_exploris_2022_2023_12_WA1_4_n-monomer_11-3-22_rerun	0.95	2.266	0.183	0.183	tr|A0A0D9S3A0|A0A0D9S3A0_CHLSB	2	R.ALTVPELTQQM*FDAK.N	TUBB3	A0A0D9S3A0
110956	2	611873	Dumas_exploris_2022_2023_12_WA1_4_n-monomer_11-3-22_rerun	-0.09	2.4	0.682	0.682	sp|P05787|K2C8_HUMAN_contaminant	0	K.LEAELGNM*QGLVEDFK.N	KRT8	P05787
111051	2	611873	Dumas_exploris_2022_2023_12_WA1_4_n-monomer_11-3-22_rerun	2.09	2.097	0.592	0.592	tr|A0A0D9S8Q7|A0A0D9S8Q7_CHLSB	0	K.DATNVGDEGGFAPNILENK.E	ENO1	A0A0D9S8Q7
111327	2	611873	Dumas_exploris_2022_2023_12_WA1_4_n-monomer_11-3-22_rerun	-0.79	2.53	0.608	0.608	sp|P05783|K1C18_HUMAN_contaminant	3	R.QAQEYEALLNIK.V	KRT18	P05783
11148	2	611873	Dumas_exploris_2022_2023_12_WA1_4_n-monomer_11-3-22_rerun	-1.18	2.116	0.319	0.319	tr|A0A0D9QV84|A0A0D9QV84_CHLSB	0	K.AATLAER.S	SERPINH1	A0A0D9QV84
111544	3	611873	Dumas_exploris_2022_2023_12_WA1_4_n-monomer_11-3-22_rerun	0.32	2.666	0.696	0.696	sp|P05783|K1C18_HUMAN_contaminant	4	K.GLQAQIASSGLTVEVDAPK.S	KRT18	P05783
111554	2	611873	Dumas_exploris_2022_2023_12_WA1_4_n-monomer_11-3-22_rerun	0.3	4.563	0.78	0.78	sp|P05783|K1C18_HUMAN_contaminant	4	K.GLQAQIASSGLTVEVDAPK.S	KRT18	P05783
112276	2	611873	Dumas_exploris_2022_2023_12_WA1_4_n-monomer_11-3-22_rerun	1.46	2.577	0.608	0.608	sp|P05783|K1C18_HUMAN_contaminant	3	R.QAQEYEALLNIK.V	KRT18	P05783
112292	2	611873	Dumas_exploris_2022_2023_12_WA1_4_n-monomer_11-3-22_rerun	-0.53	2.102	0.586	0.586	tr|A0A0D9R7F4|A0A0D9R7F4_CHLSB	0	R.ISLNTLTLNVK.S	FLOT1	A0A0D9R7F4
112385	3	611873	Dumas_exploris_2022_2023_12_WA1_4_n-monomer_11-3-22_rerun	0.88	3.768	0.763	0.763	sp|P05787|K2C8_HUMAN_contaminant	0	K.LKLEAELGNM*QGLVEDFK.N	KRT8	P05787
112509	2	611873	Dumas_exploris_2022_2023_12_WA1_4_n-monomer_11-3-22_rerun	0.22	3.277	0.774	0.774	sp|P05783|K1C18_HUMAN_contaminant	4	K.GLQAQIASSGLTVEVDAPK.S	KRT18	P05783
112644	3	611873	Dumas_exploris_2022_2023_12_WA1_4_n-monomer_11-3-22_rerun	0.18	3.427	0.755	0.755	tr|A0A0D9RNJ1|A0A0D9RNJ1_CHLSB	0	K.SGDAAIVDM*VPGKPM*C^VESFSDYPPLGR.F	EEF1A1	A0A0D9RNJ1
112689	2	611873	Dumas_exploris_2022_2023_12_WA1_4_n-monomer_11-3-22_rerun	0.84	2.378	0.57	0.57	tr|A0A0D9RJU1|A0A0D9RJU1_CHLSB	0	R.KVESLQEEIAFLK.K	VIM	A0A0D9RJU1
112779	2	611873	Dumas_exploris_2022_2023_12_WA1_4_n-monomer_11-3-22_rerun	-0.03	2.743	0.644	0.644	sp|P02769|ALBU_BOVIN_contaminant	0	K.TVM*ENFVAFVDK.C	ALB	P02769
113204	3	611873	Dumas_exploris_2022_2023_12_WA1_4_n-monomer_11-3-22_rerun	0.88	5.804	0.728	0.728	tr|A0A0D9SC49|A0A0D9SC49_CHLSB	1	R.RLLEDGEEFNLGDALDSSNSM*QTIQK.T		A0A0D9SC49
114111	2	611873	Dumas_exploris_2022_2023_12_WA1_4_n-monomer_11-3-22_rerun	1.68	4.445	0.81	0.81	tr|A0A0D9S8Q7|A0A0D9S8Q7_CHLSB	0	K.FTASAGIQVVGDDLTVTNPK.R	ENO1	A0A0D9S8Q7
114386	2	611873	Dumas_exploris_2022_2023_12_WA1_4_n-monomer_11-3-22_rerun	2.91	2.495	0.649	0.649	tr|A0A0D9R0N5|A0A0D9R0N5_CHLSB	0	R.TSIDAYDNFDNISLAQR.L	CLTC	A0A0D9R0N5
114560	3	611873	Dumas_exploris_2022_2023_12_WA1_4_n-monomer_11-3-22_rerun	1.15	2.593	0.667	0.667	tr|A0A0D9R0N5|A0A0D9R0N5_CHLSB	0	R.ISGETIFVTAPHEATAGIIGVNR.K	CLTC	A0A0D9R0N5
114648	2	611873	Dumas_exploris_2022_2023_12_WA1_4_n-monomer_11-3-22_rerun	1.24	2.176	0.735	0.735	tr|A0A0D9RHW7|A0A0D9RHW7_CHLSB	0	K.GFGFVSFER.H		A0A0D9RHW7
114731	2	611873	Dumas_exploris_2022_2023_12_WA1_4_n-monomer_11-3-22_rerun	2.27	2.821	0.695	0.695	tr|A0A0D9R6E6|A0A0D9R6E6_CHLSB	0	K.ANLQIDQINTDLNLER.S	MYH9	A0A0D9R6E6
114790	2	611873	Dumas_exploris_2022_2023_12_WA1_4_n-monomer_11-3-22_rerun	2.24	2.252	0.681	0.681	tr|A0A0D9R6E6|A0A0D9R6E6_CHLSB	0	K.ANLQIDQINTDLNLER.S	MYH9	A0A0D9R6E6
114807	3	611873	Dumas_exploris_2022_2023_12_WA1_4_n-monomer_11-3-22_rerun	1.76	4.792	0.751	0.751	tr|A0A0D9RNJ1|A0A0D9RNJ1_CHLSB	0	R.VETGVLKPGM*VVTFAPVNVTTEVK.S	EEF1A1	A0A0D9RNJ1
115244	2	611873	Dumas_exploris_2022_2023_12_WA1_4_n-monomer_11-3-22_rerun	1.46	2.597	0.615	0.615	tr|A0A0D9R4K9|A0A0D9R4K9_CHLSB	0	K.GSFSEQGINEFLR.E	PDIA6	A0A0D9R4K9
115270	2	611873	Dumas_exploris_2022_2023_12_WA1_4_n-monomer_11-3-22_rerun	1.42	2.714	0.681	0.681	tr|A0A0D9R4K9|A0A0D9R4K9_CHLSB	0	K.GSFSEQGINEFLR.E	PDIA6	A0A0D9R4K9
115481	2	611873	Dumas_exploris_2022_2023_12_WA1_4_n-monomer_11-3-22_rerun	2.7	2.868	0.676	0.676	sp|P05783|K1C18_HUMAN_contaminant	4	K.GLQAQIASSGLTVEVDAPK.S	KRT18	P05783
115699	4	611873	Dumas_exploris_2022_2023_12_WA1_4_n-monomer_11-3-22_rerun	-2.01	3.177	0.703	0.703	tr|A0A0D9QV84|A0A0D9QV84_CHLSB	0	R.TDGALLVNAM*FFKPHWDEK.F	SERPINH1	A0A0D9QV84
115756	2	611873	Dumas_exploris_2022_2023_12_WA1_4_n-monomer_11-3-22_rerun	-0.43	3.841	0.72	0.72	tr|A0A0D9S9M0|A0A0D9S9M0_CHLSB	1	K.DLYANTVLSGGTTM*YPGIADR.M	ACTB	A0A0D9S9M0
115908	3	611873	Dumas_exploris_2022_2023_12_WA1_4_n-monomer_11-3-22_rerun	0.14	3.647	0.655	0.655	tr|A0A0D9R8S0|A0A0D9R8S0_CHLSB	0	K.KAQDEGLLSDVVPFR.V	HADHB	A0A0D9R8S0
116437	3	611873	Dumas_exploris_2022_2023_12_WA1_4_n-monomer_11-3-22_rerun	0.01	3.843	0.708	0.708	tr|A0A0D9RY49|A0A0D9RY49_CHLSB	6	R.LHFFM*PGFAPLTSR.G	TUBB6	A0A0D9RY49
116616	2	611873	Dumas_exploris_2022_2023_12_WA1_4_n-monomer_11-3-22_rerun	-0.93	2.142	0.673	0.673	tr|A0A0D9R7F4|A0A0D9R7F4_CHLSB	0	K.VTGEVLDILTR.L	FLOT1	A0A0D9R7F4
116628	3	611873	Dumas_exploris_2022_2023_12_WA1_4_n-monomer_11-3-22_rerun	-0.28	2.799	0.691	0.691	tr|A0A0D9R1G1|A0A0D9R1G1_CHLSB	5	R.IHFPLATYAPVISAEK.A	TUBA1A	A0A0D9R1G1
116676	3	611873	Dumas_exploris_2022_2023_12_WA1_4_n-monomer_11-3-22_rerun	0.65	2.312	0.706	0.706	sp|P02769|ALBU_BOVIN_contaminant	0	K.DAIPENLPPLTADFAEDKDVC^K.N	ALB	P02769
116685	4	611873	Dumas_exploris_2022_2023_12_WA1_4_n-monomer_11-3-22_rerun	1.18	2.777	0.593	0.593	tr|A0A0D9S9M0|A0A0D9S9M0_CHLSB	0	R.TTGIVM*DSGDGVTHTVPIYEGYALPHAILR.L	ACTB	A0A0D9S9M0
11702	3	611873	Dumas_exploris_2022_2023_12_WA1_4_n-monomer_11-3-22_rerun	2.6	2.291	0.664	0.664	sp|P02769|ALBU_BOVIN_contaminant	0	K.TC^VADESHAGC^EK.S	ALB	P02769
117256	2	611873	Dumas_exploris_2022_2023_12_WA1_4_n-monomer_11-3-22_rerun	1.14	3.014	0.758	0.758	sp|P05783|K1C18_HUMAN_contaminant	4	R.TVQSLEIDLDSMR.N	KRT18	P05783
118738	2	611873	Dumas_exploris_2022_2023_12_WA1_4_n-monomer_11-3-22_rerun	-0.14	2.117	0	0.683	sp|P04264|K2C1_HUMAN_contaminant	6	K.LALDLEIATYR.T	KRT1	P04264
119470	2	611873	Dumas_exploris_2022_2023_12_WA1_4_n-monomer_11-3-22_rerun	0.56	2.184	0.774	0.774	tr|A0A0D9R1G1|A0A0D9R1G1_CHLSB	3	K.TIGGGDDSFNTFFSETGAGK.H	TUBA1A	A0A0D9R1G1
11955	2	611873	Dumas_exploris_2022_2023_12_WA1_4_n-monomer_11-3-22_rerun	1.37	2.096	0.38	0.38	tr|A0A0D9RJU1|A0A0D9RJU1_CHLSB	1	K.GTNESLER.Q	VIM	A0A0D9RJU1
119712	2	611873	Dumas_exploris_2022_2023_12_WA1_4_n-monomer_11-3-22_rerun	1.44	2.613	0	0.578	sp|P04264|K2C1_HUMAN_contaminant	6	K.LALDLEIATYR.T	KRT1	P04264
119909	4	611873	Dumas_exploris_2022_2023_12_WA1_4_n-monomer_11-3-22_rerun	0.98	3.797	0.818	0.818	tr|A0A0D9S9M0|A0A0D9S9M0_CHLSB	0	R.TTGIVMDSGDGVTHTVPIYEGYALPHAILR.L	ACTB	A0A0D9S9M0
119941	3	611873	Dumas_exploris_2022_2023_12_WA1_4_n-monomer_11-3-22_rerun	-0.57	2.58	0.678	0.678	tr|A0A0D9RNJ1|A0A0D9RNJ1_CHLSB	0	R.VETGVLKPGMVVTFAPVNVTTEVK.S	EEF1A1	A0A0D9RNJ1
119993	3	611873	Dumas_exploris_2022_2023_12_WA1_4_n-monomer_11-3-22_rerun	-0.49	5.325	0.786	0.786	tr|A0A0D9RNJ1|A0A0D9RNJ1_CHLSB	0	R.VETGVLKPGMVVTFAPVNVTTEVK.S	EEF1A1	A0A0D9RNJ1
120158	2	611873	Dumas_exploris_2022_2023_12_WA1_4_n-monomer_11-3-22_rerun	0.14	2.294	0.684	0.684	tr|A0A0D9RKG6|A0A0D9RKG6_CHLSB	2	R.AAVPSGASTGIYEALELR.D	ENO3	A0A0D9RKG6
120354	3	611873	Dumas_exploris_2022_2023_12_WA1_4_n-monomer_11-3-22_rerun	0.51	3.823	0.543	0.543	sp|P05787|K2C8_HUMAN_contaminant	0	R.ASLEAAIADAEQRGELAIK.D	KRT8	P05787
120429	3	611873	Dumas_exploris_2022_2023_12_WA1_4_n-monomer_11-3-22_rerun	0.39	4.111	0.804	0.804	sp|P02769|ALBU_BOVIN_contaminant	0	R.HPYFYAPELLYYANK.Y	ALB	P02769
120464	2	611873	Dumas_exploris_2022_2023_12_WA1_4_n-monomer_11-3-22_rerun	0.58	3.37	0.652	0.652	tr|A0A0D9SAP7|A0A0D9SAP7_CHLSB	1	R.STGEAFVQFASQEIAEK.A	HNRNPH2	A0A0D9SAP7
120466	3	611873	Dumas_exploris_2022_2023_12_WA1_4_n-monomer_11-3-22_rerun	-0.07	3.225	0.689	0.689	tr|A0A0D9RFF1|A0A0D9RFF1_CHLSB	2	R.C^PEALFQPSFLGM*ESC^GIHETTFNSIM*K.S		A0A0D9RFF1
120569	2	611873	Dumas_exploris_2022_2023_12_WA1_4_n-monomer_11-3-22_rerun	0.92	2.428	0.818	0.818	tr|A0A0D9R434|A0A0D9R434_CHLSB	0	K.M*ALVLEALPQIAAK.I	FLOT2	A0A0D9R434
120621	4	611873	Dumas_exploris_2022_2023_12_WA1_4_n-monomer_11-3-22_rerun	0.86	4.851	0.785	0.785	tr|A0A0D9S8Q7|A0A0D9S8Q7_CHLSB	0	R.HIADLAGNSEVILPVPAFNVINGGSHAGNK.L	ENO1	A0A0D9S8Q7
120687	2	611873	Dumas_exploris_2022_2023_12_WA1_4_n-monomer_11-3-22_rerun	0.66	2.643	0.437	0.437	tr|A0A0D9RJU1|A0A0D9RJU1_CHLSB	0	K.ILLAELEQLK.G	VIM	A0A0D9RJU1
120900	2	611873	Dumas_exploris_2022_2023_12_WA1_4_n-monomer_11-3-22_rerun	1.35	2.706	0.687	0.687	tr|A0A0D9S9M0|A0A0D9S9M0_CHLSB	1	K.DLYANTVLSGGTTMYPGIADR.M	ACTB	A0A0D9S9M0
12106	2	611873	Dumas_exploris_2022_2023_12_WA1_4_n-monomer_11-3-22_rerun	0.83	2.129	0.389	0.389	tr|A0A0D9R924|A0A0D9R924_CHLSB	0	K.M*SAAQALK.K	PLEC	A0A0D9R924
121352	3	611873	Dumas_exploris_2022_2023_12_WA1_4_n-monomer_11-3-22_rerun	0.65	3.326	0.703	0.703	tr|A0A0D9R434|A0A0D9R434_CHLSB	0	R.SILGTLTVEQIYQDRDQFAK.L	FLOT2	A0A0D9R434
121482	2	611873	Dumas_exploris_2022_2023_12_WA1_4_n-monomer_11-3-22_rerun	-0.32	2.111	0.581	0.581	tr|A0A0D9S0P0|A0A0D9S0P0_CHLSB	0	R.ITIPVQTFSNLQIR.E	GFAP	A0A0D9S0P0
121541	2	611873	Dumas_exploris_2022_2023_12_WA1_4_n-monomer_11-3-22_rerun	-0.66	2.813	0.764	0.764	sp|P05787|K2C8_HUMAN_contaminant	0	R.SLDMDSIIAEVK.A	KRT8	P05787
121585	2	611873	Dumas_exploris_2022_2023_12_WA1_4_n-monomer_11-3-22_rerun	0.26	2.992	0.708	0.708	tr|A0A0D9S8Q7|A0A0D9S8Q7_CHLSB	0	K.LAM*QEFM*ILPVGAANFK.E	ENO1	A0A0D9S8Q7
122003	3	611873	Dumas_exploris_2022_2023_12_WA1_4_n-monomer_11-3-22_rerun	1.37	4.306	0.771	0.771	tr|A0A0D9S2T3|A0A0D9S2T3_CHLSB	0	R.YFEITDESPYVHYLNTFSSK.E	CORO1C	A0A0D9S2T3
122138	2	611873	Dumas_exploris_2022_2023_12_WA1_4_n-monomer_11-3-22_rerun	2.99	3.095	0.733	0.733	tr|A0A0D9R434|A0A0D9R434_CHLSB	0	R.SILGTLTVEQIYQDR.D	FLOT2	A0A0D9R434
122153	2	611873	Dumas_exploris_2022_2023_12_WA1_4_n-monomer_11-3-22_rerun	0.75	2.323	0.599	0.599	tr|A0A0D9R2K9|A0A0D9R2K9_CHLSB	0	R.WFLTC^INQPQFR.A	EEF1G	A0A0D9R2K9
122175	3	611873	Dumas_exploris_2022_2023_12_WA1_4_n-monomer_11-3-22_rerun	0.95	3.98	0.681	0.681	tr|A0A0D9RV86|A0A0D9RV86_CHLSB	0	K.GVDDLDFFIGDEAIEKPTYATK.W	ACTR3	A0A0D9RV86
122215	2	611873	Dumas_exploris_2022_2023_12_WA1_4_n-monomer_11-3-22_rerun	1	2.529	0.739	0.739	tr|A0A0D9R1G1|A0A0D9R1G1_CHLSB	4	R.TIQFVDWC^PTGFK.V	TUBA1A	A0A0D9R1G1
122637	2	611873	Dumas_exploris_2022_2023_12_WA1_4_n-monomer_11-3-22_rerun	-0.04	3.076	0.736	0.736	tr|A0A0D9R8S0|A0A0D9R8S0_CHLSB	0	K.AQDEGLLSDVVPFR.V	HADHB	A0A0D9R8S0
122647	4	611873	Dumas_exploris_2022_2023_12_WA1_4_n-monomer_11-3-22_rerun	-0.35	4.373	0.743	0.743	tr|A0A0D9RKG6|A0A0D9RKG6_CHLSB	0	R.HIADLAGNPDLILPVPAFNVINGGSHAGNK.L	ENO3	A0A0D9RKG6
122649	3	611873	Dumas_exploris_2022_2023_12_WA1_4_n-monomer_11-3-22_rerun	-0.23	2.55	0.67	0.67	tr|A0A0D9RY49|A0A0D9RY49_CHLSB	6	R.LHFFMPGFAPLTSR.G	TUBB6	A0A0D9RY49
122671	2	611873	Dumas_exploris_2022_2023_12_WA1_4_n-monomer_11-3-22_rerun	-2.17	3.377	0.569	0.569	tr|A0A0D9R1G1|A0A0D9R1G1_CHLSB	2	R.AVFVDLEPTVIDEVR.T	TUBA1A	A0A0D9R1G1
122747	2	611873	Dumas_exploris_2022_2023_12_WA1_4_n-monomer_11-3-22_rerun	0.6	2.916	0.792	0.792	tr|A0A0D9R924|A0A0D9R924_CHLSB	0	K.GFFDPNTEENLTYLQLM*ER.C	PLEC	A0A0D9R924
122912	2	611873	Dumas_exploris_2022_2023_12_WA1_4_n-monomer_11-3-22_rerun	-0.22	2.308	0.657	0.657	tr|A0A0D9S3A0|A0A0D9S3A0_CHLSB	2	R.ALTVPELTQQMFDAK.N	TUBB3	A0A0D9S3A0
122918	2	611873	Dumas_exploris_2022_2023_12_WA1_4_n-monomer_11-3-22_rerun	-0.92	2.728	0.623	0.623	tr|A0A0D9QV84|A0A0D9QV84_CHLSB	0	R.SAGLAFSLYQAMAK.D	SERPINH1	A0A0D9QV84
123259	3	611873	Dumas_exploris_2022_2023_12_WA1_4_n-monomer_11-3-22_rerun	1.29	2.528	0.696	0.696	sp|P05783|K1C18_HUMAN_contaminant	3	K.YWSQQIEESTTVVTTQSAEVGAAETTLTELRR.T	KRT18	P05783
123334	2	611873	Dumas_exploris_2022_2023_12_WA1_4_n-monomer_11-3-22_rerun	1.32	2.139	0.74	0.74	tr|A0A0D9R2K9|A0A0D9R2K9_CHLSB	0	K.DGWSLWYSEYR.F	EEF1G	A0A0D9R2K9
123413	2	611873	Dumas_exploris_2022_2023_12_WA1_4_n-monomer_11-3-22_rerun	0.82	3.546	0.687	0.687	tr|A0A0D9QYB1|A0A0D9QYB1_CHLSB	0	R.VALTGLTVAEYFR.D	ATP5B	A0A0D9QYB1
123645	2	611873	Dumas_exploris_2022_2023_12_WA1_4_n-monomer_11-3-22_rerun	3.23	3.084	0.735	0.735	tr|A0A0D9S2T3|A0A0D9S2T3_CHLSB	0	R.AIFLADGNVFTTGFSR.M	CORO1C	A0A0D9S2T3
123785	3	611873	Dumas_exploris_2022_2023_12_WA1_4_n-monomer_11-3-22_rerun	0.96	4.272	0.759	0.759	tr|A0A0D9S3A0|A0A0D9S3A0_CHLSB	4	K.GHYTEGAELVDSVLDVVR.K	TUBB3	A0A0D9S3A0
123792	2	611873	Dumas_exploris_2022_2023_12_WA1_4_n-monomer_11-3-22_rerun	1.09	2.502	0.745	0.745	sp|P35908|K22E_HUMAN_contaminant	0	K.VDLLNQEIEFLK.V	KRT2	P35908
123824	3	611873	Dumas_exploris_2022_2023_12_WA1_4_n-monomer_11-3-22_rerun	1.04	2.968	0.72	0.72	tr|A0A0D9QV84|A0A0D9QV84_CHLSB	0	K.LFYADHPFIFLVR.D	SERPINH1	A0A0D9QV84
124580	4	611873	Dumas_exploris_2022_2023_12_WA1_4_n-monomer_11-3-22_rerun	0.13	4.358	0.681	0.681	sp|P05783|K1C18_HUMAN_contaminant	3	R.LQLETEIEALKEELLFM*KK.N	KRT18	P05783
124601	2	611873	Dumas_exploris_2022_2023_12_WA1_4_n-monomer_11-3-22_rerun	3.48	2.283	0.68	0.68	sp|P02769|ALBU_BOVIN_contaminant	0	R.M*PC^TEDYLSLILNR.L	ALB	P02769
124627	2	611873	Dumas_exploris_2022_2023_12_WA1_4_n-monomer_11-3-22_rerun	0.16	2.025	0.504	0.504	sp|P35908|K22E_HUMAN_contaminant	10	R.NLDLDSIIAEVK.A	KRT2	P35908
124628	2	611873	Dumas_exploris_2022_2023_12_WA1_4_n-monomer_11-3-22_rerun	0.27	2.657	0.723	0.723	sp|P04264|K2C1_HUMAN_contaminant	2	R.SLDLDSIIAEVK.A	KRT1	P04264
124629	2	611873	Dumas_exploris_2022_2023_12_WA1_4_n-monomer_11-3-22_rerun	0.48	2.853	0.793	0.793	tr|A0A0D9S8Q7|A0A0D9S8Q7_CHLSB	0	K.VVIGMDVAASEFFR.S	ENO1	A0A0D9S8Q7
124675	2	611873	Dumas_exploris_2022_2023_12_WA1_4_n-monomer_11-3-22_rerun	0.76	4.253	0.795	0.795	tr|A0A0D9R924|A0A0D9R924_CHLSB	0	R.FLEVQYLTGGLIEPDTPGR.V	PLEC	A0A0D9R924
124722	2	611873	Dumas_exploris_2022_2023_12_WA1_4_n-monomer_11-3-22_rerun	0.33	2.554	0.711	0.711	sp|P02662|CASA1_BOVIN_contaminant	0	R.YLGYLEQLLR.L	CSN1S1	P02662
124727	2	611873	Dumas_exploris_2022_2023_12_WA1_4_n-monomer_11-3-22_rerun	4.62	2.768	0.636	0.636	tr|A0A0D9S4P1|A0A0D9S4P1_CHLSB	2	R.QLLQANPILEAFGNAK.T	MYH14	A0A0D9S4P1
124827	2	611873	Dumas_exploris_2022_2023_12_WA1_4_n-monomer_11-3-22_rerun	1.83	2.346	0.645	0.645	tr|A0A0D9R4K9|A0A0D9R4K9_CHLSB	0	R.TGEAIVDAALSALR.Q	PDIA6	A0A0D9R4K9
124867	2	611873	Dumas_exploris_2022_2023_12_WA1_4_n-monomer_11-3-22_rerun	1.55	2.178	0.719	0.719	sp|P05787|K2C8_HUMAN_contaminant	0	R.SNMDNMFESYINNLR.R	KRT8	P05787
124868	3	611873	Dumas_exploris_2022_2023_12_WA1_4_n-monomer_11-3-22_rerun	0.14	2.351	0.659	0.659	sp|P05783|K1C18_HUMAN_contaminant	3	K.YWSQQIEESTTVVTTQSAEVGAAETTLTELR.R	KRT18	P05783
12493	2	611873	Dumas_exploris_2022_2023_12_WA1_4_n-monomer_11-3-22_rerun	0.74	2.583	0.585	0.585	sp|P05787|K2C8_HUMAN_contaminant	1	K.KDVDEAYM*NK.V	KRT8	P05787
125150	2	611873	Dumas_exploris_2022_2023_12_WA1_4_n-monomer_11-3-22_rerun	0.08	2.123	0.677	0.677	sp|P05783|K1C18_HUMAN_contaminant	3	R.QAQEYEALLNIK.V	KRT18	P05783
125260	2	611873	Dumas_exploris_2022_2023_12_WA1_4_n-monomer_11-3-22_rerun	-0.69	3.572	0.815	0.815	tr|A0A0D9R7E7|A0A0D9R7E7_CHLSB	0	K.M*AVTFIGNSTAIQELFK.R	TUBB	A0A0D9R7E7
125735	3	611873	Dumas_exploris_2022_2023_12_WA1_4_n-monomer_11-3-22_rerun	2.59	3.736	0.416	0.416	tr|A0A0D9RFF1|A0A0D9RFF1_CHLSB	2	K.LC^YVALDFEQEMATAASSSSLEK.S		A0A0D9RFF1
126144	2	611873	Dumas_exploris_2022_2023_12_WA1_4_n-monomer_11-3-22_rerun	-0.05	2.381	0.698	0.698	sp|P02769|ALBU_BOVIN_contaminant	0	K.DAFLGSFLYEYSR.R	ALB	P02769
126160	2	611873	Dumas_exploris_2022_2023_12_WA1_4_n-monomer_11-3-22_rerun	-0.22	3.595	0.755	0.755	tr|A0A0D9R1G1|A0A0D9R1G1_CHLSB	2	R.LIGQIVSSITASLR.F	TUBA1A	A0A0D9R1G1
126375	3	611873	Dumas_exploris_2022_2023_12_WA1_4_n-monomer_11-3-22_rerun	1.24	3.229	0.704	0.704	tr|A0A0D9S2T3|A0A0D9S2T3_CHLSB	0	R.KSDLFQDDLYPDTAGPEAALEAEEWFEGK.N	CORO1C	A0A0D9S2T3
126996	2	611873	Dumas_exploris_2022_2023_12_WA1_4_n-monomer_11-3-22_rerun	3.25	2.04	0.683	0.683	tr|A0A0D9RRR2|A0A0D9RRR2_CHLSB	0	R.LTTDFNVIVEALSK.S	SSB	A0A0D9RRR2
127157	3	611873	Dumas_exploris_2022_2023_12_WA1_4_n-monomer_11-3-22_rerun	0.82	3.841	0.762	0.762	sp|P05783|K1C18_HUMAN_contaminant	3	R.LQLETEIEALKEELLFM*K.K	KRT18	P05783
12902	3	611873	Dumas_exploris_2022_2023_12_WA1_4_n-monomer_11-3-22_rerun	0.92	2.496	0.495	0.495	sp|P02662|CASA1_BOVIN_contaminant	0	K.HIQKEDVPSER.Y	CSN1S1	P02662
131544	3	611873	Dumas_exploris_2022_2023_12_WA1_4_n-monomer_11-3-22_rerun	1.78	2.592	0.729	0.729	tr|A0A0D9S9M0|A0A0D9S9M0_CHLSB	0	K.M*TQIM*FETFNTPAM*YVAIQAVLSLYASGR.T	ACTB	A0A0D9S9M0
132237	2	611873	Dumas_exploris_2022_2023_12_WA1_4_n-monomer_11-3-22_rerun	1.61	2.82	0.724	0.724	tr|A0A0D9RV86|A0A0D9RV86_CHLSB	1	R.DITYFIQQLLR.D	ACTR3	A0A0D9RV86
14355	2	611873	Dumas_exploris_2022_2023_12_WA1_4_n-monomer_11-3-22_rerun	0.83	2.899	0.691	0.691	tr|A0A0D9R1G1|A0A0D9R1G1_CHLSB	6	K.EDAANNYAR.G	TUBA1A	A0A0D9R1G1
16764	2	611873	Dumas_exploris_2022_2023_12_WA1_4_n-monomer_11-3-22_rerun	1.57	2.177	0.667	0.667	tr|A0A0D9R924|A0A0D9R924_CHLSB	0	R.NDDIADGNPK.L	PLEC	A0A0D9R924
16788	2	611873	Dumas_exploris_2022_2023_12_WA1_4_n-monomer_11-3-22_rerun	-0.14	2.685	0.563	0.563	tr|A0A0D9S2T3|A0A0D9S2T3_CHLSB	0	K.HGYIPGK.N	CORO1C	A0A0D9S2T3
1866	2	611873	Dumas_exploris_2022_2023_12_WA1_4_n-monomer_11-3-22_rerun	0.45	2.016	0.404	0.404	sp|P05787|K2C8_HUMAN_contaminant	0	R.TQEKEQIK.T	KRT8	P05787
18701	3	611873	Dumas_exploris_2022_2023_12_WA1_4_n-monomer_11-3-22_rerun	0.78	2.718	0.71	0.71	tr|A0A0D9S2T3|A0A0D9S2T3_CHLSB	0	K.KNILDSKPTANK.K	CORO1C	A0A0D9S2T3
20594	2	611873	Dumas_exploris_2022_2023_12_WA1_4_n-monomer_11-3-22_rerun	0.54	2.137	0.303	0.303	tr|A0A0D9RRR2|A0A0D9RRR2_CHLSB	0	K.KFVETPDQK.Y	SSB	A0A0D9RRR2
21169	2	611873	Dumas_exploris_2022_2023_12_WA1_4_n-monomer_11-3-22_rerun	1.64	2.141	0.191	0.547	tr|A0A0D9S3A0|A0A0D9S3A0_CHLSB	7	K.NM*MAAC^DPR.H	TUBB3	A0A0D9S3A0
22947	3	611873	Dumas_exploris_2022_2023_12_WA1_4_n-monomer_11-3-22_rerun	0.62	2.555	0.435	0.435	tr|A0A0D9SC49|A0A0D9SC49_CHLSB	1	R.KVIDDTNVTR.L		A0A0D9SC49
24050	2	611873	Dumas_exploris_2022_2023_12_WA1_4_n-monomer_11-3-22_rerun	0.46	2.01	0.525	0.525	tr|A0A0D9R8L5|A0A0D9R8L5_CHLSB	0	R.LPNAPSQDGK.E	YBX3	A0A0D9R8L5
24623	2	611873	Dumas_exploris_2022_2023_12_WA1_4_n-monomer_11-3-22_rerun	-0.35	2.339	0.583	0.583	tr|A0A0D9R8L5|A0A0D9R8L5_CHLSB	0	R.LPNAPSQDGK.E	YBX3	A0A0D9R8L5
24962	3	611873	Dumas_exploris_2022_2023_12_WA1_4_n-monomer_11-3-22_rerun	0.04	3.036	0.547	0.547	sp|P04264|K2C1_HUMAN_contaminant	11	R.NKYEDEINKR.T	KRT1	P04264
25095	2	611873	Dumas_exploris_2022_2023_12_WA1_4_n-monomer_11-3-22_rerun	0.07	2.256	0.581	0.581	tr|A0A0D9R8L5|A0A0D9R8L5_CHLSB	0	R.LPNAPSQDGK.E	YBX3	A0A0D9R8L5
25409	3	611873	Dumas_exploris_2022_2023_12_WA1_4_n-monomer_11-3-22_rerun	-0.77	2.588	0.506	0.506	sp|P04264|K2C1_HUMAN_contaminant	11	R.NKYEDEINKR.T	KRT1	P04264
25959	2	611873	Dumas_exploris_2022_2023_12_WA1_4_n-monomer_11-3-22_rerun	-0.82	2.024	0.187	0.187	tr|A0A0D9S9M0|A0A0D9S9M0_CHLSB	1	K.C^DVDIR.K	ACTB	A0A0D9S9M0
28322	3	611873	Dumas_exploris_2022_2023_12_WA1_4_n-monomer_11-3-22_rerun	0.85	2.622	0.385	0.663	sp|P05787|K2C8_HUMAN_contaminant	0	R.LESGMQNM*SIHTK.T	KRT8	P05787
28802	2	611873	Dumas_exploris_2022_2023_12_WA1_4_n-monomer_11-3-22_rerun	0.71	3.72	0.796	0.796	sp|P35527|K1C9_HUMAN_contaminant	0	R.SGGGGGGGLGSGGSIR.S	KRT9	P35527
28992	2	611873	Dumas_exploris_2022_2023_12_WA1_4_n-monomer_11-3-22_rerun	0.58	2.64	0.63	0.63	tr|A0A0D9RV06|A0A0D9RV06_CHLSB	2	K.STTTGHLIYK.C	EEF1A2	A0A0D9RV06
29360	3	611873	Dumas_exploris_2022_2023_12_WA1_4_n-monomer_11-3-22_rerun	-0.28	2.821	0.632	0.632	sp|P05787|K2C8_HUMAN_contaminant	0	R.SRAEAESM*YQIK.Y	KRT8	P05787
30730	2	611873	Dumas_exploris_2022_2023_12_WA1_4_n-monomer_11-3-22_rerun	0.75	2.159	0.595	0.595	sp|P05787|K2C8_HUMAN_contaminant	0	K.TEISEMNR.N	KRT8	P05787
30807	3	611873	Dumas_exploris_2022_2023_12_WA1_4_n-monomer_11-3-22_rerun	0.85	2.488	0.336	0.761	sp|P05787|K2C8_HUMAN_contaminant	0	R.LESGM*QNMSIHTK.T	KRT8	P05787
30908	2	611873	Dumas_exploris_2022_2023_12_WA1_4_n-monomer_11-3-22_rerun	0.99	2.269	0.543	0.543	tr|A0A0D9SC49|A0A0D9SC49_CHLSB	3	K.VIDDTNVTR.L		A0A0D9SC49
31471	2	611873	Dumas_exploris_2022_2023_12_WA1_4_n-monomer_11-3-22_rerun	0.88	2.142	0.572	0.572	tr|A0A0D9SC49|A0A0D9SC49_CHLSB	3	K.VIDDTNVTR.L		A0A0D9SC49
31716	2	611873	Dumas_exploris_2022_2023_12_WA1_4_n-monomer_11-3-22_rerun	-2.71	2.386	0.615	0.615	tr|A0A0D9SC49|A0A0D9SC49_CHLSB	3	K.VIDDTNVTR.L		A0A0D9SC49
31745	3	611873	Dumas_exploris_2022_2023_12_WA1_4_n-monomer_11-3-22_rerun	-1.99	2.386	0.572	0.572	tr|A0A0D9S2T3|A0A0D9S2T3_CHLSB	0	K.NILDSKPTANK.K	CORO1C	A0A0D9S2T3
31775	3	611873	Dumas_exploris_2022_2023_12_WA1_4_n-monomer_11-3-22_rerun	-2.59	2.699	0.632	0.632	tr|A0A0D9S2T3|A0A0D9S2T3_CHLSB	0	K.NILDSKPTANK.K	CORO1C	A0A0D9S2T3
32000	2	611873	Dumas_exploris_2022_2023_12_WA1_4_n-monomer_11-3-22_rerun	-0.12	2.006	0.495	0.495	tr|A0A0D9SC49|A0A0D9SC49_CHLSB	3	K.VIDDTNVTR.L		A0A0D9SC49
32042	2	611873	Dumas_exploris_2022_2023_12_WA1_4_n-monomer_11-3-22_rerun	0.25	2.176	0.535	0.535	tr|A0A0D9RV86|A0A0D9RV86_CHLSB	1	K.LSEELSGGR.L	ACTR3	A0A0D9RV86
32069	2	611873	Dumas_exploris_2022_2023_12_WA1_4_n-monomer_11-3-22_rerun	2.07	2.312	0.635	0.635	tr|A0A0D9SBD1|A0A0D9SBD1_CHLSB	1	K.GSGTAEVELK.K		A0A0D9SBD1
33287	3	611873	Dumas_exploris_2022_2023_12_WA1_4_n-monomer_11-3-22_rerun	-0.97	2.484	0.562	0.562	tr|A0A0D9QZM1|A0A0D9QZM1_CHLSB	0	K.SSLSHAM*VIDSR.N	SAMM50	A0A0D9QZM1
33559	2	611873	Dumas_exploris_2022_2023_12_WA1_4_n-monomer_11-3-22_rerun	-2.98	2.189	0.631	0.631	tr|A0A0D9S2T3|A0A0D9S2T3_CHLSB	0	R.NGSLIC^TASK.D	CORO1C	A0A0D9S2T3
33783	2	611873	Dumas_exploris_2022_2023_12_WA1_4_n-monomer_11-3-22_rerun	0	2.235	0.772	0.772	tr|A0A0D9S2T3|A0A0D9S2T3_CHLSB	0	R.NGSLIC^TASK.D	CORO1C	A0A0D9S2T3
34463	2	611873	Dumas_exploris_2022_2023_12_WA1_4_n-monomer_11-3-22_rerun	1.14	2.247	0.629	0.629	tr|A0A0D9RFF1|A0A0D9RFF1_CHLSB	6	K.AGFAGDDAPR.A		A0A0D9RFF1
3486	2	611873	Dumas_exploris_2022_2023_12_WA1_4_n-monomer_11-3-22_rerun	0.03	2.126	0.399	0.399	sp|P05787|K2C8_HUMAN_contaminant	0	R.TQEKEQIK.T	KRT8	P05787
35975	3	611873	Dumas_exploris_2022_2023_12_WA1_4_n-monomer_11-3-22_rerun	-0.51	2.31	0.536	0.536	tr|A0A0D9R6E6|A0A0D9R6E6_CHLSB	0	R.TSREEILAQAK.E	MYH9	A0A0D9R6E6
36497	2	611873	Dumas_exploris_2022_2023_12_WA1_4_n-monomer_11-3-22_rerun	0.1	2.458	0.451	0.451	sp|P05787|K2C8_HUMAN_contaminant	1	R.QLETLGQEK.L	KRT8	P05787
36725	3	611873	Dumas_exploris_2022_2023_12_WA1_4_n-monomer_11-3-22_rerun	-0.65	2.52	0.706	0.706	sp|P05783|K1C18_HUMAN_contaminant	2	R.QSVENDIHGLRK.V	KRT18	P05783
37101	2	611873	Dumas_exploris_2022_2023_12_WA1_4_n-monomer_11-3-22_rerun	0.76	2.402	0.33	0.33	sp|P05787|K2C8_HUMAN_contaminant	1	R.QLETLGQEK.L	KRT8	P05787
37990	3	611873	Dumas_exploris_2022_2023_12_WA1_4_n-monomer_11-3-22_rerun	0.7	2.774	0.706	0.706	sp|P05783|K1C18_HUMAN_contaminant	2	R.QSVENDIHGLRK.V	KRT18	P05783
38239	2	611873	Dumas_exploris_2022_2023_12_WA1_4_n-monomer_11-3-22_rerun	-0.53	2.307	0.685	0.685	tr|A0A0D9S8Q7|A0A0D9S8Q7_CHLSB	0	K.LM*IEM*DGTENK.S	ENO1	A0A0D9S8Q7
38750	2	611873	Dumas_exploris_2022_2023_12_WA1_4_n-monomer_11-3-22_rerun	0.75	2.422	0.614	0.614	sp|P05787|K2C8_HUMAN_contaminant	0	R.AEAESM*YQIK.Y	KRT8	P05787
38875	2	611873	Dumas_exploris_2022_2023_12_WA1_4_n-monomer_11-3-22_rerun	0.56	2.329	0.701	0.701	tr|A0A0D9S8Q7|A0A0D9S8Q7_CHLSB	0	K.LM*IEM*DGTENK.S	ENO1	A0A0D9S8Q7
39186	3	611873	Dumas_exploris_2022_2023_12_WA1_4_n-monomer_11-3-22_rerun	0.57	2.481	0.669	0.669	sp|P05783|K1C18_HUMAN_contaminant	2	R.QSVENDIHGLRK.V	KRT18	P05783
39374	2	611873	Dumas_exploris_2022_2023_12_WA1_4_n-monomer_11-3-22_rerun	0.74	2.199	0.646	0.646	sp|P05787|K2C8_HUMAN_contaminant	0	R.AEAESM*YQIK.Y	KRT8	P05787
39855	3	611873	Dumas_exploris_2022_2023_12_WA1_4_n-monomer_11-3-22_rerun	0.05	2.279	0.645	0.645	tr|A0A0D9R8S0|A0A0D9R8S0_CHLSB	0	K.DLM*PHDLAR.A	HADHB	A0A0D9R8S0
40059	2	611873	Dumas_exploris_2022_2023_12_WA1_4_n-monomer_11-3-22_rerun	1.38	2.407	0.709	0.709	sp|P13645|K1C10_HUMAN_contaminant	1	R.SLLEGEGSSGGGGR.G	KRT10	P13645
40729	2	611873	Dumas_exploris_2022_2023_12_WA1_4_n-monomer_11-3-22_rerun	-2.54	2.318	0.366	0.366	sp|P13647|K2C5_HUMAN_contaminant	1	K.AQYEEIANR.S	KRT5	P13647
40898	2	611873	Dumas_exploris_2022_2023_12_WA1_4_n-monomer_11-3-22_rerun	1.41	2.041	0.334	0.334	sp|P13647|K2C5_HUMAN_contaminant	1	K.AQYEEIANR.S	KRT5	P13647
41135	2	611873	Dumas_exploris_2022_2023_12_WA1_4_n-monomer_11-3-22_rerun	0.86	2.075	0.349	0.349	tr|A0A0D9R7F4|A0A0D9R7F4_CHLSB	0	R.VQVQVVER.A	FLOT1	A0A0D9R7F4
41570	2	611873	Dumas_exploris_2022_2023_12_WA1_4_n-monomer_11-3-22_rerun	-0.28	2.366	0.536	0.536	tr|A0A0D9S2T3|A0A0D9S2T3_CHLSB	0	K.NDQC^YDDIR.V	CORO1C	A0A0D9S2T3
41749	2	611873	Dumas_exploris_2022_2023_12_WA1_4_n-monomer_11-3-22_rerun	0.03	2.158	0.54	0.54	sp|P00761|TRYP_PIG_contaminant	0	K.LSSPATLNSR.V		P00761
42074	2	611873	Dumas_exploris_2022_2023_12_WA1_4_n-monomer_11-3-22_rerun	-0.55	2.092	0.627	0.627	tr|A0A0D9RRR2|A0A0D9RRR2_CHLSB	0	K.DANNGNLQLR.N	SSB	A0A0D9RRR2
42163	2	611873	Dumas_exploris_2022_2023_12_WA1_4_n-monomer_11-3-22_rerun	-0.37	2.108	0.378	0.378	tr|A0A0D9R4H6|A0A0D9R4H6_CHLSB	5	K.TAVC^DIPPR.G		A0A0D9R4H6
42208	3	611873	Dumas_exploris_2022_2023_12_WA1_4_n-monomer_11-3-22_rerun	1.82	2.766	0.513	0.513	tr|A0A0D9R0N5|A0A0D9R0N5_CHLSB	0	K.VDKLDASESLR.K	CLTC	A0A0D9R0N5
42247	2	611873	Dumas_exploris_2022_2023_12_WA1_4_n-monomer_11-3-22_rerun	-2.93	2.079	0.508	0.508	tr|A0A0D9R4H6|A0A0D9R4H6_CHLSB	5	K.TAVC^DIPPR.G		A0A0D9R4H6
42382	2	611873	Dumas_exploris_2022_2023_12_WA1_4_n-monomer_11-3-22_rerun	-0.37	2.221	0.635	0.635	sp|P05783|K1C18_HUMAN_contaminant	4	R.VKYETELAM*R.Q	KRT18	P05783
42435	2	611873	Dumas_exploris_2022_2023_12_WA1_4_n-monomer_11-3-22_rerun	-0.6	2.075	0.444	0.444	sp|P05783|K1C18_HUMAN_contaminant	4	K.ASLENSLR.E	KRT18	P05783
42762	2	611873	Dumas_exploris_2022_2023_12_WA1_4_n-monomer_11-3-22_rerun	0.41	2.05	0.425	0.425	tr|A0A0D9R4H6|A0A0D9R4H6_CHLSB	5	K.TAVC^DIPPR.G		A0A0D9R4H6
43319	3	611873	Dumas_exploris_2022_2023_12_WA1_4_n-monomer_11-3-22_rerun	0.36	3.435	0.731	0.731	tr|A0A0D9SAP7|A0A0D9SAP7_CHLSB	1	K.HTGPNSPDTANDGFVR.L	HNRNPH2	A0A0D9SAP7
43761	2	611873	Dumas_exploris_2022_2023_12_WA1_4_n-monomer_11-3-22_rerun	-0.6	2.469	0.554	0.554	tr|A0A0D9RKG6|A0A0D9RKG6_CHLSB	0	K.TAIQAAGYPDK.V	ENO3	A0A0D9RKG6
44874	2	611873	Dumas_exploris_2022_2023_12_WA1_4_n-monomer_11-3-22_rerun	-0.24	2.017	0.483	0.483	tr|A0A0D9R4H6|A0A0D9R4H6_CHLSB	5	K.TAVC^DIPPR.G		A0A0D9R4H6
45197	2	611873	Dumas_exploris_2022_2023_12_WA1_4_n-monomer_11-3-22_rerun	0.76	2.309	0.647	0.647	sp|P05787|K2C8_HUMAN_contaminant	1	K.DVDEAYMNK.V	KRT8	P05787
45271	2	611873	Dumas_exploris_2022_2023_12_WA1_4_n-monomer_11-3-22_rerun	-0.07	2.018	0.589	0.589	tr|A0A0D9R4H6|A0A0D9R4H6_CHLSB	3	K.EVDEQM*LNVQNK.N		A0A0D9R4H6
45454	2	611873	Dumas_exploris_2022_2023_12_WA1_4_n-monomer_11-3-22_rerun	-0.33	2.623	0.606	0.606	tr|A0A0D9R4H6|A0A0D9R4H6_CHLSB	5	K.TAVC^DIPPR.G		A0A0D9R4H6
45870	2	611873	Dumas_exploris_2022_2023_12_WA1_4_n-monomer_11-3-22_rerun	0.09	2.506	0.631	0.631	tr|A0A0D9R4H6|A0A0D9R4H6_CHLSB	3	K.EVDEQM*LNVQNK.N		A0A0D9R4H6
45979	2	611873	Dumas_exploris_2022_2023_12_WA1_4_n-monomer_11-3-22_rerun	-0.13	3.343	0.763	0.763	tr|A0A0D9S7K7|A0A0D9S7K7_CHLSB	0	K.AADPPAENSSAPEAEQGGAE.-	YBX1	A0A0D9S7K7
46256	2	611873	Dumas_exploris_2022_2023_12_WA1_4_n-monomer_11-3-22_rerun	3.37	2.567	0.508	0.508	tr|A0A0D9S8Q7|A0A0D9S8Q7_CHLSB	0	R.IGAEVYHNLK.N	ENO1	A0A0D9S8Q7
46891	3	611873	Dumas_exploris_2022_2023_12_WA1_4_n-monomer_11-3-22_rerun	0.67	3.345	0.704	0.704	sp|P05787|K2C8_HUMAN_contaminant	0	R.SRAEAESMYQIK.Y	KRT8	P05787
47636	3	611873	Dumas_exploris_2022_2023_12_WA1_4_n-monomer_11-3-22_rerun	-0.2	2.489	0.57	0.57	tr|A0A0D9R2K9|A0A0D9R2K9_CHLSB	0	K.AKDPFAHLPK.S	EEF1G	A0A0D9R2K9
47662	2	611873	Dumas_exploris_2022_2023_12_WA1_4_n-monomer_11-3-22_rerun	-0.06	2.024	0.5	0.5	tr|A0A0D9R4H6|A0A0D9R4H6_CHLSB	5	K.TAVC^DIPPR.G		A0A0D9R4H6
48724	2	611873	Dumas_exploris_2022_2023_12_WA1_4_n-monomer_11-3-22_rerun	0.66	2.318	0.653	0.653	tr|A0A0D9QV84|A0A0D9QV84_CHLSB	0	K.GVVEVTHDLQK.H	SERPINH1	A0A0D9QV84
48745	2	611873	Dumas_exploris_2022_2023_12_WA1_4_n-monomer_11-3-22_rerun	1.24	2.234	0.539	0.539	tr|A0A0D9R4H6|A0A0D9R4H6_CHLSB	5	K.TAVC^DIPPR.G		A0A0D9R4H6
48791	2	611873	Dumas_exploris_2022_2023_12_WA1_4_n-monomer_11-3-22_rerun	-0.27	2.134	0.634	0.634	tr|A0A0D9QV84|A0A0D9QV84_CHLSB	0	K.GVVEVTHDLQK.H	SERPINH1	A0A0D9QV84
49373	3	611873	Dumas_exploris_2022_2023_12_WA1_4_n-monomer_11-3-22_rerun	-1.07	3.208	0.6	0.6	tr|A0A0D9S9M0|A0A0D9S9M0_CHLSB	1	K.QEYDESGPSIVHR.K	ACTB	A0A0D9S9M0
49470	3	611873	Dumas_exploris_2022_2023_12_WA1_4_n-monomer_11-3-22_rerun	-1.06	3.674	0.646	0.646	tr|A0A0D9S9M0|A0A0D9S9M0_CHLSB	1	K.QEYDESGPSIVHR.K	ACTB	A0A0D9S9M0
49553	3	611873	Dumas_exploris_2022_2023_12_WA1_4_n-monomer_11-3-22_rerun	-0.32	2.846	0.729	0.729	tr|A0A0D9S8Q7|A0A0D9S8Q7_CHLSB	0	K.IDKLM*IEM*DGTENK.S	ENO1	A0A0D9S8Q7
49762	3	611873	Dumas_exploris_2022_2023_12_WA1_4_n-monomer_11-3-22_rerun	0.33	2.236	0.548	0.548	tr|A0A0D9S441|A0A0D9S441_CHLSB	1	K.STAGDTHLGGEDFDNR.M	HSPA8	A0A0D9S441
50552	3	611873	Dumas_exploris_2022_2023_12_WA1_4_n-monomer_11-3-22_rerun	-0.21	2.73	0.554	0.554	sp|P05783|K1C18_HUMAN_contaminant	2	R.QSVENDIHGLR.K	KRT18	P05783
51033	2	611873	Dumas_exploris_2022_2023_12_WA1_4_n-monomer_11-3-22_rerun	1.23	2.494	0.303	0.303	tr|A0A0D9RV06|A0A0D9RV06_CHLSB	1	K.QLIVGVNK.M	EEF1A2	A0A0D9RV06
51112	3	611873	Dumas_exploris_2022_2023_12_WA1_4_n-monomer_11-3-22_rerun	0.25	2.798	0.569	0.569	sp|P05783|K1C18_HUMAN_contaminant	2	R.QSVENDIHGLR.K	KRT18	P05783
51393	2	611873	Dumas_exploris_2022_2023_12_WA1_4_n-monomer_11-3-22_rerun	1.38	2.02	0.445	0.445	tr|A0A0D9QV84|A0A0D9QV84_CHLSB	0	K.KAVAISLPK.G	SERPINH1	A0A0D9QV84
51485	3	611873	Dumas_exploris_2022_2023_12_WA1_4_n-monomer_11-3-22_rerun	0.21	2.586	0.671	0.671	tr|A0A0D9SAP7|A0A0D9SAP7_CHLSB	1	R.VHIEIGPDGR.V	HNRNPH2	A0A0D9SAP7
51623	3	611873	Dumas_exploris_2022_2023_12_WA1_4_n-monomer_11-3-22_rerun	0.32	2.356	0.545	0.545	sp|P05783|K1C18_HUMAN_contaminant	2	R.QSVENDIHGLR.K	KRT18	P05783
51989	3	611873	Dumas_exploris_2022_2023_12_WA1_4_n-monomer_11-3-22_rerun	0.81	2.509	0.369	0.369	tr|A0A0D9S2T3|A0A0D9S2T3_CHLSB	0	R.KC^EPIIM*TVPR.K	CORO1C	A0A0D9S2T3
52185	3	611873	Dumas_exploris_2022_2023_12_WA1_4_n-monomer_11-3-22_rerun	0.54	2.802	0.682	0.682	sp|P05783|K1C18_HUMAN_contaminant	2	R.QSVENDIHGLR.K	KRT18	P05783
5236	4	611873	Dumas_exploris_2022_2023_12_WA1_4_n-monomer_11-3-22_rerun	-2.31	2.701	0.641	0.641	tr|A0A0D9S7K7|A0A0D9S7K7_CHLSB	0	R.RRPENPKPQDGK.E	YBX1	A0A0D9S7K7
5240	3	611873	Dumas_exploris_2022_2023_12_WA1_4_n-monomer_11-3-22_rerun	-1.92	3.352	0.597	0.597	tr|A0A0D9S7K7|A0A0D9S7K7_CHLSB	0	R.RPENPKPQDGK.E	YBX1	A0A0D9S7K7
52732	2	611873	Dumas_exploris_2022_2023_12_WA1_4_n-monomer_11-3-22_rerun	-1.59	2.739	0.773	0.773	tr|A0A0D9R027|A0A0D9R027_CHLSB	0	K.SSGASVTTQPTEFK.I	POLDIP3	A0A0D9R027
5291	2	611873	Dumas_exploris_2022_2023_12_WA1_4_n-monomer_11-3-22_rerun	-2.26	2.303	0.546	0.546	tr|A0A0D9SBS7|A0A0D9SBS7_CHLSB	1	K.KLEDGPK.F		A0A0D9SBS7
53067	2	611873	Dumas_exploris_2022_2023_12_WA1_4_n-monomer_11-3-22_rerun	-1.26	2.044	0.455	0.455	sp|P13645|K1C10_HUMAN_contaminant	34	R.LAADDFR.L	KRT10	P13645
5336	2	611873	Dumas_exploris_2022_2023_12_WA1_4_n-monomer_11-3-22_rerun	-2.11	2.439	0.317	0.317	tr|A0A0D9RKG6|A0A0D9RKG6_CHLSB	0	K.AVEHINK.T	ENO3	A0A0D9RKG6
53365	2	611873	Dumas_exploris_2022_2023_12_WA1_4_n-monomer_11-3-22_rerun	0.28	2.394	0.564	0.564	tr|A0A0D9RE13|A0A0D9RE13_CHLSB	5	K.EITALAPSTM*K.I	ACTA1	A0A0D9RE13
5346	2	611873	Dumas_exploris_2022_2023_12_WA1_4_n-monomer_11-3-22_rerun	-0.21	2.061	0.644	0.644	sp|P35527|K1C9_HUMAN_contaminant	1	R.GGSGGSYGR.G	KRT9	P35527
53485	2	611873	Dumas_exploris_2022_2023_12_WA1_4_n-monomer_11-3-22_rerun	0.17	2.554	0.585	0.585	tr|A0A0D9RJ20|A0A0D9RJ20_CHLSB	0	K.EQVANSAFVER.V	HSP90AB1	A0A0D9RJ20
53600	2	611873	Dumas_exploris_2022_2023_12_WA1_4_n-monomer_11-3-22_rerun	2.51	2.016	0.517	0.517	tr|A0A0D9R434|A0A0D9R434_CHLSB	0	R.DADIGVAEAER.D	FLOT2	A0A0D9R434
53958	3	611873	Dumas_exploris_2022_2023_12_WA1_4_n-monomer_11-3-22_rerun	2.15	2.627	0.531	0.531	sp|P05787|K2C8_HUMAN_contaminant	0	R.LQAEIEGLKGQR.A	KRT8	P05787
54023	3	611873	Dumas_exploris_2022_2023_12_WA1_4_n-monomer_11-3-22_rerun	0.47	2.931	0.732	0.732	tr|A0A0D9R8L5|A0A0D9R8L5_CHLSB	1	R.NDTKEDVFVHQTAIK.K	YBX3	A0A0D9R8L5
55292	2	611873	Dumas_exploris_2022_2023_12_WA1_4_n-monomer_11-3-22_rerun	1.02	2.159	0.554	0.554	tr|A0A0D9S0P0|A0A0D9S0P0_CHLSB	0	R.EAASYQEALAR.L	GFAP	A0A0D9S0P0
56205	2	611873	Dumas_exploris_2022_2023_12_WA1_4_n-monomer_11-3-22_rerun	-0.69	2.679	0.744	0.744	tr|A0A0D9S7K7|A0A0D9S7K7_CHLSB	0	K.GAEAANVTGPGGVPVQGSK.Y	YBX1	A0A0D9S7K7
5623	3	611873	Dumas_exploris_2022_2023_12_WA1_4_n-monomer_11-3-22_rerun	-2.08	3.644	0.344	0.344	tr|A0A0D9S2T3|A0A0D9S2T3_CHLSB	0	R.KQEIVAEKEK.A	CORO1C	A0A0D9S2T3
56332	3	611873	Dumas_exploris_2022_2023_12_WA1_4_n-monomer_11-3-22_rerun	-1.14	2.331	0.571	0.571	tr|A0A0D9S7K7|A0A0D9S7K7_CHLSB	0	K.GAEAANVTGPGGVPVQGSK.Y	YBX1	A0A0D9S7K7
56593	2	611873	Dumas_exploris_2022_2023_12_WA1_4_n-monomer_11-3-22_rerun	-0.24	2.255	0.668	0.668	sp|P02769|ALBU_BOVIN_contaminant	0	K.EYEATLEEC^C^AK.D	ALB	P02769
56608	4	611873	Dumas_exploris_2022_2023_12_WA1_4_n-monomer_11-3-22_rerun	-0.93	3.088	0.652	0.652	tr|A0A0D9S7K7|A0A0D9S7K7_CHLSB	0	R.RPQYSNPPVQGEVM*EGADNQGAGEQGRPVR.Q	YBX1	A0A0D9S7K7
5759	2	611873	Dumas_exploris_2022_2023_12_WA1_4_n-monomer_11-3-22_rerun	-2.34	2.316	0.626	0.626	sp|P05783|K1C18_HUMAN_contaminant	4	K.VVSETNDTK.V	KRT18	P05783
57729	3	611873	Dumas_exploris_2022_2023_12_WA1_4_n-monomer_11-3-22_rerun	1.93	2.375	0.737	0.737	tr|A0A0D9R7F4|A0A0D9R7F4_CHLSB	0	R.LTGVSISQVNHKPLR.T	FLOT1	A0A0D9R7F4
58032	4	611873	Dumas_exploris_2022_2023_12_WA1_4_n-monomer_11-3-22_rerun	0.2	3.656	0.688	0.688	tr|A0A0D9S7K7|A0A0D9S7K7_CHLSB	0	R.RPQYSNPPVQGEVM*EGADNQGAGEQGRPVR.Q	YBX1	A0A0D9S7K7
58284	2	611873	Dumas_exploris_2022_2023_12_WA1_4_n-monomer_11-3-22_rerun	0.4	2.055	0.264	0.264	sp|P00761|TRYP_PIG_contaminant	0	R.VATVSLPR.S		P00761
58331	3	611873	Dumas_exploris_2022_2023_12_WA1_4_n-monomer_11-3-22_rerun	0.31	2.69	0.643	0.643	sp|P05783|K1C18_HUMAN_contaminant	4	R.VKYETELAMR.Q	KRT18	P05783
58426	3	611873	Dumas_exploris_2022_2023_12_WA1_4_n-monomer_11-3-22_rerun	-0.26	2.357	0.679	0.679	tr|A0A0D9S8Q7|A0A0D9S8Q7_CHLSB	0	R.SGKYDLDFK.S	ENO1	A0A0D9S8Q7
58606	2	611873	Dumas_exploris_2022_2023_12_WA1_4_n-monomer_11-3-22_rerun	1.34	2.268	0.525	0.525	tr|A0A0D9R8S0|A0A0D9R8S0_CHLSB	0	R.LEQDEYALR.S	HADHB	A0A0D9R8S0
58771	2	611873	Dumas_exploris_2022_2023_12_WA1_4_n-monomer_11-3-22_rerun	0.73	2.299	0.729	0.729	tr|A0A0D9RJU1|A0A0D9RJU1_CHLSB	0	K.FADLSEAANR.N	VIM	A0A0D9RJU1
58902	3	611873	Dumas_exploris_2022_2023_12_WA1_4_n-monomer_11-3-22_rerun	0.88	2.334	0.273	0.273	tr|A0A0D9S0P0|A0A0D9S0P0_CHLSB	0	R.LEEEGQSLKDEMAR.H	GFAP	A0A0D9S0P0
58954	2	611873	Dumas_exploris_2022_2023_12_WA1_4_n-monomer_11-3-22_rerun	0.76	2.062	0.254	0.254	sp|P00761|TRYP_PIG_contaminant	0	R.VATVSLPR.S		P00761
58956	2	611873	Dumas_exploris_2022_2023_12_WA1_4_n-monomer_11-3-22_rerun	0.88	2.151	0.679	0.679	tr|A0A0D9R924|A0A0D9R924_CHLSB	0	R.VVIVDPETGK.E	PLEC	A0A0D9R924
5902	3	611873	Dumas_exploris_2022_2023_12_WA1_4_n-monomer_11-3-22_rerun	-1.8	2.407	0.684	0.684	tr|A0A0D9R027|A0A0D9R027_CHLSB	0	K.QQTTAPQKPR.Q	POLDIP3	A0A0D9R027
59561	2	611873	Dumas_exploris_2022_2023_12_WA1_4_n-monomer_11-3-22_rerun	-0.14	2.107	0.584	0.584	sp|P05787|K2C8_HUMAN_contaminant	0	R.AEAESMYQIK.Y	KRT8	P05787
59750	2	611873	Dumas_exploris_2022_2023_12_WA1_4_n-monomer_11-3-22_rerun	-0.12	2.156	0.554	0.554	sp|P05783|K1C18_HUMAN_contaminant	4	K.YETELAMR.Q	KRT18	P05783
60187	3	611873	Dumas_exploris_2022_2023_12_WA1_4_n-monomer_11-3-22_rerun	0.93	2.648	0.712	0.712	tr|A0A0D9RY49|A0A0D9RY49_CHLSB	0	R.EIVHIQAGQC^GNQIGTK.F	TUBB6	A0A0D9RY49
60357	2	611873	Dumas_exploris_2022_2023_12_WA1_4_n-monomer_11-3-22_rerun	-0.26	2.028	0.545	0.545	sp|P05783|K1C18_HUMAN_contaminant	4	K.YETELAMR.Q	KRT18	P05783
6112	2	611873	Dumas_exploris_2022_2023_12_WA1_4_n-monomer_11-3-22_rerun	-0.31	2.231	0.64	0.64	sp|P35527|K1C9_HUMAN_contaminant	1	R.FSSSGGGGGGGR.F	KRT9	P35527
61286	3	611873	Dumas_exploris_2022_2023_12_WA1_4_n-monomer_11-3-22_rerun	-0.71	2.312	0.705	0.705	tr|A0A0D9R8L5|A0A0D9R8L5_CHLSB	0	K.DGVPEGAQLQGPVHR.N	YBX3	A0A0D9R8L5
64991	3	611873	Dumas_exploris_2022_2023_12_WA1_4_n-monomer_11-3-22_rerun	0.31	2.55	0.469	0.469	tr|A0A0D9S8Q7|A0A0D9S8Q7_CHLSB	0	K.LAQANGWGVM*VSHR.S	ENO1	A0A0D9S8Q7
65082	2	611873	Dumas_exploris_2022_2023_12_WA1_4_n-monomer_11-3-22_rerun	0.81	2.384	0.588	0.588	sp|P05787|K2C8_HUMAN_contaminant	0	K.LVSESSDVLPK.-	KRT8	P05787
65146	3	611873	Dumas_exploris_2022_2023_12_WA1_4_n-monomer_11-3-22_rerun	0.46	2.276	0.553	0.553	sp|P05783|K1C18_HUMAN_contaminant	3	K.VKLEAEIATYRR.L	KRT18	P05783
6517	2	611873	Dumas_exploris_2022_2023_12_WA1_4_n-monomer_11-3-22_rerun	-1.53	2.122	0.583	0.583	sp|P05783|K1C18_HUMAN_contaminant	4	K.VVSETNDTK.V	KRT18	P05783
65427	2	611873	Dumas_exploris_2022_2023_12_WA1_4_n-monomer_11-3-22_rerun	-0.88	2.242	0.69	0.69	tr|A0A0D9R8L5|A0A0D9R8L5_CHLSB	1	R.NGYGFINR.N	YBX3	A0A0D9R8L5
65631	2	611873	Dumas_exploris_2022_2023_12_WA1_4_n-monomer_11-3-22_rerun	-0.65	2.199	0.57	0.57	sp|P05787|K2C8_HUMAN_contaminant	0	K.LVSESSDVLPK.-	KRT8	P05787
65962	2	611873	Dumas_exploris_2022_2023_12_WA1_4_n-monomer_11-3-22_rerun	2.05	2.345	0.668	0.668	tr|A0A0D9R7E7|A0A0D9R7E7_CHLSB	0	R.ISVYYNEATGGK.Y	TUBB	A0A0D9R7E7
65991	2	611873	Dumas_exploris_2022_2023_12_WA1_4_n-monomer_11-3-22_rerun	1.75	2.022	0.466	0.466	sp|P05783|K1C18_HUMAN_contaminant	4	R.AQIFANTVDNAR.I	KRT18	P05783
66299	2	611873	Dumas_exploris_2022_2023_12_WA1_4_n-monomer_11-3-22_rerun	0.97	2.649	0.614	0.614	sp|P05787|K2C8_HUMAN_contaminant	0	K.LVSESSDVLPK.-	KRT8	P05787
66652	3	611873	Dumas_exploris_2022_2023_12_WA1_4_n-monomer_11-3-22_rerun	0.76	2.223	0.576	0.576	tr|A0A0D9QV84|A0A0D9QV84_CHLSB	0	K.LQIVEM*PLAHK.L	SERPINH1	A0A0D9QV84
66840	3	611873	Dumas_exploris_2022_2023_12_WA1_4_n-monomer_11-3-22_rerun	0.73	2.736	0.629	0.629	tr|A0A0D9RSU3|A0A0D9RSU3_CHLSB	8	R.FPGQLNADLRK.L	TUBB1	A0A0D9RSU3
67494	3	611873	Dumas_exploris_2022_2023_12_WA1_4_n-monomer_11-3-22_rerun	-0.57	2.462	0.603	0.603	tr|A0A0D9RSU3|A0A0D9RSU3_CHLSB	8	R.FPGQLNADLRK.L	TUBB1	A0A0D9RSU3
67880	2	611873	Dumas_exploris_2022_2023_12_WA1_4_n-monomer_11-3-22_rerun	0.36	2.008	0.599	0.599	tr|A0A0D9RGD1|A0A0D9RGD1_CHLSB	1	K.GYDVIAQAQSGTGK.T	EIF4A1	A0A0D9RGD1
68120	2	611873	Dumas_exploris_2022_2023_12_WA1_4_n-monomer_11-3-22_rerun	0.48	2.595	0.56	0.56	sp|P05783|K1C18_HUMAN_contaminant	3	K.LEAEIATYR.R	KRT18	P05783
68801	2	611873	Dumas_exploris_2022_2023_12_WA1_4_n-monomer_11-3-22_rerun	0.92	2.038	0.63	0.63	sp|P05783|K1C18_HUMAN_contaminant	3	K.LEAEIATYR.R	KRT18	P05783
69416	2	611873	Dumas_exploris_2022_2023_12_WA1_4_n-monomer_11-3-22_rerun	-0.02	2.122	0.555	0.555	sp|P05783|K1C18_HUMAN_contaminant	3	K.LEAEIATYR.R	KRT18	P05783
69627	2	611873	Dumas_exploris_2022_2023_12_WA1_4_n-monomer_11-3-22_rerun	0.82	2.452	0.465	0.465	sp|P05783|K1C18_HUMAN_contaminant	4	R.AQIFANTVDNAR.I	KRT18	P05783
69770	4	611873	Dumas_exploris_2022_2023_12_WA1_4_n-monomer_11-3-22_rerun	1.48	5.888	0.788	0.788	tr|A0A0D9S7K7|A0A0D9S7K7_CHLSB	0	R.RPQYSNPPVQGEVMEGADNQGAGEQGRPVR.Q	YBX1	A0A0D9S7K7
70325	2	611873	Dumas_exploris_2022_2023_12_WA1_4_n-monomer_11-3-22_rerun	0.52	2.066	0.46	0.46	sp|P05783|K1C18_HUMAN_contaminant	4	R.AQIFANTVDNAR.I	KRT18	P05783
70690	3	611873	Dumas_exploris_2022_2023_12_WA1_4_n-monomer_11-3-22_rerun	0.86	2.487	0.719	0.719	sp|P05787|K2C8_HUMAN_contaminant	0	K.DVDEAYM*NKVELESR.L	KRT8	P05787
71027	2	611873	Dumas_exploris_2022_2023_12_WA1_4_n-monomer_11-3-22_rerun	-0.17	2.144	0.705	0.705	tr|A0A0D9R924|A0A0D9R924_CHLSB	0	R.VPLDEALQR.G	PLEC	A0A0D9R924
71036	2	611873	Dumas_exploris_2022_2023_12_WA1_4_n-monomer_11-3-22_rerun	-0.27	2.472	0.596	0.596	sp|P05783|K1C18_HUMAN_contaminant	4	R.AQIFANTVDNAR.I	KRT18	P05783
71108	2	611873	Dumas_exploris_2022_2023_12_WA1_4_n-monomer_11-3-22_rerun	-0.7	2.02	0.581	0.581	sp|P05783|K1C18_HUMAN_contaminant	4	R.AQIFANTVDNAR.I	KRT18	P05783
71408	2	611873	Dumas_exploris_2022_2023_12_WA1_4_n-monomer_11-3-22_rerun	-1.62	2.026	0.539	0.539	tr|A0A0D9R8W0|A0A0D9R8W0_CHLSB	0	K.ENVILINK.A	LSG1	A0A0D9R8W0
71957	3	611873	Dumas_exploris_2022_2023_12_WA1_4_n-monomer_11-3-22_rerun	0.67	2.389	0.792	0.792	tr|A0A0D9R2K9|A0A0D9R2K9_CHLSB	0	K.KAAAPAPEEEM*DEC^EQALAAEPK.A	EEF1G	A0A0D9R2K9
71967	2	611873	Dumas_exploris_2022_2023_12_WA1_4_n-monomer_11-3-22_rerun	0.09	2.075	0.606	0.606	tr|A0A0D9RFF1|A0A0D9RFF1_CHLSB	4	K.IWHHTFYNELR.V		A0A0D9RFF1
71988	2	611873	Dumas_exploris_2022_2023_12_WA1_4_n-monomer_11-3-22_rerun	-0.18	2.704	0.622	0.622	sp|P05783|K1C18_HUMAN_contaminant	4	R.AQIFANTVDNAR.I	KRT18	P05783
72084	2	611873	Dumas_exploris_2022_2023_12_WA1_4_n-monomer_11-3-22_rerun	0.37	2.249	0.445	0.445	tr|A0A0D9R8W0|A0A0D9R8W0_CHLSB	0	K.ENVILINK.A	LSG1	A0A0D9R8W0
72343	2	611873	Dumas_exploris_2022_2023_12_WA1_4_n-monomer_11-3-22_rerun	2.66	2.34	0.571	0.571	sp|P05783|K1C18_HUMAN_contaminant	4	R.AQIFANTVDNAR.I	KRT18	P05783
72531	3	611873	Dumas_exploris_2022_2023_12_WA1_4_n-monomer_11-3-22_rerun	1.14	2.982	0.605	0.605	tr|A0A0D9RFF1|A0A0D9RFF1_CHLSB	4	K.IWHHTFYNELR.V		A0A0D9RFF1
72723	3	611873	Dumas_exploris_2022_2023_12_WA1_4_n-monomer_11-3-22_rerun	-0.05	2.233	0.366	0.366	tr|A0A0D9RGD1|A0A0D9RGD1_CHLSB	0	K.KEELTLEGIR.Q	EIF4A1	A0A0D9RGD1
72750	2	611873	Dumas_exploris_2022_2023_12_WA1_4_n-monomer_11-3-22_rerun	-1.18	2.201	0.466	0.466	tr|A0A0D9R8W0|A0A0D9R8W0_CHLSB	0	K.ENVILINK.A	LSG1	A0A0D9R8W0
73637	3	611873	Dumas_exploris_2022_2023_12_WA1_4_n-monomer_11-3-22_rerun	1.24	2.28	0.77	0.77	sp|P02769|ALBU_BOVIN_contaminant	0	K.DDPHAC^YSTVFDK.L	ALB	P02769
73696	2	611873	Dumas_exploris_2022_2023_12_WA1_4_n-monomer_11-3-22_rerun	-2.2	2.418	0.672	0.672	tr|A0A0D9RJU1|A0A0D9RJU1_CHLSB	0	R.EEAENTLQSFR.Q	VIM	A0A0D9RJU1
73839	2	611873	Dumas_exploris_2022_2023_12_WA1_4_n-monomer_11-3-22_rerun	1.57	3.53	0.782	0.782	tr|A0A0D9R924|A0A0D9R924_CHLSB	0	R.SSSVGSSSSYPISPAVSR.T	PLEC	A0A0D9R924
74309	3	611873	Dumas_exploris_2022_2023_12_WA1_4_n-monomer_11-3-22_rerun	1.08	3.399	0.8	0.8	tr|A0A0D9RGD1|A0A0D9RGD1_CHLSB	0	K.LQM*EAPHIIVGTPGR.V	EIF4A1	A0A0D9RGD1
74469	2	611873	Dumas_exploris_2022_2023_12_WA1_4_n-monomer_11-3-22_rerun	-3.72	2.595	0.606	0.606	tr|A0A0D9R7F4|A0A0D9R7F4_CHLSB	0	R.GEAEAFAIGAR.A	FLOT1	A0A0D9R7F4
74616	2	611873	Dumas_exploris_2022_2023_12_WA1_4_n-monomer_11-3-22_rerun	1.3	2.185	0.578	0.578	sp|P05783|K1C18_HUMAN_contaminant	4	R.AQIFANTVDNAR.I	KRT18	P05783
74734	2	611873	Dumas_exploris_2022_2023_12_WA1_4_n-monomer_11-3-22_rerun	0.73	2.526	0.663	0.663	tr|A0A0D9RV06|A0A0D9RV06_CHLSB	2	K.IGGIGTVPVGR.V	EEF1A2	A0A0D9RV06
74938	2	611873	Dumas_exploris_2022_2023_12_WA1_4_n-monomer_11-3-22_rerun	-0.35	2.116	0.619	0.619	sp|P05787|K2C8_HUMAN_contaminant	0	R.ASLEAAIADAEQR.G	KRT8	P05787
75158	2	611873	Dumas_exploris_2022_2023_12_WA1_4_n-monomer_11-3-22_rerun	1.45	2.376	0.598	0.598	sp|P04264|K2C1_HUMAN_contaminant	2	K.YEELQITAGR.H	KRT1	P04264
75400	2	611873	Dumas_exploris_2022_2023_12_WA1_4_n-monomer_11-3-22_rerun	-0.91	2.207	0.57	0.57	tr|A0A0D9RV06|A0A0D9RV06_CHLSB	2	K.IGGIGTVPVGR.V	EEF1A2	A0A0D9RV06
75425	2	611873	Dumas_exploris_2022_2023_12_WA1_4_n-monomer_11-3-22_rerun	-2.65	2.319	0.513	0.513	sp|P05783|K1C18_HUMAN_contaminant	4	R.AQIFANTVDNAR.I	KRT18	P05783
75444	2	611873	Dumas_exploris_2022_2023_12_WA1_4_n-monomer_11-3-22_rerun	0.3	2.144	0.66	0.66	sp|P05783|K1C18_HUMAN_contaminant	4	R.AQIFANTVDNAR.I	KRT18	P05783
75636	3	611873	Dumas_exploris_2022_2023_12_WA1_4_n-monomer_11-3-22_rerun	-0.48	2.737	0.689	0.689	tr|A0A0D9S2T3|A0A0D9S2T3_CHLSB	0	R.VGIVAWHPTAR.N	CORO1C	A0A0D9S2T3
75811	3	611873	Dumas_exploris_2022_2023_12_WA1_4_n-monomer_11-3-22_rerun	-1.37	3.911	0.805	0.805	tr|A0A0D9RV06|A0A0D9RV06_CHLSB	1	K.THINIVVIGHVDSGK.S	EEF1A2	A0A0D9RV06
75818	3	611873	Dumas_exploris_2022_2023_12_WA1_4_n-monomer_11-3-22_rerun	3.26	2.319	0.68	0.68	tr|A0A0D9S2T3|A0A0D9S2T3_CHLSB	0	R.VGIVAWHPTAR.N	CORO1C	A0A0D9S2T3
75846	2	611873	Dumas_exploris_2022_2023_12_WA1_4_n-monomer_11-3-22_rerun	-1.55	2.096	0.532	0.532	sp|P05783|K1C18_HUMAN_contaminant	6	R.IVLQIDNAR.L	KRT18	P05783
76046	2	611873	Dumas_exploris_2022_2023_12_WA1_4_n-monomer_11-3-22_rerun	-1.61	2.045	0.579	0.579	tr|A0A0D9RE13|A0A0D9RE13_CHLSB	5	K.EITALAPSTMK.I	ACTA1	A0A0D9RE13
76362	3	611873	Dumas_exploris_2022_2023_12_WA1_4_n-monomer_11-3-22_rerun	1.05	3.079	0.779	0.779	tr|A0A0D9RV06|A0A0D9RV06_CHLSB	1	K.THINIVVIGHVDSGK.S	EEF1A2	A0A0D9RV06
76432	2	611873	Dumas_exploris_2022_2023_12_WA1_4_n-monomer_11-3-22_rerun	0.87	2.242	0.46	0.46	sp|P05783|K1C18_HUMAN_contaminant	6	R.IVLQIDNAR.L	KRT18	P05783
76654	3	611873	Dumas_exploris_2022_2023_12_WA1_4_n-monomer_11-3-22_rerun	0.54	2.904	0.704	0.704	sp|P05787|K2C8_HUMAN_contaminant	0	R.TEM*ENEFVLIKK.D	KRT8	P05787
77055	3	611873	Dumas_exploris_2022_2023_12_WA1_4_n-monomer_11-3-22_rerun	0.87	3.551	0.775	0.775	tr|A0A0D9RV06|A0A0D9RV06_CHLSB	1	K.THINIVVIGHVDSGK.S	EEF1A2	A0A0D9RV06
77127	2	611873	Dumas_exploris_2022_2023_12_WA1_4_n-monomer_11-3-22_rerun	0.85	2.261	0.466	0.466	sp|P05783|K1C18_HUMAN_contaminant	6	R.IVLQIDNAR.L	KRT18	P05783
77214	4	611873	Dumas_exploris_2022_2023_12_WA1_4_n-monomer_11-3-22_rerun	0.15	3.097	0.667	0.667	tr|A0A0D9R2K9|A0A0D9R2K9_CHLSB	0	R.VLSAPPHFHFGQTNR.T	EEF1G	A0A0D9R2K9
77507	3	611873	Dumas_exploris_2022_2023_12_WA1_4_n-monomer_11-3-22_rerun	0.4	2.202	0.272	0.272	tr|A0A0D9S2T3|A0A0D9S2T3_CHLSB	0	R.KC^EPIIMTVPR.K	CORO1C	A0A0D9S2T3
77790	3	611873	Dumas_exploris_2022_2023_12_WA1_4_n-monomer_11-3-22_rerun	0.26	3.272	0.801	0.801	tr|A0A0D9RV06|A0A0D9RV06_CHLSB	1	K.THINIVVIGHVDSGK.S	EEF1A2	A0A0D9RV06
77850	2	611873	Dumas_exploris_2022_2023_12_WA1_4_n-monomer_11-3-22_rerun	0.69	2.103	0.482	0.482	sp|P05783|K1C18_HUMAN_contaminant	6	R.IVLQIDNAR.L	KRT18	P05783
78520	3	611873	Dumas_exploris_2022_2023_12_WA1_4_n-monomer_11-3-22_rerun	0.84	2.796	0.749	0.749	tr|A0A0D9RV06|A0A0D9RV06_CHLSB	1	K.THINIVVIGHVDSGK.S	EEF1A2	A0A0D9RV06
78593	2	611873	Dumas_exploris_2022_2023_12_WA1_4_n-monomer_11-3-22_rerun	0.99	2.293	0.42	0.42	sp|P05783|K1C18_HUMAN_contaminant	6	R.IVLQIDNAR.L	KRT18	P05783
78675	4	611873	Dumas_exploris_2022_2023_12_WA1_4_n-monomer_11-3-22_rerun	0.17	2.82	0.745	0.745	tr|A0A0D9R2K9|A0A0D9R2K9_CHLSB	0	R.VLSAPPHFHFGQTNR.T	EEF1G	A0A0D9R2K9
78961	3	611873	Dumas_exploris_2022_2023_12_WA1_4_n-monomer_11-3-22_rerun	0.27	2.242	0.568	0.568	sp|P05783|K1C18_HUMAN_contaminant	3	K.VKLEAEIATYR.R	KRT18	P05783
79052	2	611873	Dumas_exploris_2022_2023_12_WA1_4_n-monomer_11-3-22_rerun	0.81	2.182	0.756	0.756	tr|A0A0D9R2K9|A0A0D9R2K9_CHLSB	0	K.ALIAAQYSGAQVR.V	EEF1G	A0A0D9R2K9
79206	3	611873	Dumas_exploris_2022_2023_12_WA1_4_n-monomer_11-3-22_rerun	1	2.433	0.554	0.554	tr|A0A0D9RV06|A0A0D9RV06_CHLSB	1	K.THINIVVIGHVDSGK.S	EEF1A2	A0A0D9RV06
79269	2	611873	Dumas_exploris_2022_2023_12_WA1_4_n-monomer_11-3-22_rerun	-1.61	2.028	0.516	0.516	sp|P05783|K1C18_HUMAN_contaminant	6	R.IVLQIDNAR.L	KRT18	P05783
79571	3	611873	Dumas_exploris_2022_2023_12_WA1_4_n-monomer_11-3-22_rerun	0.05	2.622	0.567	0.567	sp|P05783|K1C18_HUMAN_contaminant	3	K.VKLEAEIATYR.R	KRT18	P05783
79923	2	611873	Dumas_exploris_2022_2023_12_WA1_4_n-monomer_11-3-22_rerun	1.29	2.199	0.466	0.466	sp|P05783|K1C18_HUMAN_contaminant	6	R.IVLQIDNAR.L	KRT18	P05783
80426	2	611873	Dumas_exploris_2022_2023_12_WA1_4_n-monomer_11-3-22_rerun	1	2.164	0.488	0.488	sp|P05783|K1C18_HUMAN_contaminant	5	K.EELLFM*K.K	KRT18	P05783
80649	2	611873	Dumas_exploris_2022_2023_12_WA1_4_n-monomer_11-3-22_rerun	0.79	2.034	0.436	0.436	sp|P05783|K1C18_HUMAN_contaminant	6	R.IVLQIDNAR.L	KRT18	P05783
81117	2	611873	Dumas_exploris_2022_2023_12_WA1_4_n-monomer_11-3-22_rerun	1.07	2.18	0.589	0.589	tr|A0A0D9R0N8|A0A0D9R0N8_CHLSB	0	R.AIEINPDSAQPYK.W	ST13	A0A0D9R0N8
81315	3	611873	Dumas_exploris_2022_2023_12_WA1_4_n-monomer_11-3-22_rerun	1.13	3.331	0.741	0.741	tr|A0A0D9R7F4|A0A0D9R7F4_CHLSB	0	K.DIHDDQDYLHSLGK.A	FLOT1	A0A0D9R7F4
81831	2	611873	Dumas_exploris_2022_2023_12_WA1_4_n-monomer_11-3-22_rerun	0.91	2.461	0.656	0.656	tr|A0A0D9R1G1|A0A0D9R1G1_CHLSB	4	K.DVNAAIATIK.T	TUBA1A	A0A0D9R1G1
82195	2	611873	Dumas_exploris_2022_2023_12_WA1_4_n-monomer_11-3-22_rerun	2.78	2.406	0.646	0.646	tr|A0A0D9RRR2|A0A0D9RRR2_CHLSB	0	K.GQVLNIQMR.R	SSB	A0A0D9RRR2
82209	2	611873	Dumas_exploris_2022_2023_12_WA1_4_n-monomer_11-3-22_rerun	-0.06	2.184	0.5	0.5	tr|A0A0D9RV06|A0A0D9RV06_CHLSB	1	R.LPLQDVYK.I	EEF1A2	A0A0D9RV06
82734	2	611873	Dumas_exploris_2022_2023_12_WA1_4_n-monomer_11-3-22_rerun	-0.15	2.03	0.333	0.333	tr|A0A0D9RV06|A0A0D9RV06_CHLSB	1	R.LPLQDVYK.I	EEF1A2	A0A0D9RV06
83770	2	611873	Dumas_exploris_2022_2023_12_WA1_4_n-monomer_11-3-22_rerun	1	2.136	0.498	0.498	tr|A0A0D9R8W0|A0A0D9R8W0_CHLSB	0	K.ENVILINK.A	LSG1	A0A0D9R8W0
83856	2	611873	Dumas_exploris_2022_2023_12_WA1_4_n-monomer_11-3-22_rerun	2.17	2.497	0.642	0.642	tr|A0A0D9R924|A0A0D9R924_CHLSB	0	R.NLVDNITGQR.L	PLEC	A0A0D9R924
84140	3	611873	Dumas_exploris_2022_2023_12_WA1_4_n-monomer_11-3-22_rerun	0.51	2.934	0.681	0.681	sp|P02769|ALBU_BOVIN_contaminant	0	R.RHPEYAVSVLLR.L	ALB	P02769
84261	3	611873	Dumas_exploris_2022_2023_12_WA1_4_n-monomer_11-3-22_rerun	0.73	2.403	0.598	0.598	tr|A0A0D9RSU3|A0A0D9RSU3_CHLSB	8	R.KLAVNM*VPFPR.L	TUBB1	A0A0D9RSU3
84327	3	611873	Dumas_exploris_2022_2023_12_WA1_4_n-monomer_11-3-22_rerun	1	2.318	0.606	0.606	tr|A0A0D9RSU3|A0A0D9RSU3_CHLSB	8	R.KLAVNM*VPFPR.L	TUBB1	A0A0D9RSU3
84336	2	611873	Dumas_exploris_2022_2023_12_WA1_4_n-monomer_11-3-22_rerun	1.45	2.058	0.643	0.643	sp|P13645|K1C10_HUMAN_contaminant	4	R.QSVEADINGLR.R	KRT10	P13645
84979	3	611873	Dumas_exploris_2022_2023_12_WA1_4_n-monomer_11-3-22_rerun	-0.09	2.558	0.742	0.742	tr|A0A0D9RSN1|A0A0D9RSN1_CHLSB	0	R.RIPLAEWESR.I	UQCRC1	A0A0D9RSN1
85257	3	611873	Dumas_exploris_2022_2023_12_WA1_4_n-monomer_11-3-22_rerun	0.41	3.2	0.771	0.771	sp|P05787|K2C8_HUMAN_contaminant	0	K.RTEM*ENEFVLIK.K	KRT8	P05787
85416	2	611873	Dumas_exploris_2022_2023_12_WA1_4_n-monomer_11-3-22_rerun	0.4	2.087	0.694	0.694	tr|A0A0D9QYB1|A0A0D9QYB1_CHLSB	0	R.IM*NVIGEPIDER.G	ATP5B	A0A0D9QYB1
86178	3	611873	Dumas_exploris_2022_2023_12_WA1_4_n-monomer_11-3-22_rerun	0.4	2.303	0.543	0.543	tr|A0A0D9R1G1|A0A0D9R1G1_CHLSB	6	R.NLDIERPTYTNLNR.L	TUBA1A	A0A0D9R1G1
86426	2	611873	Dumas_exploris_2022_2023_12_WA1_4_n-monomer_11-3-22_rerun	-8.56	2.05	0.614	0.614	tr|A0A0D9R027|A0A0D9R027_CHLSB	0	R.VGIQQGLLSQSTR.T	POLDIP3	A0A0D9R027
86533	2	611873	Dumas_exploris_2022_2023_12_WA1_4_n-monomer_11-3-22_rerun	-2.85	2.786	0.644	0.644	tr|A0A0D9R027|A0A0D9R027_CHLSB	0	R.VGIQQGLLSQSTR.T	POLDIP3	A0A0D9R027
86960	2	611873	Dumas_exploris_2022_2023_12_WA1_4_n-monomer_11-3-22_rerun	0.48	2.648	0.627	0.627	sp|P13645|K1C10_HUMAN_contaminant	1	K.QSLEASLAETEGR.Y	KRT10	P13645
87589	2	611873	Dumas_exploris_2022_2023_12_WA1_4_n-monomer_11-3-22_rerun	0.82	2.247	0.614	0.614	tr|A0A0D9RKG6|A0A0D9RKG6_CHLSB	0	K.TLGPALLEK.K	ENO3	A0A0D9RKG6
88891	2	611873	Dumas_exploris_2022_2023_12_WA1_4_n-monomer_11-3-22_rerun	-6.23	2.07	0.557	0.557	tr|A0A0D9R0N5|A0A0D9R0N5_CHLSB	0	K.HDVVFLITK.Y	CLTC	A0A0D9R0N5
89310	2	611873	Dumas_exploris_2022_2023_12_WA1_4_n-monomer_11-3-22_rerun	0.66	2.328	0.426	0.426	sp|P05787|K2C8_HUMAN_contaminant	1	K.WSLLQQQK.T	KRT8	P05787
90056	3	611873	Dumas_exploris_2022_2023_12_WA1_4_n-monomer_11-3-22_rerun	0.18	2.598	0.726	0.726	sp|P02768|ALBU_HUMAN_contaminant	2	K.KVPQVSTPTLVEVSR.N	ALB	P02768
90085	2	611873	Dumas_exploris_2022_2023_12_WA1_4_n-monomer_11-3-22_rerun	0.34	2.434	0.436	0.436	sp|P05787|K2C8_HUMAN_contaminant	1	K.WSLLQQQK.T	KRT8	P05787
90173	3	611873	Dumas_exploris_2022_2023_12_WA1_4_n-monomer_11-3-22_rerun	-0.37	2.608	0.522	0.522	sp|P05783|K1C18_HUMAN_contaminant	4	R.RTVQSLEIDLDSM*R.N	KRT18	P05783
90249	2	611873	Dumas_exploris_2022_2023_12_WA1_4_n-monomer_11-3-22_rerun	-3.53	2.655	0.673	0.673	tr|A0A0D9SBS7|A0A0D9SBS7_CHLSB	1	K.YYVTIIDAPGHR.D		A0A0D9SBS7
9037	3	611873	Dumas_exploris_2022_2023_12_WA1_4_n-monomer_11-3-22_rerun	0.64	2.457	0.612	0.612	tr|A0A0D9R6E6|A0A0D9R6E6_CHLSB	0	R.NAEQYKDQADK.A	MYH9	A0A0D9R6E6
91059	2	611873	Dumas_exploris_2022_2023_12_WA1_4_n-monomer_11-3-22_rerun	-0.38	2.751	0.622	0.622	tr|A0A0D9RSU3|A0A0D9RSU3_CHLSB	8	R.FPGQLNADLR.K	TUBB1	A0A0D9RSU3
91111	2	611873	Dumas_exploris_2022_2023_12_WA1_4_n-monomer_11-3-22_rerun	3.35	2.038	0.598	0.598	tr|A0A0D9S3A0|A0A0D9S3A0_CHLSB	3	R.IM*NTFSVVPSPK.V	TUBB3	A0A0D9S3A0
91449	2	611873	Dumas_exploris_2022_2023_12_WA1_4_n-monomer_11-3-22_rerun	1.02	2.002	0.568	0.568	tr|A0A0D9S0P0|A0A0D9S0P0_CHLSB	0	R.DNLAQDLGTVK.Q	GFAP	A0A0D9S0P0
91828	2	611873	Dumas_exploris_2022_2023_12_WA1_4_n-monomer_11-3-22_rerun	0.68	2.642	0.64	0.64	tr|A0A0D9RSU3|A0A0D9RSU3_CHLSB	8	R.FPGQLNADLR.K	TUBB1	A0A0D9RSU3
91854	2	611873	Dumas_exploris_2022_2023_12_WA1_4_n-monomer_11-3-22_rerun	0.46	2.51	0.666	0.666	tr|A0A0D9S3A0|A0A0D9S3A0_CHLSB	3	R.IM*NTFSVVPSPK.V	TUBB3	A0A0D9S3A0
92486	2	611873	Dumas_exploris_2022_2023_12_WA1_4_n-monomer_11-3-22_rerun	-4.53	2.064	0.634	0.634	tr|A0A0D9S3A0|A0A0D9S3A0_CHLSB	3	R.IM*NTFSVVPSPK.V	TUBB3	A0A0D9S3A0
92555	2	611873	Dumas_exploris_2022_2023_12_WA1_4_n-monomer_11-3-22_rerun	0.51	2.706	0.609	0.609	tr|A0A0D9RSU3|A0A0D9RSU3_CHLSB	8	R.FPGQLNADLR.K	TUBB1	A0A0D9RSU3
92651	2	611873	Dumas_exploris_2022_2023_12_WA1_4_n-monomer_11-3-22_rerun	-0.85	2.581	0.646	0.646	tr|A0A0D9S3A0|A0A0D9S3A0_CHLSB	3	R.IM*NTFSVVPSPK.V	TUBB3	A0A0D9S3A0
93360	2	611873	Dumas_exploris_2022_2023_12_WA1_4_n-monomer_11-3-22_rerun	0.93	2.769	0.615	0.615	tr|A0A0D9RSU3|A0A0D9RSU3_CHLSB	8	R.FPGQLNADLR.K	TUBB1	A0A0D9RSU3
9413	2	611873	Dumas_exploris_2022_2023_12_WA1_4_n-monomer_11-3-22_rerun	-0.23	2.361	0.649	0.649	tr|A0A0D9S3A0|A0A0D9S3A0_CHLSB	7	K.NM*M*AAC^DPR.H	TUBB3	A0A0D9S3A0
94166	2	611873	Dumas_exploris_2022_2023_12_WA1_4_n-monomer_11-3-22_rerun	2.57	2.711	0.623	0.623	tr|A0A0D9RSU3|A0A0D9RSU3_CHLSB	8	R.FPGQLNADLR.K	TUBB1	A0A0D9RSU3
95030	2	611873	Dumas_exploris_2022_2023_12_WA1_4_n-monomer_11-3-22_rerun	-0.32	3.128	0.535	0.535	sp|P05787|K2C8_HUMAN_contaminant	0	K.LSELEAALQR.A	KRT8	P05787
95046	3	611873	Dumas_exploris_2022_2023_12_WA1_4_n-monomer_11-3-22_rerun	-0.52	3.228	0.703	0.703	tr|A0A0D9RGD1|A0A0D9RGD1_CHLSB	1	R.GIYAYGFEKPSAIQQR.A	EIF4A1	A0A0D9RGD1
9506	3	611873	Dumas_exploris_2022_2023_12_WA1_4_n-monomer_11-3-22_rerun	0.24	2.448	0.568	0.568	tr|A0A0D9R4K9|A0A0D9R4K9_CHLSB	0	K.NRPEDYQGGR.T	PDIA6	A0A0D9R4K9
95062	3	611873	Dumas_exploris_2022_2023_12_WA1_4_n-monomer_11-3-22_rerun	-6.43	2.512	0.616	0.616	tr|A0A0D9RHW7|A0A0D9RHW7_CHLSB	0	K.GYGFVHFETQEAAER.A		A0A0D9RHW7
95070	3	611873	Dumas_exploris_2022_2023_12_WA1_4_n-monomer_11-3-22_rerun	-6.43	2.352	0.628	0.628	tr|A0A0D9RHW7|A0A0D9RHW7_CHLSB	0	K.GYGFVHFETQEAAER.A		A0A0D9RHW7
9515	3	611873	Dumas_exploris_2022_2023_12_WA1_4_n-monomer_11-3-22_rerun	0.21	2.427	0.619	0.619	tr|A0A0D9R4K9|A0A0D9R4K9_CHLSB	0	K.NRPEDYQGGR.T	PDIA6	A0A0D9R4K9
95233	2	611873	Dumas_exploris_2022_2023_12_WA1_4_n-monomer_11-3-22_rerun	-0.03	2.323	0.58	0.58	tr|A0A0D9S3A0|A0A0D9S3A0_CHLSB	5	R.ISEQFTAM*FR.R	TUBB3	A0A0D9S3A0
95268	3	611873	Dumas_exploris_2022_2023_12_WA1_4_n-monomer_11-3-22_rerun	-0.22	2.701	0.57	0.57	tr|A0A0D9RHW7|A0A0D9RHW7_CHLSB	0	K.GYGFVHFETQEAAER.A		A0A0D9RHW7
95761	3	611873	Dumas_exploris_2022_2023_12_WA1_4_n-monomer_11-3-22_rerun	-2.25	2.241	0.653	0.653	tr|A0A0D9S302|A0A0D9S302_CHLSB	0	R.APVIFSHSSAYSLC^ASR.R	DPEP1	A0A0D9S302
95822	2	611873	Dumas_exploris_2022_2023_12_WA1_4_n-monomer_11-3-22_rerun	-0.17	2.812	0.57	0.57	sp|P05787|K2C8_HUMAN_contaminant	0	K.LSELEAALQR.A	KRT8	P05787
96508	2	611873	Dumas_exploris_2022_2023_12_WA1_4_n-monomer_11-3-22_rerun	-5.39	2.051	0.227	0.227	sp|P05787|K2C8_HUMAN_contaminant	0	K.LSELEAALQR.A	KRT8	P05787
96583	3	611873	Dumas_exploris_2022_2023_12_WA1_4_n-monomer_11-3-22_rerun	0.45	2.974	0.788	0.788	sp|P05787|K2C8_HUMAN_contaminant	0	R.TEMENEFVLIKK.D	KRT8	P05787
96609	3	611873	Dumas_exploris_2022_2023_12_WA1_4_n-monomer_11-3-22_rerun	-0.43	2.493	0.759	0.759	sp|P05787|K2C8_HUMAN_contaminant	0	R.TEMENEFVLIKK.D	KRT8	P05787
96633	2	611873	Dumas_exploris_2022_2023_12_WA1_4_n-monomer_11-3-22_rerun	-0.12	3.334	0.742	0.742	tr|A0A0D9R0N8|A0A0D9R0N8_CHLSB	0	K.VAAIEALNDGELQK.A	ST13	A0A0D9R0N8
97075	2	611873	Dumas_exploris_2022_2023_12_WA1_4_n-monomer_11-3-22_rerun	0.91	2.416	0.602	0.602	tr|A0A0D9R434|A0A0D9R434_CHLSB	0	K.VDYLSSLGK.T	FLOT2	A0A0D9R434
97220	3	611873	Dumas_exploris_2022_2023_12_WA1_4_n-monomer_11-3-22_rerun	1.53	3.364	0.57	0.57	tr|A0A0D9RSN1|A0A0D9RSN1_CHLSB	0	R.NALVSHLDGTTPVC^EDIGR.S	UQCRC1	A0A0D9RSN1
97288	2	611873	Dumas_exploris_2022_2023_12_WA1_4_n-monomer_11-3-22_rerun	-0.38	2.322	0.516	0.516	tr|A0A0D9S2T3|A0A0D9S2T3_CHLSB	0	R.QLALWNPK.N	CORO1C	A0A0D9S2T3
97325	2	611873	Dumas_exploris_2022_2023_12_WA1_4_n-monomer_11-3-22_rerun	0.45	3.09	0.516	0.516	sp|P05787|K2C8_HUMAN_contaminant	0	K.LSELEAALQR.A	KRT8	P05787
97386	3	611873	Dumas_exploris_2022_2023_12_WA1_4_n-monomer_11-3-22_rerun	-0.32	3.846	0.7	0.7	tr|A0A0D9RSN1|A0A0D9RSN1_CHLSB	0	R.NALVSHLDGTTPVC^EDIGR.S	UQCRC1	A0A0D9RSN1
99390	3	611873	Dumas_exploris_2022_2023_12_WA1_4_n-monomer_11-3-22_rerun	0.14	2.319	0.657	0.657	tr|A0A0D9RV06|A0A0D9RV06_CHLSB	0	K.YYITIIDAPGHR.D	EEF1A2	A0A0D9RV06
99545	4	611873	Dumas_exploris_2022_2023_12_WA1_4_n-monomer_11-3-22_rerun	-0.49	2.573	0.722	0.722	tr|A0A0D9R4K9|A0A0D9R4K9_CHLSB	0	K.VGAVDADKHQSLGGQYGVQGFPTIK.I	PDIA6	A0A0D9R4K9
99574	3	611873	Dumas_exploris_2022_2023_12_WA1_4_n-monomer_11-3-22_rerun	0.86	2.859	0.691	0.691	tr|A0A0D9S9M0|A0A0D9S9M0_CHLSB	1	R.VAPEEHPVLLTEAPLNPK.A	ACTB	A0A0D9S9M0
99683	3	611873	Dumas_exploris_2022_2023_12_WA1_4_n-monomer_11-3-22_rerun	-0.22	3.088	0.649	0.649	sp|P02769|ALBU_BOVIN_contaminant	0	R.RPC^FSALTPDETYVPK.A	ALB	P02769
99693	4	611873	Dumas_exploris_2022_2023_12_WA1_4_n-monomer_11-3-22_rerun	0.05	2.736	0.579	0.579	tr|A0A0D9QZM1|A0A0D9QZM1_CHLSB	0	K.QEILENKDVVVQHVHFDGLGR.T	SAMM50	A0A0D9QZM1
99796	2	611873	Dumas_exploris_2022_2023_12_WA1_4_n-monomer_11-3-22_rerun	1.97	2.789	0.488	0.488	sp|A6NMY6|AXA2L_HUMAN_contaminant	1	R.DALNIETAIK.T	ANXA2P2	A6NMY6
99829	2	611873	Dumas_exploris_2022_2023_12_WA1_4_n-monomer_11-3-22_rerun	-1.15	2.274	0.749	0.749	tr|A0A0D9R924|A0A0D9R924_CHLSB	0	R.LLDAQLSTGGVVDPSK.S	PLEC	A0A0D9R924
99853	4	611873	Dumas_exploris_2022_2023_12_WA1_4_n-monomer_11-3-22_rerun	-0.12	2.994	0.665	0.665	tr|A0A0D9QZM1|A0A0D9QZM1_CHLSB	0	K.QEILENKDVVVQHVHFDGLGR.T	SAMM50	A0A0D9QZM1

## Sheet: Delta_bands_AGMsearch
ScanF	z	SrchID	SrchName	PPM	XCorr	deltaCorr	Uniq.deltacorr	Reference	Redun	Peptide	Gene Symbol	Accession
320	2	611872	Dumas_exploris_2022_2023_10_delta_5_n-monomer_11-3-22	-3.01	2.154	0	0.27	sp|Q01546|K22O_HUMAN_contaminant	0	R.HGDDLR.N	KRT76	Q01546
952	2	611872	Dumas_exploris_2022_2023_10_delta_5_n-monomer_11-3-22	-2.78	2.123	0	0.284	sp|Q01546|K22O_HUMAN_contaminant	0	R.HGDDLR.N	KRT76	Q01546
101492	2	611872	Dumas_exploris_2022_2023_10_delta_5_n-monomer_11-3-22	-1.89	3.154	0.518	0.518	sp|P35908|K22E_HUMAN_contaminant	1	K.LNDLEEALQQAK.E	KRT2	P35908
101751	2	611872	Dumas_exploris_2022_2023_10_delta_5_n-monomer_11-3-22	2.65	2.654	0.634	0.634	sp|P05787|K2C8_HUMAN_contaminant	0	R.ASLEAAIADAEQR.G	KRT8	P05787
102539	2	611872	Dumas_exploris_2022_2023_10_delta_5_n-monomer_11-3-22	-3.61	2.229	0.625	0.625	tr|A0A0D9RKG6|A0A0D9RKG6_CHLSB	0	K.VVIGM*DVAASEFYR.N	ENO3	A0A0D9RKG6
104285	2	611872	Dumas_exploris_2022_2023_10_delta_5_n-monomer_11-3-22	-4.45	2.305	0.597	0.597	sp|P05783|K1C18_HUMAN_contaminant	4	R.TVQSLEIDLDSMR.N	KRT18	P05783
104616	2	611872	Dumas_exploris_2022_2023_10_delta_5_n-monomer_11-3-22	-3.36	2.013	0.71	0.71	tr|A0A0D9RE13|A0A0D9RE13_CHLSB	5	K.SYELPDGQVITIGNER.F	ACTA1	A0A0D9RE13
104784	3	611872	Dumas_exploris_2022_2023_10_delta_5_n-monomer_11-3-22	-3.91	2.591	0.699	0.699	tr|A0A0D9R1G1|A0A0D9R1G1_CHLSB	5	R.AFVHWYVGEGM*EEGEFSEAR.E	TUBA1A	A0A0D9R1G1
104871	3	611872	Dumas_exploris_2022_2023_10_delta_5_n-monomer_11-3-22	-2.9	2.622	0.689	0.689	tr|A0A0D9R1G5|A0A0D9R1G5_CHLSB	1	R.AVC^M*LSNTTAVAEAWAR.L	TUBA1B	A0A0D9R1G5
104885	2	611872	Dumas_exploris_2022_2023_10_delta_5_n-monomer_11-3-22	-3.13	3.589	0.768	0.768	tr|A0A0D9R7F4|A0A0D9R7F4_CHLSB	0	K.LPQVAEEISGPLTSANK.I	FLOT1	A0A0D9R7F4
106654	2	611872	Dumas_exploris_2022_2023_10_delta_5_n-monomer_11-3-22	-3.8	2.134	0.694	0.694	sp|P04264|K2C1_HUMAN_contaminant	1	K.WELLQQVDTSTR.T	KRT1	P04264
106898	2	611872	Dumas_exploris_2022_2023_10_delta_5_n-monomer_11-3-22	-3.58	3.415	0.697	0.697	sp|P05783|K1C18_HUMAN_contaminant	3	R.QAQEYEALLNIK.V	KRT18	P05783
107088	3	611872	Dumas_exploris_2022_2023_10_delta_5_n-monomer_11-3-22	-2.2	3.441	0.757	0.757	tr|A0A0D9RDH4|A0A0D9RDH4_CHLSB	1	K.VEDM*AELTC^LNEASVLHNLK.D	MYH10	A0A0D9RDH4
107814	2	611872	Dumas_exploris_2022_2023_10_delta_5_n-monomer_11-3-22	-1.72	2.231	0.581	0.581	sp|P05783|K1C18_HUMAN_contaminant	3	R.QAQEYEALLNIK.V	KRT18	P05783
108476	3	611872	Dumas_exploris_2022_2023_10_delta_5_n-monomer_11-3-22	4.38	2.871	0.606	0.606	sp|P05783|K1C18_HUMAN_contaminant	4	K.IIEDLRAQIFANTVDNAR.I	KRT18	P05783
108534	2	611872	Dumas_exploris_2022_2023_10_delta_5_n-monomer_11-3-22	-3.15	2.958	0.766	0.766	sp|P04264|K2C1_HUMAN_contaminant	1	K.SLNNQFASFIDK.V	KRT1	P04264
108662	3	611872	Dumas_exploris_2022_2023_10_delta_5_n-monomer_11-3-22	4.46	2.683	0.69	0.69	sp|P02769|ALBU_BOVIN_contaminant	0	R.RHPYFYAPELLYYANK.Y	ALB	P02769
109209	3	611872	Dumas_exploris_2022_2023_10_delta_5_n-monomer_11-3-22	-2.14	2.807	0.62	0.62	sp|P00761|TRYP_PIG_contaminant	0	K.IITHPNFNGNTLDNDIM*LIK.L		P00761
110097	3	611872	Dumas_exploris_2022_2023_10_delta_5_n-monomer_11-3-22	-5.34	2.486	0.611	0.611	tr|A0A0D9SC49|A0A0D9SC49_CHLSB	1	R.LLEDGEEFNLGDALDSSNSM*QTIQK.T		A0A0D9SC49
110142	3	611872	Dumas_exploris_2022_2023_10_delta_5_n-monomer_11-3-22	-2.34	2.37	0.66	0.66	sp|P35527|K1C9_HUMAN_contaminant	1	R.HGVQELEIELQSQLSK.K	KRT9	P35527
110307	2	611872	Dumas_exploris_2022_2023_10_delta_5_n-monomer_11-3-22	-2.62	2.296	0.611	0.611	tr|A0A0D9R434|A0A0D9R434_CHLSB	0	K.IGEAEAAVIEAMGK.A	FLOT2	A0A0D9R434
110333	2	611872	Dumas_exploris_2022_2023_10_delta_5_n-monomer_11-3-22	-2.49	2.791	0.597	0.597	tr|A0A0D9R434|A0A0D9R434_CHLSB	0	K.IGEAEAAVIEAMGK.A	FLOT2	A0A0D9R434
110464	3	611872	Dumas_exploris_2022_2023_10_delta_5_n-monomer_11-3-22	-2.39	2.846	0.682	0.682	tr|A0A0D9RV86|A0A0D9RV86_CHLSB	0	R.AEPEDHYFLLTEPPLNTPENR.E	ACTR3	A0A0D9RV86
110478	3	611872	Dumas_exploris_2022_2023_10_delta_5_n-monomer_11-3-22	-2.96	3.852	0.641	0.641	tr|A0A0D9R6E6|A0A0D9R6E6_CHLSB	0	R.IAQLEEELEEEQGNTELINDR.L	MYH9	A0A0D9R6E6
110511	3	611872	Dumas_exploris_2022_2023_10_delta_5_n-monomer_11-3-22	-2.85	2.938	0.702	0.702	tr|A0A0D9R1G1|A0A0D9R1G1_CHLSB	5	R.IHFPLATYAPVISAEK.A	TUBA1A	A0A0D9R1G1
110850	2	611872	Dumas_exploris_2022_2023_10_delta_5_n-monomer_11-3-22	-3.25	2.881	0.709	0.709	tr|A0A0D9RE13|A0A0D9RE13_CHLSB	5	K.SYELPDGQVITIGNER.F	ACTA1	A0A0D9RE13
111461	3	611872	Dumas_exploris_2022_2023_10_delta_5_n-monomer_11-3-22	-2.49	2.647	0.748	0.748	tr|A0A0D9R1G1|A0A0D9R1G1_CHLSB	5	R.IHFPLATYAPVISAEK.A	TUBA1A	A0A0D9R1G1
111942	3	611872	Dumas_exploris_2022_2023_10_delta_5_n-monomer_11-3-22	-3	2.885	0.686	0.686	tr|A0A0D9R6E6|A0A0D9R6E6_CHLSB	0	K.M*QQNIQELEEQLEEEESAR.Q	MYH9	A0A0D9R6E6
112131	2	611872	Dumas_exploris_2022_2023_10_delta_5_n-monomer_11-3-22	-2.2	2.689	0.71	0.71	sp|P05783|K1C18_HUMAN_contaminant	4	R.TVQSLEIDLDSMR.N	KRT18	P05783
112348	2	611872	Dumas_exploris_2022_2023_10_delta_5_n-monomer_11-3-22	-2.32	2.224	0.795	0.795	tr|A0A0D9R924|A0A0D9R924_CHLSB	0	K.GIYQSLEGAVQAGQLK.V	PLEC	A0A0D9R924
112485	3	611872	Dumas_exploris_2022_2023_10_delta_5_n-monomer_11-3-22	-1.16	2.205	0.793	0.793	tr|A0A0D9R924|A0A0D9R924_CHLSB	0	R.C^RPDQLTGLSLLPLSEK.A	PLEC	A0A0D9R924
113161	3	611872	Dumas_exploris_2022_2023_10_delta_5_n-monomer_11-3-22	-1.91	3.629	0.713	0.713	tr|A0A0D9SC49|A0A0D9SC49_CHLSB	1	R.LLEDGEEFNLGDALDSSNSM*QTIQK.T		A0A0D9SC49
114068	3	611872	Dumas_exploris_2022_2023_10_delta_5_n-monomer_11-3-22	-3.02	4.438	0.735	0.735	tr|A0A0D9SC49|A0A0D9SC49_CHLSB	1	R.LLEDGEEFNLGDALDSSNSM*QTIQK.T		A0A0D9SC49
11441	2	611872	Dumas_exploris_2022_2023_10_delta_5_n-monomer_11-3-22	-4.66	2.135	0.368	0.368	tr|A0A0D9QV84|A0A0D9QV84_CHLSB	0	K.AATLAER.S	SERPINH1	A0A0D9QV84
114792	2	611872	Dumas_exploris_2022_2023_10_delta_5_n-monomer_11-3-22	-3.77	2.337	0.648	0.648	tr|A0A0D9RRR2|A0A0D9RRR2_CHLSB	1	K.EVTWEVLEGEVEK.E	SSB	A0A0D9RRR2
114849	2	611872	Dumas_exploris_2022_2023_10_delta_5_n-monomer_11-3-22	-3.62	3.261	0.751	0.751	tr|A0A0D9R1G1|A0A0D9R1G1_CHLSB	3	K.TIGGGDDSFNTFFSETGAGK.H	TUBA1A	A0A0D9R1G1
114960	3	611872	Dumas_exploris_2022_2023_10_delta_5_n-monomer_11-3-22	-3.91	4.337	0.737	0.737	tr|A0A0D9SC49|A0A0D9SC49_CHLSB	1	R.LLEDGEEFNLGDALDSSNSM*QTIQK.T		A0A0D9SC49
116553	3	611872	Dumas_exploris_2022_2023_10_delta_5_n-monomer_11-3-22	-2.15	3.089	0.698	0.698	tr|A0A0D9RH56|A0A0D9RH56_CHLSB	0	R.SPAIAAVGPIEQLPDFK.Q	PMPCB	A0A0D9RH56
116844	3	611872	Dumas_exploris_2022_2023_10_delta_5_n-monomer_11-3-22	1.58	2.487	0.627	0.627	tr|A0A0D9S9M0|A0A0D9S9M0_CHLSB	1	K.DLYANTVLSGGTTMYPGIADR.M	ACTB	A0A0D9S9M0
117443	3	611872	Dumas_exploris_2022_2023_10_delta_5_n-monomer_11-3-22	0.1	2.489	0.577	0.577	tr|A0A0D9SC49|A0A0D9SC49_CHLSB	1	R.LLEDGEEFNLGDALDSSNSM*QTIQK.T		A0A0D9SC49
117516	2	611872	Dumas_exploris_2022_2023_10_delta_5_n-monomer_11-3-22	-1.27	2.954	0.824	0.824	tr|A0A0D9R924|A0A0D9R924_CHLSB	0	R.C^ITDPQTGLC^LLPLK.E	PLEC	A0A0D9R924
117970	3	611872	Dumas_exploris_2022_2023_10_delta_5_n-monomer_11-3-22	-3.2	3.124	0.721	0.721	tr|A0A0D9S8Q7|A0A0D9S8Q7_CHLSB	0	K.LAM*QEFM*ILPVGAANFK.E	ENO1	A0A0D9S8Q7
118357	2	611872	Dumas_exploris_2022_2023_10_delta_5_n-monomer_11-3-22	-1.41	2.027	0.582	0.582	tr|A0A0D9R434|A0A0D9R434_CHLSB	0	R.SILGTLTVEQIYQDR.D	FLOT2	A0A0D9R434
118370	3	611872	Dumas_exploris_2022_2023_10_delta_5_n-monomer_11-3-22	-2.15	4.084	0.771	0.771	tr|A0A0D9S2T3|A0A0D9S2T3_CHLSB	0	R.YFEITDESPYVHYLNTFSSK.E	CORO1C	A0A0D9S2T3
118396	2	611872	Dumas_exploris_2022_2023_10_delta_5_n-monomer_11-3-22	-2.03	2.11	0.694	0.694	tr|A0A0D9R1G5|A0A0D9R1G5_CHLSB	1	R.SIQFVDWC^PTGFK.V	TUBA1B	A0A0D9R1G5
118503	3	611872	Dumas_exploris_2022_2023_10_delta_5_n-monomer_11-3-22	-2.89	4.463	0.773	0.773	tr|A0A0D9RV86|A0A0D9RV86_CHLSB	0	K.GVDDLDFFIGDEAIEKPTYATK.W	ACTR3	A0A0D9RV86
118596	3	611872	Dumas_exploris_2022_2023_10_delta_5_n-monomer_11-3-22	-1.97	2.233	0.675	0.675	tr|A0A0D9SC49|A0A0D9SC49_CHLSB	1	R.LLEDGEEFNLGDALDSSNSMQTIQK.T		A0A0D9SC49
118660	2	611872	Dumas_exploris_2022_2023_10_delta_5_n-monomer_11-3-22	-2.99	2.616	0.736	0.736	tr|A0A0D9R1G1|A0A0D9R1G1_CHLSB	4	R.TIQFVDWC^PTGFK.V	TUBA1A	A0A0D9R1G1
118968	3	611872	Dumas_exploris_2022_2023_10_delta_5_n-monomer_11-3-22	-6.22	2.439	0.677	0.677	tr|A0A0D9R6E6|A0A0D9R6E6_CHLSB	0	K.LQLQEQLQAETELC^AEAEELR.A	MYH9	A0A0D9R6E6
119058	2	611872	Dumas_exploris_2022_2023_10_delta_5_n-monomer_11-3-22	-4.31	3.26	0.73	0.73	tr|A0A0D9R1G1|A0A0D9R1G1_CHLSB	2	R.AVFVDLEPTVIDEVR.T	TUBA1A	A0A0D9R1G1
119086	2	611872	Dumas_exploris_2022_2023_10_delta_5_n-monomer_11-3-22	-2.67	2.852	0.691	0.691	sp|P05787|K2C8_HUMAN_contaminant	0	R.LEGLTDEINFLR.Q	KRT8	P05787
119509	2	611872	Dumas_exploris_2022_2023_10_delta_5_n-monomer_11-3-22	-4.41	2.818	0.686	0.686	tr|A0A0D9QV84|A0A0D9QV84_CHLSB	0	R.SAGLAFSLYQAMAK.D	SERPINH1	A0A0D9QV84
119660	3	611872	Dumas_exploris_2022_2023_10_delta_5_n-monomer_11-3-22	-2.43	2.812	0.758	0.758	tr|A0A0D9R7F4|A0A0D9R7F4_CHLSB	0	K.VASSDLVNM*GISVVSYTLK.D	FLOT1	A0A0D9R7F4
119823	2	611872	Dumas_exploris_2022_2023_10_delta_5_n-monomer_11-3-22	-2.42	2.527	0.589	0.589	sp|P05787|K2C8_HUMAN_contaminant	0	K.LEAELGNMQGLVEDFK.N	KRT8	P05787
120168	2	611872	Dumas_exploris_2022_2023_10_delta_5_n-monomer_11-3-22	-1.74	3.406	0.669	0.669	tr|A0A0D9S2T3|A0A0D9S2T3_CHLSB	0	R.AIFLADGNVFTTGFSR.M	CORO1C	A0A0D9S2T3
121586	2	611872	Dumas_exploris_2022_2023_10_delta_5_n-monomer_11-3-22	-3.1	2.26	0.682	0.682	sp|P05783|K1C18_HUMAN_contaminant	3	R.QAQEYEALLNIK.V	KRT18	P05783
12194	2	611872	Dumas_exploris_2022_2023_10_delta_5_n-monomer_11-3-22	-1.65	2.18	0.476	0.476	tr|A0A0D9R924|A0A0D9R924_CHLSB	0	K.M*SAAQALK.K	PLEC	A0A0D9R924
122316	3	611872	Dumas_exploris_2022_2023_10_delta_5_n-monomer_11-3-22	-5.06	3.11	0.616	0.616	tr|A0A0D9R6E6|A0A0D9R6E6_CHLSB	0	K.DFSALESQLQDTQELLQEENR.Q	MYH9	A0A0D9R6E6
123275	3	611872	Dumas_exploris_2022_2023_10_delta_5_n-monomer_11-3-22	-3.41	2.713	0.626	0.626	sp|P05783|K1C18_HUMAN_contaminant	3	R.LQLETEIEALKEELLFM*K.K	KRT18	P05783
124046	3	611872	Dumas_exploris_2022_2023_10_delta_5_n-monomer_11-3-22	-3.45	2.864	0.759	0.759	sp|P05783|K1C18_HUMAN_contaminant	4	R.YALQM*EQLNGILLHLESELAQTR.A	KRT18	P05783
124090	3	611872	Dumas_exploris_2022_2023_10_delta_5_n-monomer_11-3-22	-3.42	5.145	0.75	0.75	sp|P05783|K1C18_HUMAN_contaminant	4	R.YALQM*EQLNGILLHLESELAQTR.A	KRT18	P05783
127649	3	611872	Dumas_exploris_2022_2023_10_delta_5_n-monomer_11-3-22	-4.78	2.516	0.681	0.681	tr|A0A0D9S9M0|A0A0D9S9M0_CHLSB	0	K.M*TQIM*FETFNTPAM*YVAIQAVLSLYASGR.T	ACTB	A0A0D9S9M0
16846	2	611872	Dumas_exploris_2022_2023_10_delta_5_n-monomer_11-3-22	-2.74	2.133	0.58	0.58	tr|A0A0D9S2T3|A0A0D9S2T3_CHLSB	0	R.HVFGQAVK.N	CORO1C	A0A0D9S2T3
20574	2	611872	Dumas_exploris_2022_2023_10_delta_5_n-monomer_11-3-22	-5.94	2.197	0.577	0.577	tr|A0A0D9RJU1|A0A0D9RJU1_CHLSB	0	R.QQYESVAAK.N	VIM	A0A0D9RJU1
2280	2	611872	Dumas_exploris_2022_2023_10_delta_5_n-monomer_11-3-22	-3.62	2.002	0	0.278	sp|Q01546|K22O_HUMAN_contaminant	0	R.HGDDLR.N	KRT76	Q01546
23638	3	611872	Dumas_exploris_2022_2023_10_delta_5_n-monomer_11-3-22	-2.43	2.433	0.512	0.512	tr|A0A0D9SC49|A0A0D9SC49_CHLSB	1	R.KVIDDTNVTR.L		A0A0D9SC49
25006	2	611872	Dumas_exploris_2022_2023_10_delta_5_n-monomer_11-3-22	-2.75	2.115	0.551	0.551	tr|A0A0D9R8L5|A0A0D9R8L5_CHLSB	0	R.LPNAPSQDGK.E	YBX3	A0A0D9R8L5
25494	2	611872	Dumas_exploris_2022_2023_10_delta_5_n-monomer_11-3-22	-4.4	2.212	0.651	0.651	tr|A0A0D9R8L5|A0A0D9R8L5_CHLSB	0	R.LPNAPSQDGK.E	YBX3	A0A0D9R8L5
25995	2	611872	Dumas_exploris_2022_2023_10_delta_5_n-monomer_11-3-22	-2.14	2.555	0.66	0.66	tr|A0A0D9R8L5|A0A0D9R8L5_CHLSB	0	R.LPNAPSQDGK.E	YBX3	A0A0D9R8L5
26563	3	611872	Dumas_exploris_2022_2023_10_delta_5_n-monomer_11-3-22	-1.99	2.824	0.339	0.339	sp|P04264|K2C1_HUMAN_contaminant	11	R.NKYEDEINKR.T	KRT1	P04264
27279	2	611872	Dumas_exploris_2022_2023_10_delta_5_n-monomer_11-3-22	-4.11	2.131	0.633	0.633	tr|A0A0D9R924|A0A0D9R924_CHLSB	0	R.LLEAAAQSSK.G	PLEC	A0A0D9R924
28750	2	611872	Dumas_exploris_2022_2023_10_delta_5_n-monomer_11-3-22	-1.98	2.212	0.722	0.722	tr|A0A0D9RE13|A0A0D9RE13_CHLSB	5	K.DSYVGDEAQSK.R	ACTA1	A0A0D9RE13
29340	2	611872	Dumas_exploris_2022_2023_10_delta_5_n-monomer_11-3-22	-2.34	3.68	0.784	0.784	sp|P35527|K1C9_HUMAN_contaminant	0	R.SGGGGGGGLGSGGSIR.S	KRT9	P35527
30855	2	611872	Dumas_exploris_2022_2023_10_delta_5_n-monomer_11-3-22	-5.78	2.191	0.551	0.551	tr|A0A0D9SC49|A0A0D9SC49_CHLSB	3	K.VIDDTNVTR.L		A0A0D9SC49
32014	2	611872	Dumas_exploris_2022_2023_10_delta_5_n-monomer_11-3-22	-1.94	2.245	0.549	0.549	tr|A0A0D9SC49|A0A0D9SC49_CHLSB	3	K.VIDDTNVTR.L		A0A0D9SC49
32578	2	611872	Dumas_exploris_2022_2023_10_delta_5_n-monomer_11-3-22	-2.25	2.261	0.613	0.613	tr|A0A0D9SC49|A0A0D9SC49_CHLSB	3	K.VIDDTNVTR.L		A0A0D9SC49
32837	3	611872	Dumas_exploris_2022_2023_10_delta_5_n-monomer_11-3-22	-2.88	2.524	0.592	0.592	tr|A0A0D9RKG6|A0A0D9RKG6_CHLSB	0	R.IGAEVYHHLK.G	ENO3	A0A0D9RKG6
33064	2	611872	Dumas_exploris_2022_2023_10_delta_5_n-monomer_11-3-22	-3.6	2.26	0.56	0.56	tr|A0A0D9SC49|A0A0D9SC49_CHLSB	3	K.VIDDTNVTR.L		A0A0D9SC49
33975	2	611872	Dumas_exploris_2022_2023_10_delta_5_n-monomer_11-3-22	-2.07	2.825	0.719	0.719	tr|A0A0D9S2T3|A0A0D9S2T3_CHLSB	0	R.NGSLIC^TASK.D	CORO1C	A0A0D9S2T3
34850	2	611872	Dumas_exploris_2022_2023_10_delta_5_n-monomer_11-3-22	-2.62	2.084	0.588	0.588	tr|A0A0D9RFF1|A0A0D9RFF1_CHLSB	6	K.AGFAGDDAPR.A		A0A0D9RFF1
36581	2	611872	Dumas_exploris_2022_2023_10_delta_5_n-monomer_11-3-22	-2.92	2.013	0.486	0.486	tr|A0A0D9RFF1|A0A0D9RFF1_CHLSB	6	K.IIAPPER.K		A0A0D9RFF1
36843	2	611872	Dumas_exploris_2022_2023_10_delta_5_n-monomer_11-3-22	-2.34	2.487	0.368	0.368	sp|P05787|K2C8_HUMAN_contaminant	1	R.QLETLGQEK.L	KRT8	P05787
37445	3	611872	Dumas_exploris_2022_2023_10_delta_5_n-monomer_11-3-22	-3.35	2.673	0.745	0.745	sp|P05783|K1C18_HUMAN_contaminant	2	R.QSVENDIHGLRK.V	KRT18	P05783
39231	2	611872	Dumas_exploris_2022_2023_10_delta_5_n-monomer_11-3-22	-2.5	2.332	0.721	0.721	tr|A0A0D9S8Q7|A0A0D9S8Q7_CHLSB	0	K.LM*IEM*DGTENK.S	ENO1	A0A0D9S8Q7
39865	3	611872	Dumas_exploris_2022_2023_10_delta_5_n-monomer_11-3-22	-3.36	2.201	0.627	0.627	tr|A0A0D9R8S0|A0A0D9R8S0_CHLSB	0	K.DLM*PHDLAR.A	HADHB	A0A0D9R8S0
40973	2	611872	Dumas_exploris_2022_2023_10_delta_5_n-monomer_11-3-22	-2.19	2.108	0.385	0.385	sp|P13647|K2C5_HUMAN_contaminant	1	K.AQYEEIANR.S	KRT5	P13647
41762	2	611872	Dumas_exploris_2022_2023_10_delta_5_n-monomer_11-3-22	-3.43	2.079	0.696	0.696	sp|P05783|K1C18_HUMAN_contaminant	2	R.STFSTNYR.S	KRT18	P05783
42791	2	611872	Dumas_exploris_2022_2023_10_delta_5_n-monomer_11-3-22	-3.9	2.094	0.5	0.5	sp|P05783|K1C18_HUMAN_contaminant	4	K.ASLENSLR.E	KRT18	P05783
43549	2	611872	Dumas_exploris_2022_2023_10_delta_5_n-monomer_11-3-22	-4.83	2.549	0.551	0.551	tr|A0A0D9RKG6|A0A0D9RKG6_CHLSB	0	K.TAIQAAGYPDK.V	ENO3	A0A0D9RKG6
45440	2	611872	Dumas_exploris_2022_2023_10_delta_5_n-monomer_11-3-22	-2.57	2.005	0.316	0.316	sp|P05783|K1C18_HUMAN_contaminant	2	R.AQYDELAR.K	KRT18	P05783
45755	2	611872	Dumas_exploris_2022_2023_10_delta_5_n-monomer_11-3-22	-2.58	2.096	0.638	0.638	tr|A0A0D9R4H6|A0A0D9R4H6_CHLSB	3	K.EVDEQM*LNVQNK.N		A0A0D9R4H6
45830	2	611872	Dumas_exploris_2022_2023_10_delta_5_n-monomer_11-3-22	-2.63	3.71	0.744	0.744	tr|A0A0D9S7K7|A0A0D9S7K7_CHLSB	0	K.AADPPAENSSAPEAEQGGAE.-	YBX1	A0A0D9S7K7
46281	2	611872	Dumas_exploris_2022_2023_10_delta_5_n-monomer_11-3-22	-2.32	2.164	0.485	0.485	tr|A0A0D9RRR2|A0A0D9RRR2_CHLSB	0	K.AELM*EISEDK.T	SSB	A0A0D9RRR2
48777	3	611872	Dumas_exploris_2022_2023_10_delta_5_n-monomer_11-3-22	-4.55	3.245	0.644	0.644	tr|A0A0D9S9M0|A0A0D9S9M0_CHLSB	1	K.QEYDESGPSIVHR.K	ACTB	A0A0D9S9M0
49116	3	611872	Dumas_exploris_2022_2023_10_delta_5_n-monomer_11-3-22	-3	2.807	0.639	0.639	tr|A0A0D9S9M0|A0A0D9S9M0_CHLSB	1	K.QEYDESGPSIVHR.K	ACTB	A0A0D9S9M0
49158	2	611872	Dumas_exploris_2022_2023_10_delta_5_n-monomer_11-3-22	-8.31	2.003	0.488	0.488	tr|A0A0D9R4H6|A0A0D9R4H6_CHLSB	5	K.TAVC^DIPPR.G		A0A0D9R4H6
49314	3	611872	Dumas_exploris_2022_2023_10_delta_5_n-monomer_11-3-22	-3.97	2.335	0.67	0.67	tr|A0A0D9RJU1|A0A0D9RJU1_CHLSB	0	R.DGQVINETSQHHDDLE.-	VIM	A0A0D9RJU1
49619	3	611872	Dumas_exploris_2022_2023_10_delta_5_n-monomer_11-3-22	-4.01	3.07	0.682	0.682	tr|A0A0D9S9M0|A0A0D9S9M0_CHLSB	1	K.QEYDESGPSIVHR.K	ACTB	A0A0D9S9M0
49819	2	611872	Dumas_exploris_2022_2023_10_delta_5_n-monomer_11-3-22	-2.38	2.042	0.182	0.182	sp|P05783|K1C18_HUMAN_contaminant	4	R.LASYLDR.V	KRT18	P05783
50182	2	611872	Dumas_exploris_2022_2023_10_delta_5_n-monomer_11-3-22	-2.08	2.861	0.601	0.601	tr|A0A0D9QV84|A0A0D9QV84_CHLSB	0	K.KAVAISLPK.G	SERPINH1	A0A0D9QV84
50251	2	611872	Dumas_exploris_2022_2023_10_delta_5_n-monomer_11-3-22	-2.01	2.268	0.361	0.361	tr|A0A0D9RV06|A0A0D9RV06_CHLSB	1	K.QLIVGVNK.M	EEF1A2	A0A0D9RV06
50492	2	611872	Dumas_exploris_2022_2023_10_delta_5_n-monomer_11-3-22	-4.17	2.363	0.726	0.726	tr|A0A0D9SAP7|A0A0D9SAP7_CHLSB	1	R.VHIEIGPDGR.V	HNRNPH2	A0A0D9SAP7
50848	3	611872	Dumas_exploris_2022_2023_10_delta_5_n-monomer_11-3-22	-3.22	2.455	0.585	0.585	tr|A0A0D9SAP7|A0A0D9SAP7_CHLSB	1	R.VHIEIGPDGR.V	HNRNPH2	A0A0D9SAP7
51277	3	611872	Dumas_exploris_2022_2023_10_delta_5_n-monomer_11-3-22	-2.85	2.429	0.575	0.575	sp|P05783|K1C18_HUMAN_contaminant	2	R.QSVENDIHGLR.K	KRT18	P05783
51894	3	611872	Dumas_exploris_2022_2023_10_delta_5_n-monomer_11-3-22	-2.9	2.412	0.596	0.596	sp|P05783|K1C18_HUMAN_contaminant	2	R.QSVENDIHGLR.K	KRT18	P05783
52224	2	611872	Dumas_exploris_2022_2023_10_delta_5_n-monomer_11-3-22	-3.04	2.474	0.452	0.452	tr|A0A0D9R924|A0A0D9R924_CHLSB	0	R.FPVTEAVNK.G	PLEC	A0A0D9R924
5316	3	611872	Dumas_exploris_2022_2023_10_delta_5_n-monomer_11-3-22	-5.76	2.867	0.608	0.608	tr|A0A0D9S7K7|A0A0D9S7K7_CHLSB	0	R.RPENPKPQDGK.E	YBX1	A0A0D9S7K7
53354	3	611872	Dumas_exploris_2022_2023_10_delta_5_n-monomer_11-3-22	-3.16	2.728	0.595	0.595	sp|P05787|K2C8_HUMAN_contaminant	0	R.LQAEIEGLKGQR.A	KRT8	P05787
5338	3	611872	Dumas_exploris_2022_2023_10_delta_5_n-monomer_11-3-22	-6.67	2.727	0.733	0.733	tr|A0A0D9RRR2|A0A0D9RRR2_CHLSB	0	R.AREETDKEEPASK.Q	SSB	A0A0D9RRR2
5370	2	611872	Dumas_exploris_2022_2023_10_delta_5_n-monomer_11-3-22	-6.35	2.026	0.497	0.497	tr|A0A0D9SBS7|A0A0D9SBS7_CHLSB	1	K.KLEDGPK.F		A0A0D9SBS7
5383	2	611872	Dumas_exploris_2022_2023_10_delta_5_n-monomer_11-3-22	-6.1	2.447	0.67	0.67	sp|P35527|K1C9_HUMAN_contaminant	1	R.GGSGGSYGR.G	KRT9	P35527
53984	2	611872	Dumas_exploris_2022_2023_10_delta_5_n-monomer_11-3-22	-2.54	2.293	0.62	0.62	tr|A0A0D9RV86|A0A0D9RV86_CHLSB	0	K.QYTGINAISK.K	ACTR3	A0A0D9RV86
5403	2	611872	Dumas_exploris_2022_2023_10_delta_5_n-monomer_11-3-22	-6.4	2.354	0.321	0.321	tr|A0A0D9RKG6|A0A0D9RKG6_CHLSB	0	K.AVEHINK.T	ENO3	A0A0D9RKG6
5431	2	611872	Dumas_exploris_2022_2023_10_delta_5_n-monomer_11-3-22	-6.09	2.214	0.68	0.68	tr|A0A0D9S8Q7|A0A0D9S8Q7_CHLSB	0	K.SPDDPSR.Y	ENO1	A0A0D9S8Q7
54763	2	611872	Dumas_exploris_2022_2023_10_delta_5_n-monomer_11-3-22	-3.53	3.434	0.765	0.765	tr|A0A0D9S7K7|A0A0D9S7K7_CHLSB	0	K.GAEAANVTGPGGVPVQGSK.Y	YBX1	A0A0D9S7K7
56565	2	611872	Dumas_exploris_2022_2023_10_delta_5_n-monomer_11-3-22	-3.41	2.015	0.249	0.249	sp|P00761|TRYP_PIG_contaminant	0	R.VATVSLPR.S		P00761
56901	4	611872	Dumas_exploris_2022_2023_10_delta_5_n-monomer_11-3-22	-2.92	3.728	0.697	0.697	tr|A0A0D9S7K7|A0A0D9S7K7_CHLSB	0	R.RPQYSNPPVQGEVM*EGADNQGAGEQGRPVR.Q	YBX1	A0A0D9S7K7
57254	3	611872	Dumas_exploris_2022_2023_10_delta_5_n-monomer_11-3-22	-3.78	2.381	0.631	0.631	tr|A0A0D9R8L5|A0A0D9R8L5_CHLSB	2	K.EDVFVHQTAIK.K	YBX3	A0A0D9R8L5
57477	3	611872	Dumas_exploris_2022_2023_10_delta_5_n-monomer_11-3-22	-2.96	2.517	0.654	0.654	sp|P05783|K1C18_HUMAN_contaminant	4	R.VKYETELAMR.Q	KRT18	P05783
57537	2	611872	Dumas_exploris_2022_2023_10_delta_5_n-monomer_11-3-22	-2.64	2.345	0.725	0.725	tr|A0A0D9R924|A0A0D9R924_CHLSB	0	R.VVIVDPETGK.E	PLEC	A0A0D9R924
57582	3	611872	Dumas_exploris_2022_2023_10_delta_5_n-monomer_11-3-22	-2.85	3.195	0.605	0.605	tr|A0A0D9R7F4|A0A0D9R7F4_CHLSB	0	R.M*RGEAEAFAIGAR.A	FLOT1	A0A0D9R7F4
58118	2	611872	Dumas_exploris_2022_2023_10_delta_5_n-monomer_11-3-22	-3.47	2.217	0.547	0.547	tr|A0A0D9RH56|A0A0D9RH56_CHLSB	0	R.IDAVNAETIR.E	PMPCB	A0A0D9RH56
58270	2	611872	Dumas_exploris_2022_2023_10_delta_5_n-monomer_11-3-22	-3	2.204	0.511	0.511	tr|A0A0D9R8S0|A0A0D9R8S0_CHLSB	0	R.LEQDEYALR.S	HADHB	A0A0D9R8S0
58461	2	611872	Dumas_exploris_2022_2023_10_delta_5_n-monomer_11-3-22	-2.78	2.189	0.725	0.725	tr|A0A0D9RFF1|A0A0D9RFF1_CHLSB	2	R.GYSFTTTAER.E		A0A0D9RFF1
59056	2	611872	Dumas_exploris_2022_2023_10_delta_5_n-monomer_11-3-22	-3.05	2.628	0.586	0.586	sp|P05787|K2C8_HUMAN_contaminant	0	R.AEAESMYQIK.Y	KRT8	P05787
59244	2	611872	Dumas_exploris_2022_2023_10_delta_5_n-monomer_11-3-22	-3.38	2.075	0.57	0.57	sp|P05783|K1C18_HUMAN_contaminant	4	K.YETELAMR.Q	KRT18	P05783
59779	3	611872	Dumas_exploris_2022_2023_10_delta_5_n-monomer_11-3-22	-2.67	3.591	0.756	0.756	tr|A0A0D9R8L5|A0A0D9R8L5_CHLSB	0	K.DGVPEGAQLQGPVHR.N	YBX3	A0A0D9R8L5
60256	2	611872	Dumas_exploris_2022_2023_10_delta_5_n-monomer_11-3-22	-2.97	2.159	0.653	0.653	sp|P05787|K2C8_HUMAN_contaminant	1	R.QLYEEEIR.E	KRT8	P05787
62695	2	611872	Dumas_exploris_2022_2023_10_delta_5_n-monomer_11-3-22	-3.29	2.231	0.655	0.655	tr|A0A0D9R8S0|A0A0D9R8S0_CHLSB	0	R.DFM*YVSQDPK.D	HADHB	A0A0D9R8S0
62765	2	611872	Dumas_exploris_2022_2023_10_delta_5_n-monomer_11-3-22	-3.14	2.042	0.617	0.617	sp|P05787|K2C8_HUMAN_contaminant	0	K.LVSESSDVLPK.-	KRT8	P05787
63319	2	611872	Dumas_exploris_2022_2023_10_delta_5_n-monomer_11-3-22	-3.84	2.633	0.638	0.638	sp|P05787|K2C8_HUMAN_contaminant	0	K.LVSESSDVLPK.-	KRT8	P05787
63851	2	611872	Dumas_exploris_2022_2023_10_delta_5_n-monomer_11-3-22	-3.38	2.408	0.571	0.571	sp|P05787|K2C8_HUMAN_contaminant	0	K.LVSESSDVLPK.-	KRT8	P05787
64097	3	611872	Dumas_exploris_2022_2023_10_delta_5_n-monomer_11-3-22	-3.62	2.288	0.507	0.507	tr|A0A0D9QV84|A0A0D9QV84_CHLSB	0	K.LQIVEM*PLAHK.L	SERPINH1	A0A0D9QV84
64534	2	611872	Dumas_exploris_2022_2023_10_delta_5_n-monomer_11-3-22	-2.96	2.151	0.656	0.656	tr|A0A0D9R8L5|A0A0D9R8L5_CHLSB	1	R.NGYGFINR.N	YBX3	A0A0D9R8L5
6533	2	611872	Dumas_exploris_2022_2023_10_delta_5_n-monomer_11-3-22	-4.41	2.101	0.567	0.567	sp|P05783|K1C18_HUMAN_contaminant	4	K.VVSETNDTK.V	KRT18	P05783
65619	2	611872	Dumas_exploris_2022_2023_10_delta_5_n-monomer_11-3-22	-8.2	2.154	0.736	0.736	tr|A0A0D9S0P0|A0A0D9S0P0_CHLSB	0	K.FADLTDAAAR.N	GFAP	A0A0D9S0P0
66273	2	611872	Dumas_exploris_2022_2023_10_delta_5_n-monomer_11-3-22	-2.91	2.744	0.553	0.553	sp|P05783|K1C18_HUMAN_contaminant	3	K.LEAEIATYR.R	KRT18	P05783
66915	2	611872	Dumas_exploris_2022_2023_10_delta_5_n-monomer_11-3-22	-3.75	2.745	0.539	0.539	sp|P05783|K1C18_HUMAN_contaminant	3	K.LEAEIATYR.R	KRT18	P05783
6773	3	611872	Dumas_exploris_2022_2023_10_delta_5_n-monomer_11-3-22	-5.89	2.333	0.585	0.585	tr|A0A0D9QV84|A0A0D9QV84_CHLSB	0	K.KPAAAAAPGTAEK.L	SERPINH1	A0A0D9QV84
67845	2	611872	Dumas_exploris_2022_2023_10_delta_5_n-monomer_11-3-22	-3.75	2.729	0.647	0.647	sp|P05783|K1C18_HUMAN_contaminant	4	R.AQIFANTVDNAR.I	KRT18	P05783
68021	2	611872	Dumas_exploris_2022_2023_10_delta_5_n-monomer_11-3-22	-2.32	2.226	0.538	0.538	tr|A0A0D9S0P0|A0A0D9S0P0_CHLSB	0	R.LEAENNLAAYR.Q	GFAP	A0A0D9S0P0
68040	2	611872	Dumas_exploris_2022_2023_10_delta_5_n-monomer_11-3-22	-2.8	2.402	0.517	0.517	sp|P05783|K1C18_HUMAN_contaminant	3	K.LEAEIATYR.R	KRT18	P05783
68118	2	611872	Dumas_exploris_2022_2023_10_delta_5_n-monomer_11-3-22	-4.13	2.147	0.484	0.484	tr|A0A0D9R8W0|A0A0D9R8W0_CHLSB	0	K.ENVILINK.A	LSG1	A0A0D9R8W0
68735	2	611872	Dumas_exploris_2022_2023_10_delta_5_n-monomer_11-3-22	-3.91	2.067	0.51	0.51	tr|A0A0D9R8W0|A0A0D9R8W0_CHLSB	0	K.ENVILINK.A	LSG1	A0A0D9R8W0
69332	2	611872	Dumas_exploris_2022_2023_10_delta_5_n-monomer_11-3-22	-2.64	2.099	0.522	0.522	tr|A0A0D9R8W0|A0A0D9R8W0_CHLSB	0	K.ENVILINK.A	LSG1	A0A0D9R8W0
69581	3	611872	Dumas_exploris_2022_2023_10_delta_5_n-monomer_11-3-22	-1.11	2.563	0.668	0.668	tr|A0A0D9R434|A0A0D9R434_CHLSB	0	R.KIGEAEAAVIEAM*GK.A	FLOT2	A0A0D9R434
69967	2	611872	Dumas_exploris_2022_2023_10_delta_5_n-monomer_11-3-22	-2.86	2.045	0.505	0.505	tr|A0A0D9R8W0|A0A0D9R8W0_CHLSB	0	K.ENVILINK.A	LSG1	A0A0D9R8W0
70594	3	611872	Dumas_exploris_2022_2023_10_delta_5_n-monomer_11-3-22	-3.28	2.481	0.61	0.61	tr|A0A0D9RFF1|A0A0D9RFF1_CHLSB	4	K.IWHHTFYNELR.V		A0A0D9RFF1
70713	2	611872	Dumas_exploris_2022_2023_10_delta_5_n-monomer_11-3-22	-1.25	2.38	0.793	0.793	tr|A0A0D9R924|A0A0D9R924_CHLSB	0	R.SSSVGSSSSYPISPAVSR.T	PLEC	A0A0D9R924
71270	2	611872	Dumas_exploris_2022_2023_10_delta_5_n-monomer_11-3-22	-3.03	2.542	0.703	0.703	tr|A0A0D9RV06|A0A0D9RV06_CHLSB	2	K.IGGIGTVPVGR.V	EEF1A2	A0A0D9RV06
71863	3	611872	Dumas_exploris_2022_2023_10_delta_5_n-monomer_11-3-22	-2.78	3.704	0.811	0.811	tr|A0A0D9RV06|A0A0D9RV06_CHLSB	1	K.THINIVVIGHVDSGK.S	EEF1A2	A0A0D9RV06
72190	2	611872	Dumas_exploris_2022_2023_10_delta_5_n-monomer_11-3-22	-6.19	2.511	0.736	0.736	tr|A0A0D9RJU1|A0A0D9RJU1_CHLSB	0	R.EEAENTLQSFR.Q	VIM	A0A0D9RJU1
72419	3	611872	Dumas_exploris_2022_2023_10_delta_5_n-monomer_11-3-22	-7.18	3.793	0.792	0.792	tr|A0A0D9RV06|A0A0D9RV06_CHLSB	1	K.THINIVVIGHVDSGK.S	EEF1A2	A0A0D9RV06
72493	3	611872	Dumas_exploris_2022_2023_10_delta_5_n-monomer_11-3-22	-3.19	2.799	0.661	0.661	tr|A0A0D9S2T3|A0A0D9S2T3_CHLSB	0	R.VGIVAWHPTAR.N	CORO1C	A0A0D9S2T3
72531	2	611872	Dumas_exploris_2022_2023_10_delta_5_n-monomer_11-3-22	-3.13	2.178	0.432	0.432	sp|P04264|K2C1_HUMAN_contaminant	2	K.YEELQITAGR.H	KRT1	P04264
72558	3	611872	Dumas_exploris_2022_2023_10_delta_5_n-monomer_11-3-22	-1.88	3.605	0.648	0.648	tr|A0A0D9S441|A0A0D9S441_CHLSB	0	K.SQIHDIVLVGGSTR.I	HSPA8	A0A0D9S441
72568	2	611872	Dumas_exploris_2022_2023_10_delta_5_n-monomer_11-3-22	-4.49	2.175	0.409	0.409	sp|P05783|K1C18_HUMAN_contaminant	6	R.IVLQIDNAR.L	KRT18	P05783
72574	3	611872	Dumas_exploris_2022_2023_10_delta_5_n-monomer_11-3-22	-3.97	3.055	0.807	0.807	tr|A0A0D9RV06|A0A0D9RV06_CHLSB	1	K.THINIVVIGHVDSGK.S	EEF1A2	A0A0D9RV06
72580	2	611872	Dumas_exploris_2022_2023_10_delta_5_n-monomer_11-3-22	-5.21	2.267	0.423	0.423	sp|P04264|K2C1_HUMAN_contaminant	2	K.YEELQITAGR.H	KRT1	P04264
72608	2	611872	Dumas_exploris_2022_2023_10_delta_5_n-monomer_11-3-22	-3.48	2.141	0.527	0.527	sp|P35908|K22E_HUMAN_contaminant	32	K.FASFIDK.V	KRT2	P35908
73136	2	611872	Dumas_exploris_2022_2023_10_delta_5_n-monomer_11-3-22	-2.77	2.102	0.454	0.454	sp|P05783|K1C18_HUMAN_contaminant	6	R.IVLQIDNAR.L	KRT18	P05783
73789	2	611872	Dumas_exploris_2022_2023_10_delta_5_n-monomer_11-3-22	-2.86	2.264	0.426	0.426	sp|P05783|K1C18_HUMAN_contaminant	6	R.IVLQIDNAR.L	KRT18	P05783
73796	3	611872	Dumas_exploris_2022_2023_10_delta_5_n-monomer_11-3-22	-3.52	2.285	0.806	0.806	tr|A0A0D9RV06|A0A0D9RV06_CHLSB	1	K.THINIVVIGHVDSGK.S	EEF1A2	A0A0D9RV06
73998	2	611872	Dumas_exploris_2022_2023_10_delta_5_n-monomer_11-3-22	-3.37	2.916	0.774	0.774	tr|A0A0D9RV86|A0A0D9RV86_CHLSB	0	R.LPAC^VVDC^GTGYTK.L	ACTR3	A0A0D9RV86
74062	3	611872	Dumas_exploris_2022_2023_10_delta_5_n-monomer_11-3-22	-4	2.236	0.781	0.781	tr|A0A0D9RV06|A0A0D9RV06_CHLSB	1	K.THINIVVIGHVDSGK.S	EEF1A2	A0A0D9RV06
74450	2	611872	Dumas_exploris_2022_2023_10_delta_5_n-monomer_11-3-22	-3.5	2.215	0.422	0.422	sp|P05783|K1C18_HUMAN_contaminant	6	R.IVLQIDNAR.L	KRT18	P05783
75111	2	611872	Dumas_exploris_2022_2023_10_delta_5_n-monomer_11-3-22	-2.49	2.443	0.468	0.468	sp|P05783|K1C18_HUMAN_contaminant	6	R.IVLQIDNAR.L	KRT18	P05783
75751	2	611872	Dumas_exploris_2022_2023_10_delta_5_n-monomer_11-3-22	-2.38	2.053	0.485	0.485	sp|P05783|K1C18_HUMAN_contaminant	6	R.IVLQIDNAR.L	KRT18	P05783
76311	2	611872	Dumas_exploris_2022_2023_10_delta_5_n-monomer_11-3-22	-3.17	2.268	0.472	0.472	sp|P05783|K1C18_HUMAN_contaminant	6	R.IVLQIDNAR.L	KRT18	P05783
77587	3	611872	Dumas_exploris_2022_2023_10_delta_5_n-monomer_11-3-22	-3.35	2.54	0.562	0.562	sp|P05783|K1C18_HUMAN_contaminant	3	K.VKLEAEIATYR.R	KRT18	P05783
78072	2	611872	Dumas_exploris_2022_2023_10_delta_5_n-monomer_11-3-22	-3	2.176	0.593	0.593	tr|A0A0D9R1G1|A0A0D9R1G1_CHLSB	4	K.DVNAAIATIK.T	TUBA1A	A0A0D9R1G1
78465	3	611872	Dumas_exploris_2022_2023_10_delta_5_n-monomer_11-3-22	-3.32	2.232	0.677	0.677	tr|A0A0D9RFF1|A0A0D9RFF1_CHLSB	6	R.AVFPSIVGRPR.H		A0A0D9RFF1
79119	3	611872	Dumas_exploris_2022_2023_10_delta_5_n-monomer_11-3-22	-3.23	2.216	0.693	0.693	tr|A0A0D9RFF1|A0A0D9RFF1_CHLSB	6	R.AVFPSIVGRPR.H		A0A0D9RFF1
79471	2	611872	Dumas_exploris_2022_2023_10_delta_5_n-monomer_11-3-22	-6.74	2.11	0.563	0.563	tr|A0A0D9S0P0|A0A0D9S0P0_CHLSB	0	K.LADVYQAELR.E	GFAP	A0A0D9S0P0
80621	2	611872	Dumas_exploris_2022_2023_10_delta_5_n-monomer_11-3-22	-2.4	2.506	0.616	0.616	tr|A0A0D9R924|A0A0D9R924_CHLSB	0	R.NLVDNITGQR.L	PLEC	A0A0D9R924
80827	3	611872	Dumas_exploris_2022_2023_10_delta_5_n-monomer_11-3-22	-4.36	3.028	0.744	0.744	sp|P05787|K2C8_HUMAN_contaminant	0	K.RTEM*ENEFVLIK.K	KRT8	P05787
81845	3	611872	Dumas_exploris_2022_2023_10_delta_5_n-monomer_11-3-22	-2.81	2.281	0.403	0.403	tr|A0A0D9R1G1|A0A0D9R1G1_CHLSB	6	R.NLDIERPTYTNLNR.L	TUBA1A	A0A0D9R1G1
82009	2	611872	Dumas_exploris_2022_2023_10_delta_5_n-monomer_11-3-22	-3.04	2.376	0	0.688	tr|A0A0D9RKG6|A0A0D9RKG6_CHLSB	0	K.VNQIGSVTESIQAC^K.L	ENO3	A0A0D9RKG6
82686	2	611872	Dumas_exploris_2022_2023_10_delta_5_n-monomer_11-3-22	-2.56	2.063	0.628	0.628	tr|A0A0D9RKG6|A0A0D9RKG6_CHLSB	0	K.TLGPALLEK.K	ENO3	A0A0D9RKG6
84937	3	611872	Dumas_exploris_2022_2023_10_delta_5_n-monomer_11-3-22	-3.87	2.567	0.473	0.473	sp|P05783|K1C18_HUMAN_contaminant	4	R.RTVQSLEIDLDSM*R.N	KRT18	P05783
85030	2	611872	Dumas_exploris_2022_2023_10_delta_5_n-monomer_11-3-22	-3.63	2.16	0.611	0.611	tr|A0A0D9RJU1|A0A0D9RJU1_CHLSB	0	R.LGDLYEEEMR.E	VIM	A0A0D9RJU1
85084	3	611872	Dumas_exploris_2022_2023_10_delta_5_n-monomer_11-3-22	-3.89	2.885	0.727	0.727	tr|A0A0D9RH56|A0A0D9RH56_CHLSB	0	R.RIPIPELEAR.I	PMPCB	A0A0D9RH56
85243	2	611872	Dumas_exploris_2022_2023_10_delta_5_n-monomer_11-3-22	-3.25	2.668	0.477	0.477	sp|P05787|K2C8_HUMAN_contaminant	1	K.WSLLQQQK.T	KRT8	P05787
85335	3	611872	Dumas_exploris_2022_2023_10_delta_5_n-monomer_11-3-22	-2.65	2.777	0.582	0.582	tr|A0A0D9SBS7|A0A0D9SBS7_CHLSB	1	K.YYVTIIDAPGHR.D		A0A0D9SBS7
85473	3	611872	Dumas_exploris_2022_2023_10_delta_5_n-monomer_11-3-22	-1.24	2.404	0.511	0.511	sp|P05783|K1C18_HUMAN_contaminant	4	R.RTVQSLEIDLDSM*R.N	KRT18	P05783
85709	2	611872	Dumas_exploris_2022_2023_10_delta_5_n-monomer_11-3-22	-2.75	2.468	0.51	0.51	sp|P13647|K2C5_HUMAN_contaminant	1	K.LAELEEALQK.A	KRT5	P13647
85987	2	611872	Dumas_exploris_2022_2023_10_delta_5_n-monomer_11-3-22	-4.68	2.754	0.619	0.619	tr|A0A0D9RSU3|A0A0D9RSU3_CHLSB	8	R.FPGQLNADLR.K	TUBB1	A0A0D9RSU3
86302	2	611872	Dumas_exploris_2022_2023_10_delta_5_n-monomer_11-3-22	-4.14	2.244	0.682	0.682	tr|A0A0D9S3A0|A0A0D9S3A0_CHLSB	3	R.IM*NTFSVVPSPK.V	TUBB3	A0A0D9S3A0
86631	2	611872	Dumas_exploris_2022_2023_10_delta_5_n-monomer_11-3-22	-2.53	2.098	0.673	0.673	tr|A0A0D9R1G1|A0A0D9R1G1_CHLSB	4	K.YM*AC^C^LLYR.G	TUBA1A	A0A0D9R1G1
86677	2	611872	Dumas_exploris_2022_2023_10_delta_5_n-monomer_11-3-22	-1.01	2.929	0.618	0.618	tr|A0A0D9RSU3|A0A0D9RSU3_CHLSB	8	R.FPGQLNADLR.K	TUBB1	A0A0D9RSU3
87228	2	611872	Dumas_exploris_2022_2023_10_delta_5_n-monomer_11-3-22	-2.64	2.078	0.594	0.594	sp|P13645|K1C10_HUMAN_contaminant	1	R.VLDELTLTK.A	KRT10	P13645
87269	3	611872	Dumas_exploris_2022_2023_10_delta_5_n-monomer_11-3-22	-2.49	2.448	0.684	0.684	tr|A0A0D9QV84|A0A0D9QV84_CHLSB	0	K.HLAGLGLTEAIDK.N	SERPINH1	A0A0D9QV84
87296	2	611872	Dumas_exploris_2022_2023_10_delta_5_n-monomer_11-3-22	-2.46	2.385	0.613	0.613	tr|A0A0D9RSU3|A0A0D9RSU3_CHLSB	8	R.FPGQLNADLR.K	TUBB1	A0A0D9RSU3
87959	2	611872	Dumas_exploris_2022_2023_10_delta_5_n-monomer_11-3-22	-2.78	2.571	0.677	0.677	tr|A0A0D9RSU3|A0A0D9RSU3_CHLSB	8	R.FPGQLNADLR.K	TUBB1	A0A0D9RSU3
88595	2	611872	Dumas_exploris_2022_2023_10_delta_5_n-monomer_11-3-22	-2.57	2.606	0.595	0.595	tr|A0A0D9RSU3|A0A0D9RSU3_CHLSB	8	R.FPGQLNADLR.K	TUBB1	A0A0D9RSU3
89191	2	611872	Dumas_exploris_2022_2023_10_delta_5_n-monomer_11-3-22	-2.71	2.444	0.597	0.597	tr|A0A0D9RSU3|A0A0D9RSU3_CHLSB	8	R.FPGQLNADLR.K	TUBB1	A0A0D9RSU3
92211	3	611872	Dumas_exploris_2022_2023_10_delta_5_n-monomer_11-3-22	-1.63	2.489	0.667	0.667	sp|P05783|K1C18_HUMAN_contaminant	2	R.SLGSVQAPSYGARPVSSAASVYAGAGGSGSR.I	KRT18	P05783
92243	3	611872	Dumas_exploris_2022_2023_10_delta_5_n-monomer_11-3-22	-3.09	2.514	0.663	0.663	sp|P05783|K1C18_HUMAN_contaminant	2	R.SLGSVQAPSYGARPVSSAASVYAGAGGSGSR.I	KRT18	P05783
92279	3	611872	Dumas_exploris_2022_2023_10_delta_5_n-monomer_11-3-22	-4.22	2.203	0.589	0.589	tr|A0A0D9QV84|A0A0D9QV84_CHLSB	0	K.LQIVEMPLAHK.L	SERPINH1	A0A0D9QV84
92295	3	611872	Dumas_exploris_2022_2023_10_delta_5_n-monomer_11-3-22	-4.68	2.769	0.56	0.56	sp|P05783|K1C18_HUMAN_contaminant	2	R.SLGSVQAPSYGARPVSSAASVYAGAGGSGSR.I	KRT18	P05783
92688	2	611872	Dumas_exploris_2022_2023_10_delta_5_n-monomer_11-3-22	-2.33	2.222	0.493	0.493	tr|A0A0D9S2T3|A0A0D9S2T3_CHLSB	0	R.QLALWNPK.N	CORO1C	A0A0D9S2T3
93070	2	611872	Dumas_exploris_2022_2023_10_delta_5_n-monomer_11-3-22	-2.76	2.055	0.598	0.598	tr|A0A0D9SBD1|A0A0D9SBD1_CHLSB	1	R.GDLGIEIPAEK.V		A0A0D9SBD1
93105	2	611872	Dumas_exploris_2022_2023_10_delta_5_n-monomer_11-3-22	-2.74	2.185	0.562	0.562	tr|A0A0D9R434|A0A0D9R434_CHLSB	0	K.VDYLSSLGK.T	FLOT2	A0A0D9R434
94547	3	611872	Dumas_exploris_2022_2023_10_delta_5_n-monomer_11-3-22	-2.19	2.476	0.66	0.66	tr|A0A0D9S9M0|A0A0D9S9M0_CHLSB	1	R.VAPEEHPVLLTEAPLNPK.A	ACTB	A0A0D9S9M0
94639	2	611872	Dumas_exploris_2022_2023_10_delta_5_n-monomer_11-3-22	-2.91	2.11	0.706	0.706	tr|A0A0D9R924|A0A0D9R924_CHLSB	0	R.LLEAQAC^TGGIIDPSTGER.F	PLEC	A0A0D9R924
95350	2	611872	Dumas_exploris_2022_2023_10_delta_5_n-monomer_11-3-22	0.72	2.311	0.638	0.638	tr|A0A0D9RGI6|A0A0D9RGI6_CHLSB	0	R.VVGAMQLYSVDR.K	CLTCL1	A0A0D9RGI6
95405	3	611872	Dumas_exploris_2022_2023_10_delta_5_n-monomer_11-3-22	-3.05	2.639	0.588	0.588	tr|A0A0D9S9M0|A0A0D9S9M0_CHLSB	1	R.VAPEEHPVLLTEAPLNPK.A	ACTB	A0A0D9S9M0
95964	3	611872	Dumas_exploris_2022_2023_10_delta_5_n-monomer_11-3-22	-2.8	2.606	0.733	0.733	tr|A0A0D9RV06|A0A0D9RV06_CHLSB	2	R.EHALLAYTLGVK.Q	EEF1A2	A0A0D9RV06
96165	3	611872	Dumas_exploris_2022_2023_10_delta_5_n-monomer_11-3-22	-3.63	2.379	0.712	0.712	tr|A0A0D9R924|A0A0D9R924_CHLSB	0	R.DALDGPATEAEPEHSFDGLR.Q	PLEC	A0A0D9R924
97399	3	611872	Dumas_exploris_2022_2023_10_delta_5_n-monomer_11-3-22	-2.42	2.921	0.74	0.74	sp|P05787|K2C8_HUMAN_contaminant	0	R.SRAEAESM*YQIKYEELQSLAGK.H	KRT8	P05787
97754	2	611872	Dumas_exploris_2022_2023_10_delta_5_n-monomer_11-3-22	-2.26	2	0.567	0.567	tr|A0A0D9R2V4|A0A0D9R2V4_CHLSB	0	K.GIAYIEFK.T	NCL	A0A0D9R2V4
98158	2	611872	Dumas_exploris_2022_2023_10_delta_5_n-monomer_11-3-22	-3.55	2.524	0.635	0.635	sp|P05783|K1C18_HUMAN_contaminant	4	R.TVQSLEIDLDSM*R.N	KRT18	P05783
98517	2	611872	Dumas_exploris_2022_2023_10_delta_5_n-monomer_11-3-22	-3.58	3.071	0.742	0.742	sp|P05787|K2C8_HUMAN_contaminant	0	R.SLDM*DSIIAEVK.A	KRT8	P05787
98912	2	611872	Dumas_exploris_2022_2023_10_delta_5_n-monomer_11-3-22	-3.15	2.235	0.654	0.654	sp|P05787|K2C8_HUMAN_contaminant	0	R.TEM*ENEFVLIK.K	KRT8	P05787
99027	2	611872	Dumas_exploris_2022_2023_10_delta_5_n-monomer_11-3-22	-3.18	2.28	0.616	0.616	sp|P05783|K1C18_HUMAN_contaminant	4	R.TVQSLEIDLDSM*R.N	KRT18	P05783
99258	3	611872	Dumas_exploris_2022_2023_10_delta_5_n-monomer_11-3-22	-1.12	2.964	0.59	0.59	tr|A0A0D9S9M0|A0A0D9S9M0_CHLSB	1	R.KDLYANTVLSGGTTM*YPGIADR.M	ACTB	A0A0D9S9M0
99379	2	611872	Dumas_exploris_2022_2023_10_delta_5_n-monomer_11-3-22	0.59	2.357	0.578	0.578	sp|P05787|K2C8_HUMAN_contaminant	0	R.TEM*ENEFVLIK.K	KRT8	P05787
99850	2	611872	Dumas_exploris_2022_2023_10_delta_5_n-monomer_11-3-22	-3.15	2.04	0.791	0.791	tr|A0A0D9R8S0|A0A0D9R8S0_CHLSB	0	R.TPFLLSGTSYK.D	HADHB	A0A0D9R8S0
99928	2	611872	Dumas_exploris_2022_2023_10_delta_5_n-monomer_11-3-22	-2.88	2.578	0.646	0.646	sp|P05783|K1C18_HUMAN_contaminant	4	R.TVQSLEIDLDSM*R.N	KRT18	P05783
100010	2	611875	Dumas_exploris_2022_2023_16_delta_2_n-dimer_11-3-22	0.57	2.188	0.597	0.597	tr|A0A0D9S407|A0A0D9S407_CHLSB	0	R.YLETADYAIR.E	AP2A1	A0A0D9S407
100110	2	611875	Dumas_exploris_2022_2023_16_delta_2_n-dimer_11-3-22	-0.14	2.022	0.446	0.446	tr|A0A0D9RN94|A0A0D9RN94_CHLSB	0	K.NLQLFM*ENK.Q	TOP1	A0A0D9RN94
100299	2	611875	Dumas_exploris_2022_2023_16_delta_2_n-dimer_11-3-22	0.25	2.104	0.707	0.707	tr|A0A0D9R924|A0A0D9R924_CHLSB	0	R.SQVM*DEATALQLR.E	PLEC	A0A0D9R924
100463	2	611875	Dumas_exploris_2022_2023_16_delta_2_n-dimer_11-3-22	1.2	2.659	0.782	0.782	tr|A0A0D9RDN9|A0A0D9RDN9_CHLSB	0	R.EM*AEAFAGEIPK.V	AP2A2	A0A0D9RDN9
100591	2	611875	Dumas_exploris_2022_2023_16_delta_2_n-dimer_11-3-22	1.36	2.311	0.606	0.606	tr|A0A0D9RDN9|A0A0D9RDN9_CHLSB	0	K.TTQIGC^LLR.L	AP2A2	A0A0D9RDN9
101059	2	611875	Dumas_exploris_2022_2023_16_delta_2_n-dimer_11-3-22	0.57	2.963	0.732	0.732	tr|A0A0D9R924|A0A0D9R924_CHLSB	0	R.SQVM*DEATALQLR.E	PLEC	A0A0D9R924
101230	3	611875	Dumas_exploris_2022_2023_16_delta_2_n-dimer_11-3-22	-0.83	2.331	0.626	0.626	tr|A0A0D9R0N5|A0A0D9R0N5_CHLSB	0	K.VSQPIEGHAASFAQFK.M	CLTC	A0A0D9R0N5
101413	3	611875	Dumas_exploris_2022_2023_16_delta_2_n-dimer_11-3-22	1.16	2.723	0.771	0.771	tr|A0A0D9R924|A0A0D9R924_CHLSB	0	K.GDEC^QLVGPAQPPHWK.V	PLEC	A0A0D9R924
101855	2	611875	Dumas_exploris_2022_2023_16_delta_2_n-dimer_11-3-22	-0.24	3.078	0.682	0.682	tr|A0A0D9R0N5|A0A0D9R0N5_CHLSB	0	K.HDVVFLITK.Y	CLTC	A0A0D9R0N5
102209	2	611875	Dumas_exploris_2022_2023_16_delta_2_n-dimer_11-3-22	0.92	2.076	0.719	0.719	tr|A0A0D9RDN9|A0A0D9RDN9_CHLSB	0	R.LEPNLQAQMYR.L	AP2A2	A0A0D9RDN9
102222	2	611875	Dumas_exploris_2022_2023_16_delta_2_n-dimer_11-3-22	1.25	2.591	0.639	0.639	tr|A0A0D9R924|A0A0D9R924_CHLSB	0	R.EGLTSIEEVTK.N	PLEC	A0A0D9R924
102630	2	611875	Dumas_exploris_2022_2023_16_delta_2_n-dimer_11-3-22	0.39	2.808	0.643	0.643	tr|A0A0D9R0N5|A0A0D9R0N5_CHLSB	0	K.HDVVFLITK.Y	CLTC	A0A0D9R0N5
102708	2	611875	Dumas_exploris_2022_2023_16_delta_2_n-dimer_11-3-22	0.88	2.733	0.067	0.791	tr|A0A0D9R924|A0A0D9R924_CHLSB	0	R.SSS@VGSSSSYPISPAVSR.T	PLEC	A0A0D9R924
102737	3	611875	Dumas_exploris_2022_2023_16_delta_2_n-dimer_11-3-22	0.76	3.115	0.588	0.588	tr|A0A0D9RDN9|A0A0D9RDN9_CHLSB	1	R.AC^NQLGQFLQHR.E	AP2A2	A0A0D9RDN9
103092	2	611875	Dumas_exploris_2022_2023_16_delta_2_n-dimer_11-3-22	3.71	2.081	0.391	0.391	tr|A0A0D9R2T1|A0A0D9R2T1_CHLSB	0	R.SLLLSVNAR.G	GANAB	A0A0D9R2T1
103126	2	611875	Dumas_exploris_2022_2023_16_delta_2_n-dimer_11-3-22	0.29	2.561	0.707	0.707	tr|A0A0D9R1R5|A0A0D9R1R5_CHLSB	1	K.M*EPLNNLQVAVK.N	AP2B1	A0A0D9R1R5
103156	2	611875	Dumas_exploris_2022_2023_16_delta_2_n-dimer_11-3-22	0.43	2.228	0.458	0.458	sp|P05787|K2C8_HUMAN_contaminant	1	K.WSLLQQQK.T	KRT8	P05787
103307	2	611875	Dumas_exploris_2022_2023_16_delta_2_n-dimer_11-3-22	0.7	2.029	0.574	0.574	tr|A0A0D9R924|A0A0D9R924_CHLSB	0	R.QEELYSELQAR.E	PLEC	A0A0D9R924
103521	3	611875	Dumas_exploris_2022_2023_16_delta_2_n-dimer_11-3-22	-0.33	2.834	0.708	0.708	tr|A0A0D9RKZ5|A0A0D9RKZ5_CHLSB	0	K.M*LDAEDIVGTARPDEK.A	ACTN1	A0A0D9RKZ5
104559	2	611875	Dumas_exploris_2022_2023_16_delta_2_n-dimer_11-3-22	-0.26	2.198	0.72	0.72	tr|A0A0D9REP7|A0A0D9REP7_CHLSB	0	K.YEWDVAEAR.K	EEF2	A0A0D9REP7
104641	2	611875	Dumas_exploris_2022_2023_16_delta_2_n-dimer_11-3-22	-0.3	2.364	0.593	0.593	tr|A0A0D9R924|A0A0D9R924_CHLSB	0	K.TPVDVPVGGFK.G	PLEC	A0A0D9R924
104745	2	611875	Dumas_exploris_2022_2023_16_delta_2_n-dimer_11-3-22	-0.07	2.08	0.66	0.66	tr|A0A0D9RDN9|A0A0D9RDN9_CHLSB	0	R.LLQC^YPPPDPAVR.G	AP2A2	A0A0D9RDN9
104759	3	611875	Dumas_exploris_2022_2023_16_delta_2_n-dimer_11-3-22	-0.48	2.325	0.69	0.69	sp|P02769|ALBU_BOVIN_contaminant	0	K.LKPDPNTLC^DEFK.A	ALB	P02769
104933	2	611875	Dumas_exploris_2022_2023_16_delta_2_n-dimer_11-3-22	-4.33	2.427	0.617	0.617	tr|A0A0D9RDN9|A0A0D9RDN9_CHLSB	1	K.QSAALC^LLR.L	AP2A2	A0A0D9RDN9
104964	2	611875	Dumas_exploris_2022_2023_16_delta_2_n-dimer_11-3-22	1.6	2.022	0.631	0.631	tr|A0A0D9RSU3|A0A0D9RSU3_CHLSB	8	R.FPGQLNADLR.K	TUBB1	A0A0D9RSU3
105585	2	611875	Dumas_exploris_2022_2023_16_delta_2_n-dimer_11-3-22	1.69	2.331	0.595	0.595	tr|A0A0D9S3A0|A0A0D9S3A0_CHLSB	3	R.IM*NTFSVVPSPK.V	TUBB3	A0A0D9S3A0
105988	2	611875	Dumas_exploris_2022_2023_16_delta_2_n-dimer_11-3-22	0.07	2.54	0.709	0.709	tr|A0A0D9RKZ5|A0A0D9RKZ5_CHLSB	0	K.VLAVNQENEQLM*EDYEK.L	ACTN1	A0A0D9RKZ5
106176	2	611875	Dumas_exploris_2022_2023_16_delta_2_n-dimer_11-3-22	0.98	2.924	0.764	0.764	tr|A0A0D9S407|A0A0D9S407_CHLSB	0	K.THIDTVINALK.T	AP2A1	A0A0D9S407
106318	2	611875	Dumas_exploris_2022_2023_16_delta_2_n-dimer_11-3-22	0.48	2.114	0.533	0.533	tr|A0A0D9RSU3|A0A0D9RSU3_CHLSB	8	R.FPGQLNADLR.K	TUBB1	A0A0D9RSU3
106375	2	611875	Dumas_exploris_2022_2023_16_delta_2_n-dimer_11-3-22	1.14	2.672	0.74	0.74	tr|A0A0D9R924|A0A0D9R924_CHLSB	0	R.APVPASELLASR.V	PLEC	A0A0D9R924
106454	3	611875	Dumas_exploris_2022_2023_16_delta_2_n-dimer_11-3-22	0.99	2.471	0.748	0.748	tr|A0A0D9RGI6|A0A0D9RGI6_CHLSB	1	K.IVLDNSVFSEHR.N	CLTCL1	A0A0D9RGI6
106870	3	611875	Dumas_exploris_2022_2023_16_delta_2_n-dimer_11-3-22	0.97	2.67	0.637	0.637	tr|A0A0D9R0N5|A0A0D9R0N5_CHLSB	0	K.QLPLVKPYLR.S	CLTC	A0A0D9R0N5
106966	2	611875	Dumas_exploris_2022_2023_16_delta_2_n-dimer_11-3-22	1.23	2.296	0.536	0.536	tr|A0A0D9R924|A0A0D9R924_CHLSB	0	R.LTAEDLYEAR.I	PLEC	A0A0D9R924
107148	2	611875	Dumas_exploris_2022_2023_16_delta_2_n-dimer_11-3-22	0.92	2.52	0.59	0.59	tr|A0A0D9RSU3|A0A0D9RSU3_CHLSB	8	R.FPGQLNADLR.K	TUBB1	A0A0D9RSU3
107979	2	611875	Dumas_exploris_2022_2023_16_delta_2_n-dimer_11-3-22	3.54	2.088	0.589	0.589	tr|A0A0D9S3J6|A0A0D9S3J6_CHLSB	0	R.VALSNMNVIDR.K	NPEPPS	A0A0D9S3J6
108079	3	611875	Dumas_exploris_2022_2023_16_delta_2_n-dimer_11-3-22	0.33	2.338	0.641	0.641	tr|A0A0D9R1R5|A0A0D9R1R5_CHLSB	0	K.ALQHM*TDFAIQFNK.N	AP2B1	A0A0D9R1R5
108237	3	611875	Dumas_exploris_2022_2023_16_delta_2_n-dimer_11-3-22	0.77	3.497	0.705	0.705	tr|A0A0D9S6D8|A0A0D9S6D8_CHLSB	0	K.AHILAC^APSNSGADLLC^QR.L	MOV10	A0A0D9S6D8
108391	3	611875	Dumas_exploris_2022_2023_16_delta_2_n-dimer_11-3-22	0.31	2.897	0.707	0.707	tr|A0A0D9QVJ0|A0A0D9QVJ0_CHLSB	0	K.M*VSDINNGWQHLEQAEK.G	ACTN4	A0A0D9QVJ0
108697	2	611875	Dumas_exploris_2022_2023_16_delta_2_n-dimer_11-3-22	1.07	2.471	0.583	0.583	tr|A0A0D9R642|A0A0D9R642_CHLSB	0	K.M*TSGM*YLGEIVR.Q	HKDC1	A0A0D9R642
109356	2	611875	Dumas_exploris_2022_2023_16_delta_2_n-dimer_11-3-22	0.78	2.198	0.489	0.489	tr|A0A0D9RDH4|A0A0D9RDH4_CHLSB	0	K.QVLTLQSQLADTK.K	MYH10	A0A0D9RDH4
109360	2	611875	Dumas_exploris_2022_2023_16_delta_2_n-dimer_11-3-22	1.15	2.32	0.531	0.531	tr|A0A0D9RI00|A0A0D9RI00_CHLSB	0	K.LEASELFK.D	MYO1B	A0A0D9RI00
109434	2	611875	Dumas_exploris_2022_2023_16_delta_2_n-dimer_11-3-22	0.79	2.562	0.389	0.389	tr|A0A0D9R924|A0A0D9R924_CHLSB	0	K.IIITVVEEQEQK.G	PLEC	A0A0D9R924
110218	3	611875	Dumas_exploris_2022_2023_16_delta_2_n-dimer_11-3-22	0.84	4.098	0.826	0.826	tr|A0A0D9S302|A0A0D9S302_CHLSB	0	R.APVIFSHSSAYSLC^ASR.R	DPEP1	A0A0D9S302
110641	2	611875	Dumas_exploris_2022_2023_16_delta_2_n-dimer_11-3-22	-1.89	2.28	0.673	0.673	tr|A0A0D9RMI8|A0A0D9RMI8_CHLSB	0	R.AGGIETIANEYSDR.C	HSPA4	A0A0D9RMI8
110655	2	611875	Dumas_exploris_2022_2023_16_delta_2_n-dimer_11-3-22	-8.4	2.013	0.506	0.506	tr|A0A0D9RMI8|A0A0D9RMI8_CHLSB	0	R.AGGIETIANEYSDR.C	HSPA4	A0A0D9RMI8
110879	2	611875	Dumas_exploris_2022_2023_16_delta_2_n-dimer_11-3-22	0.86	2.172	0.269	0.269	tr|A0A0D9S6D8|A0A0D9S6D8_CHLSB	0	R.LLTYNSLYK.K	MOV10	A0A0D9S6D8
111138	2	611875	Dumas_exploris_2022_2023_16_delta_2_n-dimer_11-3-22	-2.22	3.138	0.684	0.684	tr|A0A0D9RWJ1|A0A0D9RWJ1_CHLSB	0	K.TGQQAEPLVVDLK.D	DAB2	A0A0D9RWJ1
111278	2	611875	Dumas_exploris_2022_2023_16_delta_2_n-dimer_11-3-22	-0.65	2.086	0.573	0.573	tr|A0A0D9S7B0|A0A0D9S7B0_CHLSB	0	K.IWDLADTDGK.G	EPS15	A0A0D9S7B0
111293	3	611875	Dumas_exploris_2022_2023_16_delta_2_n-dimer_11-3-22	-0.36	3.094	0.73	0.73	tr|A0A0D9R0N5|A0A0D9R0N5_CHLSB	0	R.ALEHFTDLYDIKR.A	CLTC	A0A0D9R0N5
111316	2	611875	Dumas_exploris_2022_2023_16_delta_2_n-dimer_11-3-22	-1.23	2.374	0.658	0.658	tr|A0A0D9RML4|A0A0D9RML4_CHLSB	0	K.DPNNLFM*VR.L	PSMD2	A0A0D9RML4
111322	2	611875	Dumas_exploris_2022_2023_16_delta_2_n-dimer_11-3-22	-0.97	2.44	0.629	0.629	tr|A0A0D9RML4|A0A0D9RML4_CHLSB	0	K.DPNNLFM*VR.L	PSMD2	A0A0D9RML4
111339	2	611875	Dumas_exploris_2022_2023_16_delta_2_n-dimer_11-3-22	-1.56	2.041	0.439	0.439	tr|A0A0D9R924|A0A0D9R924_CHLSB	0	R.GFLDEEISR.A	PLEC	A0A0D9R924
111348	2	611875	Dumas_exploris_2022_2023_16_delta_2_n-dimer_11-3-22	-5.55	2.171	0.476	0.476	tr|A0A0D9S7B0|A0A0D9S7B0_CHLSB	0	K.IWDLADTDGK.G	EPS15	A0A0D9S7B0
112925	2	611875	Dumas_exploris_2022_2023_16_delta_2_n-dimer_11-3-22	3.19	2.004	0.631	0.631	tr|A0A0D9RP54|A0A0D9RP54_CHLSB	0	K.NFSQYSIDPVTR.Y	MICAL3	A0A0D9RP54
113012	2	611875	Dumas_exploris_2022_2023_16_delta_2_n-dimer_11-3-22	0.56	2.94	0.739	0.739	tr|A0A0D9S0W9|A0A0D9S0W9_CHLSB	0	R.NYILDQTNVYGSAQR.R	HNRNPUL1	A0A0D9S0W9
113147	2	611875	Dumas_exploris_2022_2023_16_delta_2_n-dimer_11-3-22	1.88	2.115	0.542	0.542	tr|A0A0D9RCS8|A0A0D9RCS8_CHLSB	0	R.LGTLPPAFSTR.V	SND1	A0A0D9RCS8
113717	3	611875	Dumas_exploris_2022_2023_16_delta_2_n-dimer_11-3-22	4.99	3.812	0.702	0.702	tr|A0A0D9REP7|A0A0D9REP7_CHLSB	0	R.GHVFEESQVAGTPM*FVVK.A	EEF2	A0A0D9REP7
113922	4	611875	Dumas_exploris_2022_2023_16_delta_2_n-dimer_11-3-22	1.25	3.118	0.683	0.683	tr|A0A0D9QW51|A0A0D9QW51_CHLSB	0	R.FSFLSKPVDENHQQDGDEDSLVSR.F	NUP98	A0A0D9QW51
114040	3	611875	Dumas_exploris_2022_2023_16_delta_2_n-dimer_11-3-22	2.09	4.02	0.765	0.765	tr|A0A0D9REP7|A0A0D9REP7_CHLSB	0	R.GHVFEESQVAGTPM*FVVK.A	EEF2	A0A0D9REP7
114441	3	611875	Dumas_exploris_2022_2023_16_delta_2_n-dimer_11-3-22	-3.23	3.048	0.7	0.7	tr|A0A0D9RNK4|A0A0D9RNK4_CHLSB	0	R.C^PENAFFLDHVR.T	MYO1C	A0A0D9RNK4
114474	3	611875	Dumas_exploris_2022_2023_16_delta_2_n-dimer_11-3-22	-3.23	3.392	0.741	0.741	tr|A0A0D9RNK4|A0A0D9RNK4_CHLSB	0	R.C^PENAFFLDHVR.T	MYO1C	A0A0D9RNK4
114922	2	611875	Dumas_exploris_2022_2023_16_delta_2_n-dimer_11-3-22	0.86	2.956	0.66	0.66	tr|A0A0D9RD03|A0A0D9RD03_CHLSB	0	K.AIANEC^QANFISIK.G	VCP	A0A0D9RD03
115208	2	611875	Dumas_exploris_2022_2023_16_delta_2_n-dimer_11-3-22	4.03	2.117	0.632	0.632	tr|A0A0D9RKZ5|A0A0D9RKZ5_CHLSB	1	R.TINEVENQILTR.D	ACTN1	A0A0D9RKZ5
115693	2	611875	Dumas_exploris_2022_2023_16_delta_2_n-dimer_11-3-22	0.09	2.671	0.552	0.552	tr|A0A0D9RGI6|A0A0D9RGI6_CHLSB	1	K.LEC^SEELGDLVK.T	CLTCL1	A0A0D9RGI6
116079	3	611875	Dumas_exploris_2022_2023_16_delta_2_n-dimer_11-3-22	1.45	2.591	0.172	0.633	tr|A0A0D9RA32|A0A0D9RA32_CHLSB	0	K.KDC^EVVMM*IGLPGAGK.T	HNRNPU	A0A0D9RA32
116728	2	611875	Dumas_exploris_2022_2023_16_delta_2_n-dimer_11-3-22	-0.24	2.372	0.612	0.612	tr|A0A0D9RD03|A0A0D9RD03_CHLSB	0	R.EDEEESLNEVGYDDIGGC^R.K	VCP	A0A0D9RD03
116785	2	611875	Dumas_exploris_2022_2023_16_delta_2_n-dimer_11-3-22	0.49	2.12	0.677	0.677	tr|A0A0D9R924|A0A0D9R924_CHLSB	0	K.GWLYYEAGQR.F	PLEC	A0A0D9R924
116824	3	611875	Dumas_exploris_2022_2023_16_delta_2_n-dimer_11-3-22	0.44	2.587	0.6	0.6	tr|A0A0D9RDN9|A0A0D9RDN9_CHLSB	0	K.TVFEALQAPAC^HENLVK.V	AP2A2	A0A0D9RDN9
116905	3	611875	Dumas_exploris_2022_2023_16_delta_2_n-dimer_11-3-22	0.57	2.263	0.634	0.634	tr|A0A0D9R221|A0A0D9R221_CHLSB	0	K.VIGFKPEEIQTVYK.I	MYO1D	A0A0D9R221
116995	2	611875	Dumas_exploris_2022_2023_16_delta_2_n-dimer_11-3-22	0.71	2.221	0.623	0.623	tr|A0A0D9R924|A0A0D9R924_CHLSB	0	K.QITVEELVR.S	PLEC	A0A0D9R924
117649	2	611875	Dumas_exploris_2022_2023_16_delta_2_n-dimer_11-3-22	2.26	2.005	0.574	0.574	sp|P05783|K1C18_HUMAN_contaminant	4	R.TVQSLEIDLDSM*R.N	KRT18	P05783
117694	2	611875	Dumas_exploris_2022_2023_16_delta_2_n-dimer_11-3-22	1.28	2.642	0.404	0.404	tr|A0A0D9R221|A0A0D9R221_CHLSB	0	K.FVVDGDTPLIENGK.V	MYO1D	A0A0D9R221
117955	2	611875	Dumas_exploris_2022_2023_16_delta_2_n-dimer_11-3-22	-0.04	2.352	0.638	0.638	tr|A0A0D9RP68|A0A0D9RP68_CHLSB	0	K.DVTGAEALLER.H	SPTAN1	A0A0D9RP68
117990	3	611875	Dumas_exploris_2022_2023_16_delta_2_n-dimer_11-3-22	0	3.013	0.823	0.823	tr|A0A0D9R924|A0A0D9R924_CHLSB	0	R.SRLPLLAVC^DYK.Q	PLEC	A0A0D9R924
118240	2	611875	Dumas_exploris_2022_2023_16_delta_2_n-dimer_11-3-22	1.67	2.282	0.554	0.554	sp|P05787|K2C8_HUMAN_contaminant	0	R.SLDM*DSIIAEVK.A	KRT8	P05787
118302	2	611875	Dumas_exploris_2022_2023_16_delta_2_n-dimer_11-3-22	1.89	2.341	0.57	0.57	sp|P02769|ALBU_BOVIN_contaminant	0	K.LVNELTEFAK.T	ALB	P02769
118664	4	611875	Dumas_exploris_2022_2023_16_delta_2_n-dimer_11-3-22	-0.48	3.43	0.719	0.719	tr|A0A0D9S7U2|A0A0D9S7U2_CHLSB	0	K.DKLESEMEDAYHEHQANLLR.Q	SFPQ	A0A0D9S7U2
119188	2	611875	Dumas_exploris_2022_2023_16_delta_2_n-dimer_11-3-22	2.16	2.536	0.691	0.691	tr|A0A0D9S302|A0A0D9S302_CHLSB	0	R.AVGFGGDFDGVPR.V	DPEP1	A0A0D9S302
119443	2	611875	Dumas_exploris_2022_2023_16_delta_2_n-dimer_11-3-22	1.37	2.735	0.589	0.589	tr|A0A0D9R924|A0A0D9R924_CHLSB	0	R.QTLSIYQALK.K	PLEC	A0A0D9R924
119706	2	611875	Dumas_exploris_2022_2023_16_delta_2_n-dimer_11-3-22	1.12	2.769	0.797	0.797	sp|P13645|K1C10_HUMAN_contaminant	1	K.GSLGGGFSSGGFSGGSFSR.G	KRT10	P13645
119809	2	611875	Dumas_exploris_2022_2023_16_delta_2_n-dimer_11-3-22	0.11	2.027	0.698	0.698	tr|A0A0D9RP54|A0A0D9RP54_CHLSB	0	R.ENVDQEALLSYAR.E	MICAL3	A0A0D9RP54
119901	2	611875	Dumas_exploris_2022_2023_16_delta_2_n-dimer_11-3-22	0.57	2.055	0.554	0.554	tr|A0A0D9RP54|A0A0D9RP54_CHLSB	0	R.ENVDQEALLSYAR.E	MICAL3	A0A0D9RP54
120047	2	611875	Dumas_exploris_2022_2023_16_delta_2_n-dimer_11-3-22	0.77	2.28	0.538	0.538	tr|A0A0D9R924|A0A0D9R924_CHLSB	0	R.SIQEELQQLR.Q	PLEC	A0A0D9R924
120141	3	611875	Dumas_exploris_2022_2023_16_delta_2_n-dimer_11-3-22	0.58	3.286	0.815	0.815	tr|A0A0D9R300|A0A0D9R300_CHLSB	0	K.C^DYM*DEVTYGELEKEEAQPIVTK.Y		A0A0D9R300
120852	3	611875	Dumas_exploris_2022_2023_16_delta_2_n-dimer_11-3-22	2.23	2.309	0.668	0.668	tr|A0A0D9RML4|A0A0D9RML4_CHLSB	0	R.LVGSQEELASWGHEYVR.H	PSMD2	A0A0D9RML4
120868	3	611875	Dumas_exploris_2022_2023_16_delta_2_n-dimer_11-3-22	3.66	2.583	0.666	0.666	tr|A0A0D9RML4|A0A0D9RML4_CHLSB	0	R.LVGSQEELASWGHEYVR.H	PSMD2	A0A0D9RML4
121100	2	611875	Dumas_exploris_2022_2023_16_delta_2_n-dimer_11-3-22	-0.22	2.037	0.553	0.553	tr|A0A0D9R642|A0A0D9R642_CHLSB	0	R.LSDDTLLDIM*R.R	HKDC1	A0A0D9R642
121455	3	611875	Dumas_exploris_2022_2023_16_delta_2_n-dimer_11-3-22	0.71	2.558	0.718	0.718	tr|A0A0D9R924|A0A0D9R924_CHLSB	0	R.RDDGTGQLLLPLSDAR.K	PLEC	A0A0D9R924
121609	3	611875	Dumas_exploris_2022_2023_16_delta_2_n-dimer_11-3-22	0.36	2.863	0.704	0.704	tr|A0A0D9R0N5|A0A0D9R0N5_CHLSB	0	R.ALEHFTDLYDIK.R	CLTC	A0A0D9R0N5
121682	3	611875	Dumas_exploris_2022_2023_16_delta_2_n-dimer_11-3-22	0.15	2.611	0.634	0.634	tr|A0A0D9R1R5|A0A0D9R1R5_CHLSB	0	K.ALQHMTDFAIQFNK.N	AP2B1	A0A0D9R1R5
121783	3	611875	Dumas_exploris_2022_2023_16_delta_2_n-dimer_11-3-22	0.44	4.867	0.817	0.817	tr|A0A0D9R924|A0A0D9R924_CHLSB	0	R.LLEAQIATGGIIDPEESHR.L	PLEC	A0A0D9R924
121803	3	611875	Dumas_exploris_2022_2023_16_delta_2_n-dimer_11-3-22	0.04	2.733	0.747	0.747	tr|A0A0D9S6D8|A0A0D9S6D8_CHLSB	0	R.QGFPIIFHGVM*GK.D	MOV10	A0A0D9S6D8
121843	3	611875	Dumas_exploris_2022_2023_16_delta_2_n-dimer_11-3-22	0.06	3.46	0.589	0.589	tr|A0A0D9QVJ0|A0A0D9QVJ0_CHLSB	0	K.AGTQIENIDEDFRDGLK.L	ACTN4	A0A0D9QVJ0
122374	2	611875	Dumas_exploris_2022_2023_16_delta_2_n-dimer_11-3-22	0.87	2.633	0.51	0.51	tr|A0A0D9S294|A0A0D9S294_CHLSB	0	K.SILFVPTSAPR.G	HSP90B1	A0A0D9S294
122636	2	611875	Dumas_exploris_2022_2023_16_delta_2_n-dimer_11-3-22	1.33	2.256	0.638	0.638	tr|A0A0D9S6D8|A0A0D9S6D8_CHLSB	0	K.LSFSM*SLLSR.F	MOV10	A0A0D9S6D8
122774	3	611875	Dumas_exploris_2022_2023_16_delta_2_n-dimer_11-3-22	1.08	3.009	0.694	0.694	tr|A0A0D9REP7|A0A0D9REP7_CHLSB	0	R.GHVFEESQVAGTPMFVVK.A	EEF2	A0A0D9REP7
122978	3	611875	Dumas_exploris_2022_2023_16_delta_2_n-dimer_11-3-22	0.29	3.357	0.685	0.685	tr|A0A0D9S1Y8|A0A0D9S1Y8_CHLSB	0	R.DIRPGAAFEPTYIYR.L	USP10	A0A0D9S1Y8
123006	3	611875	Dumas_exploris_2022_2023_16_delta_2_n-dimer_11-3-22	0.45	2.793	0.676	0.676	tr|A0A0D9QVJ0|A0A0D9QVJ0_CHLSB	0	K.DGLAFNALIHR.H	ACTN4	A0A0D9QVJ0
123205	3	611875	Dumas_exploris_2022_2023_16_delta_2_n-dimer_11-3-22	0.67	2.547	0.657	0.657	tr|A0A0D9R2V4|A0A0D9R2V4_CHLSB	0	R.KFGYVDFESAEDLEK.A	NCL	A0A0D9R2V4
123531	2	611875	Dumas_exploris_2022_2023_16_delta_2_n-dimer_11-3-22	0.21	2.621	0.729	0.729	tr|A0A0D9R0N5|A0A0D9R0N5_CHLSB	0	R.NNLAGAEELFAR.K	CLTC	A0A0D9R0N5
123661	3	611875	Dumas_exploris_2022_2023_16_delta_2_n-dimer_11-3-22	-0.07	2.968	0.713	0.713	tr|A0A0D9R8U2|A0A0D9R8U2_CHLSB	0	R.ALDEVTSSQPPPLPPPPPPAQETQEPSPSLDSEETR.A	DBN1	A0A0D9R8U2
123898	4	611875	Dumas_exploris_2022_2023_16_delta_2_n-dimer_11-3-22	-0.48	3.661	0.732	0.732	tr|A0A0D9R8U2|A0A0D9R8U2_CHLSB	0	K.SESEVEEAAAIIAQRPDNPR.E	DBN1	A0A0D9R8U2
124708	2	611875	Dumas_exploris_2022_2023_16_delta_2_n-dimer_11-3-22	1.36	2.364	0.741	0.741	tr|A0A0D9RDH4|A0A0D9RDH4_CHLSB	0	K.TTLQVDTLNAELAAER.S	MYH10	A0A0D9RDH4
124833	2	611875	Dumas_exploris_2022_2023_16_delta_2_n-dimer_11-3-22	1.26	2.012	0.641	0.641	tr|A0A0D9S7B0|A0A0D9S7B0_CHLSB	0	K.QEFFVALR.L	EPS15	A0A0D9S7B0
124866	2	611875	Dumas_exploris_2022_2023_16_delta_2_n-dimer_11-3-22	-1.13	2.921	0.737	0.737	tr|A0A0D9RKZ5|A0A0D9RKZ5_CHLSB	1	K.AGTQIENIEEDFR.D	ACTN1	A0A0D9RKZ5
125954	2	611875	Dumas_exploris_2022_2023_16_delta_2_n-dimer_11-3-22	-0.77	2.162	0.681	0.681	tr|A0A0D9RWJ1|A0A0D9RWJ1_CHLSB	0	R.DDPFTQPDQSTPSSFDSLK.S	DAB2	A0A0D9RWJ1
125978	2	611875	Dumas_exploris_2022_2023_16_delta_2_n-dimer_11-3-22	2.57	2.42	0.76	0.76	tr|A0A0D9S7B0|A0A0D9S7B0_CHLSB	0	R.VFASDAAAFLK.K	EPS15	A0A0D9S7B0
126157	2	611875	Dumas_exploris_2022_2023_16_delta_2_n-dimer_11-3-22	1.21	2.078	0.525	0.525	tr|A0A0D9S1Y8|A0A0D9S1Y8_CHLSB	0	K.NIEYPVDLEISK.E	USP10	A0A0D9S1Y8
126285	2	611875	Dumas_exploris_2022_2023_16_delta_2_n-dimer_11-3-22	0.63	2.096	0.514	0.514	tr|A0A0D9R1R5|A0A0D9R1R5_CHLSB	0	K.FLELLPK.D	AP2B1	A0A0D9R1R5
126732	2	611875	Dumas_exploris_2022_2023_16_delta_2_n-dimer_11-3-22	-0.29	3.317	0.703	0.703	sp|P05783|K1C18_HUMAN_contaminant	3	R.QAQEYEALLNIK.V	KRT18	P05783
126748	2	611875	Dumas_exploris_2022_2023_16_delta_2_n-dimer_11-3-22	0.1	3.381	0.702	0.702	tr|A0A0D9RDN9|A0A0D9RDN9_CHLSB	1	R.IAGDYVSEEVWYR.V	AP2A2	A0A0D9RDN9
126824	3	611875	Dumas_exploris_2022_2023_16_delta_2_n-dimer_11-3-22	-0.3	2.304	0.625	0.625	tr|A0A0D9RDN9|A0A0D9RDN9_CHLSB	1	R.IAGDYVSEEVWYR.V	AP2A2	A0A0D9RDN9
126859	2	611875	Dumas_exploris_2022_2023_16_delta_2_n-dimer_11-3-22	-0.27	2.324	0.678	0.678	tr|A0A0D9RCS8|A0A0D9RCS8_CHLSB	0	K.DTPDEPWAFPAR.E	SND1	A0A0D9RCS8
126872	2	611875	Dumas_exploris_2022_2023_16_delta_2_n-dimer_11-3-22	0.46	2.465	0.782	0.782	tr|A0A0D9SBD1|A0A0D9SBD1_CHLSB	1	K.GVNLPGAAVDLPAVSEK.D		A0A0D9SBD1
126928	3	611875	Dumas_exploris_2022_2023_16_delta_2_n-dimer_11-3-22	-0.34	3.432	0.733	0.733	tr|A0A0D9R924|A0A0D9R924_CHLSB	0	R.LEDLLQDAQDEKEQLNEYK.G	PLEC	A0A0D9R924
127119	3	611875	Dumas_exploris_2022_2023_16_delta_2_n-dimer_11-3-22	0.01	2.993	0.805	0.805	tr|A0A0D9RGI6|A0A0D9RGI6_CHLSB	1	R.AHM*GM*FTELAILYSK.F	CLTCL1	A0A0D9RGI6
127232	2	611875	Dumas_exploris_2022_2023_16_delta_2_n-dimer_11-3-22	0.59	3.021	0.685	0.685	sp|P04264|K2C1_HUMAN_contaminant	1	K.WELLQQVDTSTR.T	KRT1	P04264
128058	3	611875	Dumas_exploris_2022_2023_16_delta_2_n-dimer_11-3-22	0.81	2.565	0.67	0.67	tr|A0A0D9R0N5|A0A0D9R0N5_CHLSB	0	R.LAELEEFINGPNNAHIQQVGDR.C	CLTC	A0A0D9R0N5
128108	3	611875	Dumas_exploris_2022_2023_16_delta_2_n-dimer_11-3-22	0.55	4.732	0.768	0.768	tr|A0A0D9RKZ5|A0A0D9RKZ5_CHLSB	0	R.KDDPLTNLNTAFDVAEK.Y	ACTN1	A0A0D9RKZ5
128140	2	611875	Dumas_exploris_2022_2023_16_delta_2_n-dimer_11-3-22	0.81	2.248	0.512	0.512	sp|P05787|K2C8_HUMAN_contaminant	0	R.TEMENEFVLIK.K	KRT8	P05787
128161	2	611875	Dumas_exploris_2022_2023_16_delta_2_n-dimer_11-3-22	0.87	3.32	0.698	0.698	tr|A0A0D9RGI6|A0A0D9RGI6_CHLSB	1	R.GQFSTDELVAEVEK.R	CLTCL1	A0A0D9RGI6
128229	2	611875	Dumas_exploris_2022_2023_16_delta_2_n-dimer_11-3-22	0.51	3.215	0.713	0.713	tr|A0A0D9R221|A0A0D9R221_CHLSB	0	K.VTDEM*FLEALNSK.L	MYO1D	A0A0D9R221
128324	2	611875	Dumas_exploris_2022_2023_16_delta_2_n-dimer_11-3-22	0.11	2.249	0.707	0.707	sp|P02769|ALBU_BOVIN_contaminant	0	K.TVM*ENFVAFVDK.C	ALB	P02769
128414	3	611875	Dumas_exploris_2022_2023_16_delta_2_n-dimer_11-3-22	-0.17	2.8	0.676	0.676	tr|A0A0D9R6E6|A0A0D9R6E6_CHLSB	0	K.VSHLLGINVTDFTR.G	MYH9	A0A0D9R6E6
128911	2	611875	Dumas_exploris_2022_2023_16_delta_2_n-dimer_11-3-22	3.82	2.231	0.51	0.51	tr|A0A0D9RI00|A0A0D9RI00_CHLSB	0	K.SQIVIAAWYR.R	MYO1B	A0A0D9RI00
129336	3	611875	Dumas_exploris_2022_2023_16_delta_2_n-dimer_11-3-22	0.29	2.896	0.743	0.743	tr|A0A0D9R221|A0A0D9R221_CHLSB	0	R.AWEGNYLASKPDTPQTSGTFVPVANELK.R	MYO1D	A0A0D9R221
129384	3	611875	Dumas_exploris_2022_2023_16_delta_2_n-dimer_11-3-22	-1.84	3.789	0.775	0.775	tr|A0A0D9RDN9|A0A0D9RDN9_CHLSB	0	R.NPTFM*GLALHC^IASVGSR.E	AP2A2	A0A0D9RDN9
129835	2	611875	Dumas_exploris_2022_2023_16_delta_2_n-dimer_11-3-22	0.64	3.102	0.575	0.575	tr|A0A0D9RDN9|A0A0D9RDN9_CHLSB	0	K.QLSNPQQEVQNIFK.A	AP2A2	A0A0D9RDN9
129927	2	611875	Dumas_exploris_2022_2023_16_delta_2_n-dimer_11-3-22	0.88	2.528	0.781	0.781	tr|A0A0D9RDN9|A0A0D9RDN9_CHLSB	0	K.QLSNPQQEVQNIFK.A	AP2A2	A0A0D9RDN9
130100	2	611875	Dumas_exploris_2022_2023_16_delta_2_n-dimer_11-3-22	1.2	3.108	0.691	0.691	tr|A0A0D9R0N5|A0A0D9R0N5_CHLSB	0	R.TSIDAYDNFDNISLAQR.L	CLTC	A0A0D9R0N5
130208	3	611875	Dumas_exploris_2022_2023_16_delta_2_n-dimer_11-3-22	1.14	2.647	0.663	0.663	tr|A0A0D9R221|A0A0D9R221_CHLSB	0	K.YIM*QYIAAITNPSQR.A	MYO1D	A0A0D9R221
130418	2	611875	Dumas_exploris_2022_2023_16_delta_2_n-dimer_11-3-22	2.02	3.482	0.719	0.719	tr|A0A0D9R6E6|A0A0D9R6E6_CHLSB	0	K.ANLQIDQINTDLNLER.S	MYH9	A0A0D9R6E6
130988	2	611875	Dumas_exploris_2022_2023_16_delta_2_n-dimer_11-3-22	3.19	2.345	0.402	0.402	tr|A0A0D9R981|A0A0D9R981_CHLSB	0	R.LVQLLDLAQEK.V	PPL	A0A0D9R981
131324	2	611875	Dumas_exploris_2022_2023_16_delta_2_n-dimer_11-3-22	0.51	2.246	0.647	0.647	tr|A0A0D9S441|A0A0D9S441_CHLSB	1	R.FEELNADLFR.G	HSPA8	A0A0D9S441
131385	2	611875	Dumas_exploris_2022_2023_16_delta_2_n-dimer_11-3-22	1.25	2.159	0.734	0.734	tr|A0A0D9RN94|A0A0D9RN94_CHLSB	0	K.GPVFAPPYEPLPDSVK.F	TOP1	A0A0D9RN94
131723	2	611875	Dumas_exploris_2022_2023_16_delta_2_n-dimer_11-3-22	-0.55	3.755	0.701	0.701	tr|A0A0D9S9M0|A0A0D9S9M0_CHLSB	1	K.DLYANTVLSGGTTM*YPGIADR.M	ACTB	A0A0D9S9M0
131874	2	611875	Dumas_exploris_2022_2023_16_delta_2_n-dimer_11-3-22	0.08	3.385	0.773	0.773	tr|A0A0D9RE13|A0A0D9RE13_CHLSB	5	K.SYELPDGQVITIGNER.F	ACTA1	A0A0D9RE13
132422	3	611875	Dumas_exploris_2022_2023_16_delta_2_n-dimer_11-3-22	-0.46	3.212	0.739	0.739	tr|A0A0D9R1G1|A0A0D9R1G1_CHLSB	5	R.IHFPLATYAPVISAEK.A	TUBA1A	A0A0D9R1G1
132806	3	611875	Dumas_exploris_2022_2023_16_delta_2_n-dimer_11-3-22	1.18	2.2	0.57	0.57	sp|P02769|ALBU_BOVIN_contaminant	0	K.DAIPENLPPLTADFAEDKDVC^K.N	ALB	P02769
132828	3	611875	Dumas_exploris_2022_2023_16_delta_2_n-dimer_11-3-22	-1.02	2.983	0.688	0.688	tr|A0A0D9R6E6|A0A0D9R6E6_CHLSB	0	K.M*QQNIQELEEQLEEEESAR.Q	MYH9	A0A0D9R6E6
133343	2	611875	Dumas_exploris_2022_2023_16_delta_2_n-dimer_11-3-22	-1.61	2.289	0.694	0.694	tr|A0A0D9R2V4|A0A0D9R2V4_CHLSB	0	K.FGYVDFESAEDLEK.A	NCL	A0A0D9R2V4
133663	3	611875	Dumas_exploris_2022_2023_16_delta_2_n-dimer_11-3-22	-0.04	3.285	0.668	0.668	tr|A0A0D9R924|A0A0D9R924_CHLSB	0	R.LGFHLPLEVAYQR.G	PLEC	A0A0D9R924
134222	3	611875	Dumas_exploris_2022_2023_16_delta_2_n-dimer_11-3-22	0.89	2.935	0.75	0.75	tr|A0A0D9S7U2|A0A0D9S7U2_CHLSB	0	R.LFVGNLPADITEDEFKR.L	SFPQ	A0A0D9S7U2
134646	2	611875	Dumas_exploris_2022_2023_16_delta_2_n-dimer_11-3-22	1.13	2.963	0.575	0.575	tr|A0A0D9S8Q7|A0A0D9S8Q7_CHLSB	0	K.VVIGM*DVAASEFFR.S	ENO1	A0A0D9S8Q7
134818	2	611875	Dumas_exploris_2022_2023_16_delta_2_n-dimer_11-3-22	1.66	2.553	0.423	0.423	tr|A0A0D9R642|A0A0D9R642_CHLSB	0	K.LEEGVLLSWTK.K	HKDC1	A0A0D9R642
13523	2	611875	Dumas_exploris_2022_2023_16_delta_2_n-dimer_11-3-22	1.66	2.351	0.453	0.453	tr|A0A0D9R924|A0A0D9R924_CHLSB	0	K.M*SAAQALK.K	PLEC	A0A0D9R924
135547	2	611875	Dumas_exploris_2022_2023_16_delta_2_n-dimer_11-3-22	0.56	2.709	0.716	0.716	tr|A0A0D9R1G1|A0A0D9R1G1_CHLSB	3	K.TIGGGDDSFNTFFSETGAGK.H	TUBA1A	A0A0D9R1G1
135604	2	611875	Dumas_exploris_2022_2023_16_delta_2_n-dimer_11-3-22	1.62	3.765	0.838	0.838	tr|A0A0D9R6E6|A0A0D9R6E6_CHLSB	0	K.NFINNPLAQADWAAK.K	MYH9	A0A0D9R6E6
135763	3	611875	Dumas_exploris_2022_2023_16_delta_2_n-dimer_11-3-22	1.54	4.621	0.775	0.775	tr|A0A0D9R924|A0A0D9R924_CHLSB	0	R.VDGAEWGVDLPSVEAQLGSHR.G	PLEC	A0A0D9R924
135811	2	611875	Dumas_exploris_2022_2023_16_delta_2_n-dimer_11-3-22	-1.68	2.259	0.535	0.535	tr|A0A0D9RDN9|A0A0D9RDN9_CHLSB	1	R.GLAVFISDIR.N	AP2A2	A0A0D9RDN9
135903	2	611875	Dumas_exploris_2022_2023_16_delta_2_n-dimer_11-3-22	-0.9	2.282	0.626	0.626	tr|A0A0D9S1Y8|A0A0D9S1Y8_CHLSB	0	R.TVQDALESLVAR.E	USP10	A0A0D9S1Y8
135986	2	611875	Dumas_exploris_2022_2023_16_delta_2_n-dimer_11-3-22	-0.33	2.138	0.498	0.498	tr|A0A0D9R1G1|A0A0D9R1G1_CHLSB	2	K.EIIDLVLDR.I	TUBA1A	A0A0D9R1G1
136323	2	611875	Dumas_exploris_2022_2023_16_delta_2_n-dimer_11-3-22	-0.59	2.514	0.711	0.711	tr|A0A0D9RZC5|A0A0D9RZC5_CHLSB	0	R.SQFEELC^AELLQK.I	HSPH1	A0A0D9RZC5
136800	2	611875	Dumas_exploris_2022_2023_16_delta_2_n-dimer_11-3-22	0.68	2.811	0.643	0.643	tr|A0A0D9R642|A0A0D9R642_CHLSB	0	K.M*ISGLYLGELVR.L	HKDC1	A0A0D9R642
136891	2	611875	Dumas_exploris_2022_2023_16_delta_2_n-dimer_11-3-22	1.07	2.815	0.61	0.61	tr|A0A0D9RNK4|A0A0D9RNK4_CHLSB	0	R.SAIC^IQSWWR.G	MYO1C	A0A0D9RNK4
136921	2	611875	Dumas_exploris_2022_2023_16_delta_2_n-dimer_11-3-22	1.28	2.719	0.805	0.805	tr|A0A0D9R1R5|A0A0D9R1R5_CHLSB	0	K.VNYVVQEAIVVIR.D	AP2B1	A0A0D9R1R5
137052	2	611875	Dumas_exploris_2022_2023_16_delta_2_n-dimer_11-3-22	1.34	2.283	0.696	0.696	tr|A0A0D9R6E6|A0A0D9R6E6_CHLSB	0	R.IIGLDQVAGM*SETALPGAFK.T	MYH9	A0A0D9R6E6
137242	2	611875	Dumas_exploris_2022_2023_16_delta_2_n-dimer_11-3-22	0.35	3.359	0.847	0.847	tr|A0A0D9RDH4|A0A0D9RDH4_CHLSB	2	R.TQLEELEDELQATEDAK.L	MYH10	A0A0D9RDH4
137317	2	611875	Dumas_exploris_2022_2023_16_delta_2_n-dimer_11-3-22	-0.72	2.498	0.601	0.601	tr|A0A0D9R924|A0A0D9R924_CHLSB	0	R.IISLETYNLLR.E	PLEC	A0A0D9R924
137509	2	611875	Dumas_exploris_2022_2023_16_delta_2_n-dimer_11-3-22	-0.52	2.59	0.317	0.317	tr|A0A0D9R221|A0A0D9R221_CHLSB	0	K.NSMIALVDNLASK.E	MYO1D	A0A0D9R221
137515	2	611875	Dumas_exploris_2022_2023_16_delta_2_n-dimer_11-3-22	0.19	2.405	0.722	0.722	sp|P05787|K2C8_HUMAN_contaminant	0	R.SLDMDSIIAEVK.A	KRT8	P05787
137763	2	611875	Dumas_exploris_2022_2023_16_delta_2_n-dimer_11-3-22	2.18	2.032	0.683	0.683	tr|A0A0D9RZC5|A0A0D9RZC5_CHLSB	0	K.VLGTAFDPFLGGK.N	HSPH1	A0A0D9RZC5
138023	2	611875	Dumas_exploris_2022_2023_16_delta_2_n-dimer_11-3-22	1.24	2.025	0.729	0.729	tr|A0A0D9R1G5|A0A0D9R1G5_CHLSB	1	R.SIQFVDWC^PTGFK.V	TUBA1B	A0A0D9R1G5
138041	2	611875	Dumas_exploris_2022_2023_16_delta_2_n-dimer_11-3-22	0.82	2.593	0.702	0.702	tr|A0A0D9RNK4|A0A0D9RNK4_CHLSB	0	K.GEELLSPLNLEQAAYAR.D	MYO1C	A0A0D9RNK4
138077	3	611875	Dumas_exploris_2022_2023_16_delta_2_n-dimer_11-3-22	0.72	3.968	0.788	0.788	tr|A0A0D9S302|A0A0D9S302_CHLSB	0	R.DSPVIDGHNDLPWQLLR.M	DPEP1	A0A0D9S302
138114	3	611875	Dumas_exploris_2022_2023_16_delta_2_n-dimer_11-3-22	0.53	3.515	0.674	0.674	tr|A0A0D9RNK4|A0A0D9RNK4_CHLSB	0	K.GEELLSPLNLEQAAYAR.D	MYO1C	A0A0D9RNK4
138115	2	611875	Dumas_exploris_2022_2023_16_delta_2_n-dimer_11-3-22	1.03	2.323	0.714	0.714	tr|A0A0D9R924|A0A0D9R924_CHLSB	0	R.DPYSGSTISLFQAMQK.G	PLEC	A0A0D9R924
138214	2	611875	Dumas_exploris_2022_2023_16_delta_2_n-dimer_11-3-22	0.06	2.672	0.749	0.749	sp|P05787|K2C8_HUMAN_contaminant	0	R.LEGLTDEINFLR.Q	KRT8	P05787
138298	2	611875	Dumas_exploris_2022_2023_16_delta_2_n-dimer_11-3-22	0.56	2.556	0.573	0.573	tr|A0A0D9S3J6|A0A0D9S3J6_CHLSB	0	R.LGLQNDLFSLAR.A	NPEPPS	A0A0D9S3J6
138383	2	611875	Dumas_exploris_2022_2023_16_delta_2_n-dimer_11-3-22	0.49	2.858	0.682	0.682	tr|A0A0D9R8U2|A0A0D9R8U2_CHLSB	0	K.YVLINWVGEDVPDAR.K	DBN1	A0A0D9R8U2
138546	2	611875	Dumas_exploris_2022_2023_16_delta_2_n-dimer_11-3-22	1.24	2.247	0.762	0.762	tr|A0A0D9RNK4|A0A0D9RNK4_CHLSB	0	R.QLLLTPNAVVIVEDAK.V	MYO1C	A0A0D9RNK4
138633	2	611875	Dumas_exploris_2022_2023_16_delta_2_n-dimer_11-3-22	-1.16	3.216	0.654	0.654	tr|A0A0D9R1G1|A0A0D9R1G1_CHLSB	2	R.AVFVDLEPTVIDEVR.T	TUBA1A	A0A0D9R1G1
138735	2	611875	Dumas_exploris_2022_2023_16_delta_2_n-dimer_11-3-22	0.67	2.268	0.728	0.728	tr|A0A0D9RHY8|A0A0D9RHY8_CHLSB	0	R.VFDFLVDSINK.A	MYO1E	A0A0D9RHY8
138741	2	611875	Dumas_exploris_2022_2023_16_delta_2_n-dimer_11-3-22	1.1	2.062	0.61	0.61	tr|A0A0D9RI00|A0A0D9RI00_CHLSB	1	K.EQLLQSNPVLEAFGNAK.T	MYO1B	A0A0D9RI00
138908	2	611875	Dumas_exploris_2022_2023_16_delta_2_n-dimer_11-3-22	0.5	2.104	0.653	0.653	tr|A0A0D9S3J6|A0A0D9S3J6_CHLSB	0	R.VLGATLLPDLIQK.V	NPEPPS	A0A0D9S3J6
138999	2	611875	Dumas_exploris_2022_2023_16_delta_2_n-dimer_11-3-22	1.25	2.27	0.705	0.705	tr|A0A0D9RD03|A0A0D9RD03_CHLSB	0	R.LDQLIYIPLPDEK.S	VCP	A0A0D9RD03
139800	3	611875	Dumas_exploris_2022_2023_16_delta_2_n-dimer_11-3-22	0.65	2.604	0.691	0.691	tr|A0A0D9RA32|A0A0D9RA32_CHLSB	0	K.EKPYFPIPEEYTFIQNVPLEDR.V	HNRNPU	A0A0D9RA32
139922	2	611875	Dumas_exploris_2022_2023_16_delta_2_n-dimer_11-3-22	1.53	2.677	0.664	0.664	tr|A0A0D9S2T3|A0A0D9S2T3_CHLSB	0	R.AIFLADGNVFTTGFSR.M	CORO1C	A0A0D9S2T3
139982	3	611875	Dumas_exploris_2022_2023_16_delta_2_n-dimer_11-3-22	0.73	3.033	0.737	0.737	tr|A0A0D9QVJ0|A0A0D9QVJ0_CHLSB	0	R.VEQIAAIAQELNELDYYDSHNVNTR.C	ACTN4	A0A0D9QVJ0
140058	2	611875	Dumas_exploris_2022_2023_16_delta_2_n-dimer_11-3-22	1.48	3.261	0.714	0.714	tr|A0A0D9S6D8|A0A0D9S6D8_CHLSB	0	R.EGNSPSFFNPEEAATVTSYLK.L	MOV10	A0A0D9S6D8
140405	3	611875	Dumas_exploris_2022_2023_16_delta_2_n-dimer_11-3-22	0.4	2.924	0.758	0.758	tr|A0A0D9R1R5|A0A0D9R1R5_CHLSB	1	R.LASQANIAQVLAELK.E	AP2B1	A0A0D9R1R5
140531	2	611875	Dumas_exploris_2022_2023_16_delta_2_n-dimer_11-3-22	0.71	2.027	0.604	0.604	sp|P04264|K2C1_HUMAN_contaminant	2	R.SLDLDSIIAEVK.A	KRT1	P04264
140548	3	611875	Dumas_exploris_2022_2023_16_delta_2_n-dimer_11-3-22	4.16	2.332	0.758	0.758	tr|A0A0D9R1C9|A0A0D9R1C9_CHLSB	0	K.VVAGDEWLFEGPGTYIPR.K	MVP	A0A0D9R1C9
142707	2	611875	Dumas_exploris_2022_2023_16_delta_2_n-dimer_11-3-22	1.56	2.922	0.769	0.769	tr|A0A0D9RKZ5|A0A0D9RKZ5_CHLSB	1	R.VGWEQLLTTIAR.T	ACTN1	A0A0D9RKZ5
143693	2	611875	Dumas_exploris_2022_2023_16_delta_2_n-dimer_11-3-22	1.81	2.666	0.686	0.686	tr|A0A0D9R0N5|A0A0D9R0N5_CHLSB	0	K.VGYTPDWIFLLR.N	CLTC	A0A0D9R0N5
15012	2	611875	Dumas_exploris_2022_2023_16_delta_2_n-dimer_11-3-22	-3.18	2.714	0.719	0.719	tr|A0A0D9RD03|A0A0D9RD03_CHLSB	0	R.GGNIGDGGGAADR.V	VCP	A0A0D9RD03
15110	2	611875	Dumas_exploris_2022_2023_16_delta_2_n-dimer_11-3-22	-8.51	2.018	0.237	0.237	tr|A0A0D9S9M0|A0A0D9S9M0_CHLSB	1	K.C^DVDIRK.D	ACTB	A0A0D9S9M0
15653	2	611875	Dumas_exploris_2022_2023_16_delta_2_n-dimer_11-3-22	1.23	2.086	0.623	0.623	tr|A0A0D9R924|A0A0D9R924_CHLSB	0	K.AHAFAVQQK.E	PLEC	A0A0D9R924
16550	2	611875	Dumas_exploris_2022_2023_16_delta_2_n-dimer_11-3-22	2.03	2.026	0.365	0.365	tr|A0A0D9RI00|A0A0D9RI00_CHLSB	0	K.RPPTAGSQFK.A	MYO1B	A0A0D9RI00
16919	2	611875	Dumas_exploris_2022_2023_16_delta_2_n-dimer_11-3-22	1.84	2.083	0.72	0.72	tr|A0A0D9S0W9|A0A0D9S0W9_CHLSB	0	R.NPPGASTYNK.N	HNRNPUL1	A0A0D9S0W9
18763	2	611875	Dumas_exploris_2022_2023_16_delta_2_n-dimer_11-3-22	0.47	2.402	0.433	0.433	tr|A0A0D9S2T3|A0A0D9S2T3_CHLSB	0	K.HGYIPGK.N	CORO1C	A0A0D9S2T3
19367	2	611875	Dumas_exploris_2022_2023_16_delta_2_n-dimer_11-3-22	0.76	2.127	0.551	0.551	tr|A0A0D9S7U2|A0A0D9S7U2_CHLSB	0	R.M*GYM*DPR.E	SFPQ	A0A0D9S7U2
19859	2	611875	Dumas_exploris_2022_2023_16_delta_2_n-dimer_11-3-22	0.07	2.136	0.571	0.571	tr|A0A0D9R924|A0A0D9R924_CHLSB	0	R.AQAEQAALR.Q	PLEC	A0A0D9R924
20045	2	611875	Dumas_exploris_2022_2023_16_delta_2_n-dimer_11-3-22	0.7	2.364	0.534	0.534	tr|A0A0D9S7U2|A0A0D9S7U2_CHLSB	0	R.M*GYM*DPR.E	SFPQ	A0A0D9S7U2
24832	3	611875	Dumas_exploris_2022_2023_16_delta_2_n-dimer_11-3-22	0.12	2.574	0.672	0.672	tr|A0A0D9RNK4|A0A0D9RNK4_CHLSB	0	K.KRPETVATQFK.M	MYO1C	A0A0D9RNK4
25338	2	611875	Dumas_exploris_2022_2023_16_delta_2_n-dimer_11-3-22	0.04	2.112	0.802	0.802	tr|A0A0D9S7U2|A0A0D9S7U2_CHLSB	0	R.M*GGGGAM*NM*GDPYGSGGQK.F	SFPQ	A0A0D9S7U2
26091	2	611875	Dumas_exploris_2022_2023_16_delta_2_n-dimer_11-3-22	1.1	2.03	0.544	0.544	tr|A0A0D9R8U2|A0A0D9R8U2_CHLSB	0	K.DSQAALPK.Y	DBN1	A0A0D9R8U2
26632	2	611875	Dumas_exploris_2022_2023_16_delta_2_n-dimer_11-3-22	1.63	2.361	0.331	0.331	tr|A0A0D9QW51|A0A0D9QW51_CHLSB	0	R.LEDYQANR.K	NUP98	A0A0D9QW51
27318	2	611875	Dumas_exploris_2022_2023_16_delta_2_n-dimer_11-3-22	0.28	2.036	0.611	0.611	sp|P35527|K1C9_HUMAN_contaminant	1	R.FSSSSGYGGGSSR.V	KRT9	P35527
27558	3	611875	Dumas_exploris_2022_2023_16_delta_2_n-dimer_11-3-22	0.42	2.628	0.644	0.644	tr|A0A0D9RNK4|A0A0D9RNK4_CHLSB	0	R.RDQAVM*ISGESGAGK.T	MYO1C	A0A0D9RNK4
29123	2	611875	Dumas_exploris_2022_2023_16_delta_2_n-dimer_11-3-22	-0.55	2.8	0.583	0.583	tr|A0A0D9QW51|A0A0D9QW51_CHLSB	0	K.AGVSTNISTK.H	NUP98	A0A0D9QW51
30953	3	611875	Dumas_exploris_2022_2023_16_delta_2_n-dimer_11-3-22	-1.06	2.62	0.565	0.565	tr|A0A0D9S294|A0A0D9S294_CHLSB	0	K.LGVIEDHSNR.T	HSP90B1	A0A0D9S294
31898	2	611875	Dumas_exploris_2022_2023_16_delta_2_n-dimer_11-3-22	1.28	2.055	0.179	0.179	tr|A0A0D9REP7|A0A0D9REP7_CHLSB	0	K.AGIIASAR.A	EEF2	A0A0D9REP7
34071	3	611875	Dumas_exploris_2022_2023_16_delta_2_n-dimer_11-3-22	0.1	3.458	0.68	0.68	tr|A0A0D9R924|A0A0D9R924_CHLSB	0	R.KGLVGPELHDR.L	PLEC	A0A0D9R924
34116	4	611875	Dumas_exploris_2022_2023_16_delta_2_n-dimer_11-3-22	-0.2	2.87	0.647	0.647	tr|A0A0D9RI00|A0A0D9RI00_CHLSB	0	K.LNQVC^ATHQHFESR.M	MYO1B	A0A0D9RI00
34695	2	611875	Dumas_exploris_2022_2023_16_delta_2_n-dimer_11-3-22	1.13	2.961	0.501	0.501	tr|A0A0D9R924|A0A0D9R924_CHLSB	0	R.SDEGQLSPATR.G	PLEC	A0A0D9R924
34774	3	611875	Dumas_exploris_2022_2023_16_delta_2_n-dimer_11-3-22	0.5	3.442	0.663	0.663	tr|A0A0D9R924|A0A0D9R924_CHLSB	0	R.KGLVGPELHDR.L	PLEC	A0A0D9R924
35116	2	611875	Dumas_exploris_2022_2023_16_delta_2_n-dimer_11-3-22	0.46	2.066	0.48	0.48	tr|A0A0D9R924|A0A0D9R924_CHLSB	0	K.MSAAQALK.K	PLEC	A0A0D9R924
35715	2	611875	Dumas_exploris_2022_2023_16_delta_2_n-dimer_11-3-22	1.32	2.745	0.772	0.772	tr|A0A0D9S7U2|A0A0D9S7U2_CHLSB	0	R.GM*GPGTPAGYGR.G	SFPQ	A0A0D9S7U2
35976	4	611875	Dumas_exploris_2022_2023_16_delta_2_n-dimer_11-3-22	1.61	3.399	0.66	0.66	tr|A0A0D9RKZ5|A0A0D9RKZ5_CHLSB	2	K.KHEAFESDLAAHQDR.V	ACTN1	A0A0D9RKZ5
36404	2	611875	Dumas_exploris_2022_2023_16_delta_2_n-dimer_11-3-22	0.44	2.27	0.72	0.72	tr|A0A0D9S7U2|A0A0D9S7U2_CHLSB	0	R.GM*GPGTPAGYGR.G	SFPQ	A0A0D9S7U2
36572	2	611875	Dumas_exploris_2022_2023_16_delta_2_n-dimer_11-3-22	1.28	2.425	0.537	0.537	tr|A0A0D9QVJ0|A0A0D9QVJ0_CHLSB	0	K.VQQLVPK.R	ACTN4	A0A0D9QVJ0
36680	4	611875	Dumas_exploris_2022_2023_16_delta_2_n-dimer_11-3-22	2.31	2.883	0.68	0.68	tr|A0A0D9RKZ5|A0A0D9RKZ5_CHLSB	2	K.KHEAFESDLAAHQDR.V	ACTN1	A0A0D9RKZ5
36711	3	611875	Dumas_exploris_2022_2023_16_delta_2_n-dimer_11-3-22	0.87	4.274	0.737	0.737	tr|A0A0D9S6D8|A0A0D9S6D8_CHLSB	0	K.HGVDVEVQGPHEAR.D	MOV10	A0A0D9S6D8
37283	2	611875	Dumas_exploris_2022_2023_16_delta_2_n-dimer_11-3-22	1.39	2.075	0.592	0.592	tr|A0A0D9SBD1|A0A0D9SBD1_CHLSB	1	K.GSGTAEVELK.K		A0A0D9SBD1
37809	2	611875	Dumas_exploris_2022_2023_16_delta_2_n-dimer_11-3-22	1.83	2.148	0.713	0.713	tr|A0A0D9R300|A0A0D9R300_CHLSB	0	K.GLEEPEM*DPK.S		A0A0D9R300
37842	3	611875	Dumas_exploris_2022_2023_16_delta_2_n-dimer_11-3-22	0.99	2.581	0.763	0.763	tr|A0A0D9RKW3|A0A0D9RKW3_CHLSB	0	R.GPLPLSSQHR.G		A0A0D9RKW3
38353	2	611875	Dumas_exploris_2022_2023_16_delta_2_n-dimer_11-3-22	0.37	2.217	0.325	0.325	tr|A0A0D9RA32|A0A0D9RA32_CHLSB	0	K.VSELKEELK.K	HNRNPU	A0A0D9RA32
38447	3	611875	Dumas_exploris_2022_2023_16_delta_2_n-dimer_11-3-22	2.86	2.511	0.538	0.538	tr|A0A0D9REP7|A0A0D9REP7_CHLSB	0	K.TGTITTFEHAHNM*R.V	EEF2	A0A0D9REP7
38457	3	611875	Dumas_exploris_2022_2023_16_delta_2_n-dimer_11-3-22	-0.4	2.343	0.595	0.595	tr|A0A0D9RKW3|A0A0D9RKW3_CHLSB	0	R.GPLPLSSQHR.G		A0A0D9RKW3
39295	3	611875	Dumas_exploris_2022_2023_16_delta_2_n-dimer_11-3-22	-0.16	2.346	0.614	0.614	tr|A0A0D9R1C9|A0A0D9R1C9_CHLSB	0	K.AQQLAEVEVKK.F	MVP	A0A0D9R1C9
39480	2	611875	Dumas_exploris_2022_2023_16_delta_2_n-dimer_11-3-22	0.86	2.15	0.503	0.503	tr|A0A0D9R8U2|A0A0D9R8U2_CHLSB	0	R.LSSPVLHR.L	DBN1	A0A0D9R8U2
40080	2	611875	Dumas_exploris_2022_2023_16_delta_2_n-dimer_11-3-22	1.37	2.114	0.531	0.531	tr|A0A0D9R1C9|A0A0D9R1C9_CHLSB	0	R.HYC^TVANPVSR.D	MVP	A0A0D9R1C9
40200	2	611875	Dumas_exploris_2022_2023_16_delta_2_n-dimer_11-3-22	1.49	2.382	0.66	0.66	tr|A0A0D9RFF1|A0A0D9RFF1_CHLSB	6	K.AGFAGDDAPR.A		A0A0D9RFF1
40522	3	611875	Dumas_exploris_2022_2023_16_delta_2_n-dimer_11-3-22	0.98	3.673	0.75	0.75	tr|A0A0D9RDN9|A0A0D9RDN9_CHLSB	0	K.KGPSTVTDLEDTKR.E	AP2A2	A0A0D9RDN9
41494	2	611875	Dumas_exploris_2022_2023_16_delta_2_n-dimer_11-3-22	-3.82	2.053	0.456	0.456	tr|A0A0D9R981|A0A0D9R981_CHLSB	0	K.AESEVANLR.L	PPL	A0A0D9R981
41924	2	611875	Dumas_exploris_2022_2023_16_delta_2_n-dimer_11-3-22	0.89	2.408	0.632	0.632	tr|A0A0D9R924|A0A0D9R924_CHLSB	1	R.ILADPSDDTK.G	PLEC	A0A0D9R924
42128	2	611875	Dumas_exploris_2022_2023_16_delta_2_n-dimer_11-3-22	0.86	2.17	0.456	0.456	sp|P02769|ALBU_BOVIN_contaminant	0	K.DLGEEHFK.G	ALB	P02769
42681	2	611875	Dumas_exploris_2022_2023_16_delta_2_n-dimer_11-3-22	0.29	2.094	0.397	0.397	sp|P05787|K2C8_HUMAN_contaminant	1	R.QLETLGQEK.L	KRT8	P05787
42932	2	611875	Dumas_exploris_2022_2023_16_delta_2_n-dimer_11-3-22	0.79	2.607	0.625	0.625	tr|A0A0D9R924|A0A0D9R924_CHLSB	0	R.SYVDPSTDER.L	PLEC	A0A0D9R924
43649	3	611875	Dumas_exploris_2022_2023_16_delta_2_n-dimer_11-3-22	0.66	2.886	0.662	0.662	tr|A0A0D9QVJ0|A0A0D9QVJ0_CHLSB	0	R.HRPELIEYDK.L	ACTN4	A0A0D9QVJ0
44415	3	611875	Dumas_exploris_2022_2023_16_delta_2_n-dimer_11-3-22	0.64	2.834	0.657	0.657	tr|A0A0D9QVJ0|A0A0D9QVJ0_CHLSB	0	R.HRPELIEYDK.L	ACTN4	A0A0D9QVJ0
44670	2	611875	Dumas_exploris_2022_2023_16_delta_2_n-dimer_11-3-22	1.06	2.876	0.725	0.725	tr|A0A0D9RNK4|A0A0D9RNK4_CHLSB	0	R.DQAVM*ISGESGAGK.T	MYO1C	A0A0D9RNK4
45074	3	611875	Dumas_exploris_2022_2023_16_delta_2_n-dimer_11-3-22	-0.24	3.062	0.642	0.642	tr|A0A0D9RKZ5|A0A0D9RKZ5_CHLSB	0	R.HRPELIDYGK.L	ACTN1	A0A0D9RKZ5
45131	3	611875	Dumas_exploris_2022_2023_16_delta_2_n-dimer_11-3-22	0.1	2.249	0.55	0.55	tr|A0A0D9RMI8|A0A0D9RMI8_CHLSB	0	K.LKETAESVLK.K	HSPA4	A0A0D9RMI8
45300	2	611875	Dumas_exploris_2022_2023_16_delta_2_n-dimer_11-3-22	0.71	2.195	0.571	0.571	tr|A0A0D9RMI8|A0A0D9RMI8_CHLSB	0	K.VTYMEEER.N	HSPA4	A0A0D9RMI8
45734	2	611875	Dumas_exploris_2022_2023_16_delta_2_n-dimer_11-3-22	0.95	2.096	0.53	0.53	tr|A0A0D9RNK4|A0A0D9RNK4_CHLSB	0	R.LGADEISSR.V	MYO1C	A0A0D9RNK4
45939	2	611875	Dumas_exploris_2022_2023_16_delta_2_n-dimer_11-3-22	1.42	2.371	0.426	0.426	tr|A0A0D9R924|A0A0D9R924_CHLSB	0	R.LSVYQAM*K.K	PLEC	A0A0D9R924
47485	3	611875	Dumas_exploris_2022_2023_16_delta_2_n-dimer_11-3-22	1.15	2.478	0.571	0.571	tr|A0A0D9S0W9|A0A0D9S0W9_CHLSB	0	K.HLPSTEPDPHVVR.I	HNRNPUL1	A0A0D9S0W9
47548	2	611875	Dumas_exploris_2022_2023_16_delta_2_n-dimer_11-3-22	-3	2.113	0.328	0.328	sp|P13647|K2C5_HUMAN_contaminant	1	K.AQYEEIANR.S	KRT5	P13647
48028	2	611875	Dumas_exploris_2022_2023_16_delta_2_n-dimer_11-3-22	0.69	2.433	0.343	0.343	tr|A0A0D9R6E6|A0A0D9R6E6_CHLSB	0	K.KLEMDLK.D	MYH9	A0A0D9R6E6
48078	3	611875	Dumas_exploris_2022_2023_16_delta_2_n-dimer_11-3-22	0.52	2.686	0.678	0.678	tr|A0A0D9R924|A0A0D9R924_CHLSB	0	R.RPELEDSTLR.Y	PLEC	A0A0D9R924
48935	2	611875	Dumas_exploris_2022_2023_16_delta_2_n-dimer_11-3-22	0.76	2.409	0.598	0.598	sp|P00761|TRYP_PIG_contaminant	0	K.LSSPATLNSR.V		P00761
48988	3	611875	Dumas_exploris_2022_2023_16_delta_2_n-dimer_11-3-22	0.69	2.46	0.638	0.638	tr|A0A0D9RGI6|A0A0D9RGI6_CHLSB	1	K.RDPHLAC^VAYER.G	CLTCL1	A0A0D9RGI6
49536	2	611875	Dumas_exploris_2022_2023_16_delta_2_n-dimer_11-3-22	1.33	2.151	0.629	0.629	tr|A0A0D9REP7|A0A0D9REP7_CHLSB	0	R.IM*GPNYTPGK.K	EEF2	A0A0D9REP7
49587	2	611875	Dumas_exploris_2022_2023_16_delta_2_n-dimer_11-3-22	0.9	2.318	0.605	0.605	sp|P00761|TRYP_PIG_contaminant	0	K.LSSPATLNSR.V		P00761
49646	3	611875	Dumas_exploris_2022_2023_16_delta_2_n-dimer_11-3-22	0.96	3.987	0.744	0.744	tr|A0A0D9RGI6|A0A0D9RGI6_CHLSB	1	K.RDPHLAC^VAYER.G	CLTCL1	A0A0D9RGI6
50326	3	611875	Dumas_exploris_2022_2023_16_delta_2_n-dimer_11-3-22	0.7	2.41	0.626	0.626	tr|A0A0D9RGI6|A0A0D9RGI6_CHLSB	1	K.RDPHLAC^VAYER.G	CLTCL1	A0A0D9RGI6
50687	3	611875	Dumas_exploris_2022_2023_16_delta_2_n-dimer_11-3-22	0.65	2.284	0.695	0.695	tr|A0A0D9R1R5|A0A0D9R1R5_CHLSB	0	R.QGHIYM*EM*NFTNK.A	AP2B1	A0A0D9R1R5
50697	3	611875	Dumas_exploris_2022_2023_16_delta_2_n-dimer_11-3-22	0.18	2.262	0.631	0.631	tr|A0A0D9R924|A0A0D9R924_CHLSB	0	K.DTHDQLSEPSEVR.S	PLEC	A0A0D9R924
50730	3	611875	Dumas_exploris_2022_2023_16_delta_2_n-dimer_11-3-22	-4.3	2.861	0.663	0.663	tr|A0A0D9SAP7|A0A0D9SAP7_CHLSB	1	K.HTGPNSPDTANDGFVR.L	HNRNPH2	A0A0D9SAP7
50753	3	611875	Dumas_exploris_2022_2023_16_delta_2_n-dimer_11-3-22	-0.68	2.492	0.63	0.63	tr|A0A0D9R924|A0A0D9R924_CHLSB	0	K.DTHDQLSEPSEVR.S	PLEC	A0A0D9R924
52692	2	611875	Dumas_exploris_2022_2023_16_delta_2_n-dimer_11-3-22	1.51	3.219	0.678	0.678	tr|A0A0D9S7U2|A0A0D9S7U2_CHLSB	0	R.FGQGGAGPVGGQGPR.G	SFPQ	A0A0D9S7U2
53148	2	611875	Dumas_exploris_2022_2023_16_delta_2_n-dimer_11-3-22	0.49	2.225	0.465	0.465	tr|A0A0D9S7U2|A0A0D9S7U2_CHLSB	0	R.AVVIVDDR.G	SFPQ	A0A0D9S7U2
53566	2	611875	Dumas_exploris_2022_2023_16_delta_2_n-dimer_11-3-22	1.2	2.2	0.424	0.424	tr|A0A0D9RNK4|A0A0D9RNK4_CHLSB	0	K.WAAQTIR.R	MYO1C	A0A0D9RNK4
53939	2	611875	Dumas_exploris_2022_2023_16_delta_2_n-dimer_11-3-22	1.62	2.5	0.693	0.693	tr|A0A0D9R4H6|A0A0D9R4H6_CHLSB	3	K.EVDEQM*LNVQNK.N		A0A0D9R4H6
5435	3	611875	Dumas_exploris_2022_2023_16_delta_2_n-dimer_11-3-22	-0.9	2.305	0.603	0.603	tr|A0A0D9RKW3|A0A0D9RKW3_CHLSB	0	K.TESSTEGKEQEEK.S		A0A0D9RKW3
5442	3	611875	Dumas_exploris_2022_2023_16_delta_2_n-dimer_11-3-22	-0.69	2.251	0.416	0.416	tr|A0A0D9S0W9|A0A0D9S0W9_CHLSB	0	R.KRPYEENR.G	HNRNPUL1	A0A0D9S0W9
54875	2	611875	Dumas_exploris_2022_2023_16_delta_2_n-dimer_11-3-22	-0.02	2.576	0.699	0.699	tr|A0A0D9RDN9|A0A0D9RDN9_CHLSB	0	K.VLVAGDTM*DSVK.Q	AP2A2	A0A0D9RDN9
55090	2	611875	Dumas_exploris_2022_2023_16_delta_2_n-dimer_11-3-22	-0.11	2.256	0.469	0.469	tr|A0A0D9S407|A0A0D9S407_CHLSB	0	K.QIVSEM*LR.Y	AP2A1	A0A0D9S407
5565	2	611875	Dumas_exploris_2022_2023_16_delta_2_n-dimer_11-3-22	-2.84	2.277	0.476	0.476	tr|A0A0D9SBS7|A0A0D9SBS7_CHLSB	1	K.KLEDGPK.F		A0A0D9SBS7
5568	2	611875	Dumas_exploris_2022_2023_16_delta_2_n-dimer_11-3-22	-1.3	2.45	0.539	0.539	tr|A0A0D9RNK4|A0A0D9RNK4_CHLSB	0	R.C^IKPNDAK.Q	MYO1C	A0A0D9RNK4
5569	3	611875	Dumas_exploris_2022_2023_16_delta_2_n-dimer_11-3-22	-1.63	2.388	0.56	0.56	tr|A0A0D9S7U2|A0A0D9S7U2_CHLSB	0	R.RM*EELHNQEM*QK.R	SFPQ	A0A0D9S7U2
5624	2	611875	Dumas_exploris_2022_2023_16_delta_2_n-dimer_11-3-22	-2.15	2.315	0.674	0.674	tr|A0A0D9R8U2|A0A0D9R8U2_CHLSB	0	K.TDAAVEM*KR.I	DBN1	A0A0D9R8U2
5626	2	611875	Dumas_exploris_2022_2023_16_delta_2_n-dimer_11-3-22	0.32	2.167	0.365	0.365	tr|A0A0D9R6E6|A0A0D9R6E6_CHLSB	0	R.VEEEAAQK.N	MYH9	A0A0D9R6E6
56422	3	611875	Dumas_exploris_2022_2023_16_delta_2_n-dimer_11-3-22	0.32	3.126	0.724	0.724	tr|A0A0D9S7U2|A0A0D9S7U2_CHLSB	0	R.FATHAAALSVR.N	SFPQ	A0A0D9S7U2
5684	2	611875	Dumas_exploris_2022_2023_16_delta_2_n-dimer_11-3-22	-0.46	2.635	0.502	0.502	tr|A0A0D9RDN9|A0A0D9RDN9_CHLSB	0	K.HPM*DTEVTK.A	AP2A2	A0A0D9RDN9
56888	2	611875	Dumas_exploris_2022_2023_16_delta_2_n-dimer_11-3-22	0.51	2.446	0.705	0.705	tr|A0A0D9R924|A0A0D9R924_CHLSB	0	R.DSQDAGGFGPEDR.L	PLEC	A0A0D9R924
56994	3	611875	Dumas_exploris_2022_2023_16_delta_2_n-dimer_11-3-22	0.22	2.672	0.685	0.685	tr|A0A0D9S7U2|A0A0D9S7U2_CHLSB	0	R.FATHAAALSVR.N	SFPQ	A0A0D9S7U2
57076	2	611875	Dumas_exploris_2022_2023_16_delta_2_n-dimer_11-3-22	2.39	2.267	0.637	0.637	sp|P13645|K1C10_HUMAN_contaminant	1	R.SQYEQLAEQNR.K	KRT10	P13645
5734	2	611875	Dumas_exploris_2022_2023_16_delta_2_n-dimer_11-3-22	-3.29	2.221	0.505	0.505	tr|A0A0D9S0W9|A0A0D9S0W9_CHLSB	0	R.SGGGGYSQNR.W	HNRNPUL1	A0A0D9S0W9
57736	3	611875	Dumas_exploris_2022_2023_16_delta_2_n-dimer_11-3-22	-0.06	2.961	0.644	0.644	tr|A0A0D9S9M0|A0A0D9S9M0_CHLSB	1	K.QEYDESGPSIVHR.K	ACTB	A0A0D9S9M0
57778	2	611875	Dumas_exploris_2022_2023_16_delta_2_n-dimer_11-3-22	1.09	2.346	0.708	0.708	tr|A0A0D9S7U2|A0A0D9S7U2_CHLSB	0	K.AELDDTPMR.G	SFPQ	A0A0D9S7U2
57798	2	611875	Dumas_exploris_2022_2023_16_delta_2_n-dimer_11-3-22	0.97	2.155	0.684	0.684	tr|A0A0D9R924|A0A0D9R924_CHLSB	1	R.C^VEDPETGLR.L	PLEC	A0A0D9R924
58368	3	611875	Dumas_exploris_2022_2023_16_delta_2_n-dimer_11-3-22	1.27	3.221	0.607	0.607	tr|A0A0D9S9M0|A0A0D9S9M0_CHLSB	1	K.QEYDESGPSIVHR.K	ACTB	A0A0D9S9M0
58712	2	611875	Dumas_exploris_2022_2023_16_delta_2_n-dimer_11-3-22	-0.26	2.107	0.552	0.552	tr|A0A0D9R924|A0A0D9R924_CHLSB	0	R.SMVEEGTGLR.L	PLEC	A0A0D9R924
59673	2	611875	Dumas_exploris_2022_2023_16_delta_2_n-dimer_11-3-22	3.41	2.039	0.326	0.326	tr|A0A0D9R6E6|A0A0D9R6E6_CHLSB	0	K.ASITALEAK.I	MYH9	A0A0D9R6E6
60078	3	611875	Dumas_exploris_2022_2023_16_delta_2_n-dimer_11-3-22	-4.24	2.361	0.641	0.641	tr|A0A0D9RDH4|A0A0D9RDH4_CHLSB	0	R.ELEAELEDERK.Q	MYH10	A0A0D9RDH4
60616	3	611875	Dumas_exploris_2022_2023_16_delta_2_n-dimer_11-3-22	0.7	2.237	0.432	0.432	tr|A0A0D9SAP7|A0A0D9SAP7_CHLSB	1	R.VHIEIGPDGR.V	HNRNPH2	A0A0D9SAP7
61198	3	611875	Dumas_exploris_2022_2023_16_delta_2_n-dimer_11-3-22	0.94	2.975	0.42	0.42	tr|A0A0D9S2T3|A0A0D9S2T3_CHLSB	0	R.KC^EPIIM*TVPR.K	CORO1C	A0A0D9S2T3
61861	3	611875	Dumas_exploris_2022_2023_16_delta_2_n-dimer_11-3-22	1.01	2.595	0.416	0.416	tr|A0A0D9S2T3|A0A0D9S2T3_CHLSB	0	R.KC^EPIIM*TVPR.K	CORO1C	A0A0D9S2T3
62671	2	611875	Dumas_exploris_2022_2023_16_delta_2_n-dimer_11-3-22	0.13	2.353	0.592	0.592	tr|A0A0D9S407|A0A0D9S407_CHLSB	0	K.QLSLPQQEAQK.I	AP2A1	A0A0D9S407
63092	2	611875	Dumas_exploris_2022_2023_16_delta_2_n-dimer_11-3-22	0.82	2.071	0.314	0.314	tr|A0A0D9R924|A0A0D9R924_CHLSB	0	R.FPVTEAVNK.G	PLEC	A0A0D9R924
63116	2	611875	Dumas_exploris_2022_2023_16_delta_2_n-dimer_11-3-22	0.64	2.33	0.555	0.555	tr|A0A0D9RE13|A0A0D9RE13_CHLSB	5	K.EITALAPSTM*K.I	ACTA1	A0A0D9RE13
63415	3	611875	Dumas_exploris_2022_2023_16_delta_2_n-dimer_11-3-22	1.29	2.773	0.714	0.714	tr|A0A0D9QVJ0|A0A0D9QVJ0_CHLSB	0	K.HRDYETATLSDIK.A	ACTN4	A0A0D9QVJ0
63772	3	611875	Dumas_exploris_2022_2023_16_delta_2_n-dimer_11-3-22	0.59	2.959	0.654	0.654	tr|A0A0D9RMI8|A0A0D9RMI8_CHLSB	0	K.QDLPALEEKPR.N	HSPA4	A0A0D9RMI8
6414	2	611875	Dumas_exploris_2022_2023_16_delta_2_n-dimer_11-3-22	0.22	2.119	0.267	0.267	tr|A0A0D9R0N5|A0A0D9R0N5_CHLSB	0	K.KDSLYK.D	CLTC	A0A0D9R0N5
64161	3	611875	Dumas_exploris_2022_2023_16_delta_2_n-dimer_11-3-22	0.72	2.556	0.512	0.512	tr|A0A0D9R924|A0A0D9R924_CHLSB	0	R.AGLVGPEFHEK.L	PLEC	A0A0D9R924
64628	2	611875	Dumas_exploris_2022_2023_16_delta_2_n-dimer_11-3-22	0.44	2.315	0.606	0.606	tr|A0A0D9RHY8|A0A0D9RHY8_CHLSB	0	K.HQVEYLGLK.E	MYO1E	A0A0D9RHY8
64766	2	611875	Dumas_exploris_2022_2023_16_delta_2_n-dimer_11-3-22	0.83	2.346	0.697	0.697	tr|A0A0D9RNK4|A0A0D9RNK4_CHLSB	0	K.NPIM*SQC^FDR.S	MYO1C	A0A0D9RNK4
64780	2	611875	Dumas_exploris_2022_2023_16_delta_2_n-dimer_11-3-22	0.8	2.087	0.237	0.237	tr|A0A0D9RA32|A0A0D9RA32_CHLSB	0	K.LNTLLQR.A	HNRNPU	A0A0D9RA32
65455	2	611875	Dumas_exploris_2022_2023_16_delta_2_n-dimer_11-3-22	0.89	2.036	0.715	0.715	tr|A0A0D9R2V4|A0A0D9R2V4_CHLSB	0	K.GLSEDTTEETLK.E	NCL	A0A0D9R2V4
66129	3	611875	Dumas_exploris_2022_2023_16_delta_2_n-dimer_11-3-22	1.34	2.464	0.653	0.653	tr|A0A0D9RZC5|A0A0D9RZC5_CHLSB	0	K.QDLPSLDEKPR.I	HSPH1	A0A0D9RZC5
66218	3	611875	Dumas_exploris_2022_2023_16_delta_2_n-dimer_11-3-22	1.32	2.806	0.511	0.511	tr|A0A0D9R924|A0A0D9R924_CHLSB	0	K.VPPGYHPLDVEK.E	PLEC	A0A0D9R924
66492	2	611875	Dumas_exploris_2022_2023_16_delta_2_n-dimer_11-3-22	0.53	2.227	0.824	0.824	tr|A0A0D9R924|A0A0D9R924_CHLSB	0	R.QQEELLAEENQR.L	PLEC	A0A0D9R924
66633	2	611875	Dumas_exploris_2022_2023_16_delta_2_n-dimer_11-3-22	-0.17	2.005	0.42	0.42	tr|A0A0D9S302|A0A0D9S302_CHLSB	0	R.VPEGLEDVSK.Y	DPEP1	A0A0D9S302
66687	3	611875	Dumas_exploris_2022_2023_16_delta_2_n-dimer_11-3-22	-0.62	3.135	0.598	0.598	sp|P02769|ALBU_BOVIN_contaminant	0	K.EC^C^HGDLLEC^ADDR.A	ALB	P02769
66740	2	611875	Dumas_exploris_2022_2023_16_delta_2_n-dimer_11-3-22	-1.96	2.078	0.685	0.685	tr|A0A0D9S294|A0A0D9S294_CHLSB	0	K.DISTNYYASQK.K	HSP90B1	A0A0D9S294
66906	3	611875	Dumas_exploris_2022_2023_16_delta_2_n-dimer_11-3-22	-0.98	2.474	0.59	0.59	tr|A0A0D9R924|A0A0D9R924_CHLSB	0	K.VPPGYHPLDVEK.E	PLEC	A0A0D9R924
6691	2	611875	Dumas_exploris_2022_2023_16_delta_2_n-dimer_11-3-22	0.22	2.017	0.376	0.376	tr|A0A0D9R6E6|A0A0D9R6E6_CHLSB	0	K.SVHELEK.S	MYH9	A0A0D9R6E6
67052	2	611875	Dumas_exploris_2022_2023_16_delta_2_n-dimer_11-3-22	-0.38	2.253	0.506	0.506	tr|A0A0D9QW51|A0A0D9QW51_CHLSB	0	R.LADINYEGR.L	NUP98	A0A0D9QW51
6722	2	611875	Dumas_exploris_2022_2023_16_delta_2_n-dimer_11-3-22	-0.47	2.915	0.342	0.342	tr|A0A0D9RML4|A0A0D9RML4_CHLSB	0	R.HLAGEVAK.E	PSMD2	A0A0D9RML4
67243	2	611875	Dumas_exploris_2022_2023_16_delta_2_n-dimer_11-3-22	-0.04	2.053	0.251	0.251	sp|P00761|TRYP_PIG_contaminant	0	R.VATVSLPR.S		P00761
67867	2	611875	Dumas_exploris_2022_2023_16_delta_2_n-dimer_11-3-22	-0.08	2.001	0.261	0.261	sp|P00761|TRYP_PIG_contaminant	0	R.VATVSLPR.S		P00761
68570	2	611875	Dumas_exploris_2022_2023_16_delta_2_n-dimer_11-3-22	1.32	2.025	0.254	0.254	sp|P00761|TRYP_PIG_contaminant	0	R.VATVSLPR.S		P00761
6876	3	611875	Dumas_exploris_2022_2023_16_delta_2_n-dimer_11-3-22	0	3.018	0.632	0.632	tr|A0A0D9S407|A0A0D9S407_CHLSB	0	K.ANHPM*DAEVTK.A	AP2A1	A0A0D9S407
68964	2	611875	Dumas_exploris_2022_2023_16_delta_2_n-dimer_11-3-22	1.05	2.376	0.707	0.707	tr|A0A0D9RFF1|A0A0D9RFF1_CHLSB	2	R.GYSFTTTAER.E		A0A0D9RFF1
6924	3	611875	Dumas_exploris_2022_2023_16_delta_2_n-dimer_11-3-22	-1.16	2.795	0.607	0.607	tr|A0A0D9R924|A0A0D9R924_CHLSB	0	R.HHTAAFEER.R	PLEC	A0A0D9R924
6930	2	611875	Dumas_exploris_2022_2023_16_delta_2_n-dimer_11-3-22	3.48	2.025	0.264	0.264	tr|A0A0D9R924|A0A0D9R924_CHLSB	0	R.GAQEVGER.L	PLEC	A0A0D9R924
69386	2	611875	Dumas_exploris_2022_2023_16_delta_2_n-dimer_11-3-22	1.95	2.107	0.676	0.676	tr|A0A0D9RJU1|A0A0D9RJU1_CHLSB	0	K.FADLSEAANR.N	VIM	A0A0D9RJU1
69421	2	611875	Dumas_exploris_2022_2023_16_delta_2_n-dimer_11-3-22	1.69	2.149	0.597	0.597	tr|A0A0D9R924|A0A0D9R924_CHLSB	0	R.VVIVDPETGK.E	PLEC	A0A0D9R924
69435	3	611875	Dumas_exploris_2022_2023_16_delta_2_n-dimer_11-3-22	1.32	2.943	0.632	0.632	tr|A0A0D9RCS8|A0A0D9RCS8_CHLSB	0	R.NDIASHPPVEGSYAPR.R	SND1	A0A0D9RCS8
69453	2	611875	Dumas_exploris_2022_2023_16_delta_2_n-dimer_11-3-22	1.68	2.855	0.239	0.239	tr|A0A0D9R6E6|A0A0D9R6E6_CHLSB	0	R.LEVNLQAM*K.A	MYH9	A0A0D9R6E6
6981	3	611875	Dumas_exploris_2022_2023_16_delta_2_n-dimer_11-3-22	-0.37	3.008	0.625	0.625	tr|A0A0D9R8U2|A0A0D9R8U2_CHLSB	0	R.EREQQIEEHR.R	DBN1	A0A0D9R8U2
7086	2	611875	Dumas_exploris_2022_2023_16_delta_2_n-dimer_11-3-22	-0.21	2.979	0.658	0.658	sp|P04264|K2C1_HUMAN_contaminant	1	R.GSGGGSSGGSIGGR.G	KRT1	P04264
71553	2	611875	Dumas_exploris_2022_2023_16_delta_2_n-dimer_11-3-22	2.68	2.485	0.585	0.585	tr|A0A0D9RHY8|A0A0D9RHY8_CHLSB	0	K.AEQEEYVQEGIR.W	MYO1E	A0A0D9RHY8
71657	2	611875	Dumas_exploris_2022_2023_16_delta_2_n-dimer_11-3-22	1.74	2.069	0.568	0.568	tr|A0A0D9R221|A0A0D9R221_CHLSB	0	K.SPQIFDDER.C	MYO1D	A0A0D9R221
72317	2	611875	Dumas_exploris_2022_2023_16_delta_2_n-dimer_11-3-22	-0.14	2.565	0.688	0.688	tr|A0A0D9R924|A0A0D9R924_CHLSB	0	R.AQLM*ADFQAGR.V	PLEC	A0A0D9R924
73002	2	611875	Dumas_exploris_2022_2023_16_delta_2_n-dimer_11-3-22	2.08	2.27	0.641	0.641	tr|A0A0D9R924|A0A0D9R924_CHLSB	0	R.AQLM*ADFQAGR.V	PLEC	A0A0D9R924
73088	3	611875	Dumas_exploris_2022_2023_16_delta_2_n-dimer_11-3-22	1.22	3.475	0.754	0.754	sp|P02769|ALBU_BOVIN_contaminant	0	K.C^C^AADDKEAC^FAVEGPK.L	ALB	P02769
73657	2	611875	Dumas_exploris_2022_2023_16_delta_2_n-dimer_11-3-22	1.39	2.986	0.469	0.469	tr|A0A0D9R1R5|A0A0D9R1R5_CHLSB	1	K.KGEIFELK.A	AP2B1	A0A0D9R1R5
74116	2	611875	Dumas_exploris_2022_2023_16_delta_2_n-dimer_11-3-22	1.2	2.526	0.605	0.605	tr|A0A0D9RP68|A0A0D9RP68_CHLSB	0	K.DLTNVQNLQK.K	SPTAN1	A0A0D9RP68
74759	2	611875	Dumas_exploris_2022_2023_16_delta_2_n-dimer_11-3-22	0.93	2.001	0.637	0.637	tr|A0A0D9R1R5|A0A0D9R1R5_CHLSB	1	K.YNDPIYVK.L	AP2B1	A0A0D9R1R5
75203	2	611875	Dumas_exploris_2022_2023_16_delta_2_n-dimer_11-3-22	1.3	2.237	0.659	0.659	tr|A0A0D9RN94|A0A0D9RN94_CHLSB	0	K.ELTAPDENIPAK.I	TOP1	A0A0D9RN94
75378	3	611875	Dumas_exploris_2022_2023_16_delta_2_n-dimer_11-3-22	1.13	2.46	0.572	0.572	tr|A0A0D9R1C9|A0A0D9R1C9_CHLSB	0	R.VPHNAAVQVYDYR.E	MVP	A0A0D9R1C9
75583	2	611875	Dumas_exploris_2022_2023_16_delta_2_n-dimer_11-3-22	0.98	2.054	0.528	0.528	tr|A0A0D9S6D8|A0A0D9S6D8_CHLSB	0	R.SVGVISPYR.K	MOV10	A0A0D9S6D8
75709	2	611875	Dumas_exploris_2022_2023_16_delta_2_n-dimer_11-3-22	0.73	2.714	0.524	0.524	tr|A0A0D9R642|A0A0D9R642_CHLSB	0	K.GAALITAVAK.R	HKDC1	A0A0D9R642
75835	2	611875	Dumas_exploris_2022_2023_16_delta_2_n-dimer_11-3-22	0.43	2.103	0.713	0.713	tr|A0A0D9R0N5|A0A0D9R0N5_CHLSB	0	K.HELIEFR.R	CLTC	A0A0D9R0N5
76279	2	611875	Dumas_exploris_2022_2023_16_delta_2_n-dimer_11-3-22	1.22	2.163	0.555	0.555	sp|P05787|K2C8_HUMAN_contaminant	0	K.LVSESSDVLPK.-	KRT8	P05787
76760	3	611875	Dumas_exploris_2022_2023_16_delta_2_n-dimer_11-3-22	2.39	2.201	0.615	0.615	sp|P02769|ALBU_BOVIN_contaminant	0	R.NEC^FLSHKDDSPDLPK.L	ALB	P02769
76814	2	611875	Dumas_exploris_2022_2023_16_delta_2_n-dimer_11-3-22	1.12	3.825	0.789	0.789	tr|A0A0D9R8U2|A0A0D9R8U2_CHLSB	0	R.SPSDSSTASTPVAEQIER.A	DBN1	A0A0D9R8U2
77027	2	611875	Dumas_exploris_2022_2023_16_delta_2_n-dimer_11-3-22	1.32	2.26	0.596	0.596	sp|P05787|K2C8_HUMAN_contaminant	0	K.LVSESSDVLPK.-	KRT8	P05787
77381	3	611875	Dumas_exploris_2022_2023_16_delta_2_n-dimer_11-3-22	-3.52	2.37	0.502	0.502	tr|A0A0D9S6D8|A0A0D9S6D8_CHLSB	0	R.VHLPSSIYR.L	MOV10	A0A0D9S6D8
78027	2	611875	Dumas_exploris_2022_2023_16_delta_2_n-dimer_11-3-22	0.83	3.712	0.697	0.697	tr|A0A0D9R6E6|A0A0D9R6E6_CHLSB	0	R.ELEDATETADAMNR.E	MYH9	A0A0D9R6E6
78136	3	611875	Dumas_exploris_2022_2023_16_delta_2_n-dimer_11-3-22	-0.38	2.357	0.526	0.526	tr|A0A0D9S6D8|A0A0D9S6D8_CHLSB	0	R.VHLPSSIYR.L	MOV10	A0A0D9S6D8
78908	2	611875	Dumas_exploris_2022_2023_16_delta_2_n-dimer_11-3-22	0.61	2.376	0.59	0.59	tr|A0A0D9R221|A0A0D9R221_CHLSB	0	R.LM*YNSSNPVLK.N	MYO1D	A0A0D9R221
79302	2	611875	Dumas_exploris_2022_2023_16_delta_2_n-dimer_11-3-22	1.29	2.149	0.744	0.744	tr|A0A0D9RDN9|A0A0D9RDN9_CHLSB	0	R.LEPNLQAQM*YR.L	AP2A2	A0A0D9RDN9
80467	2	611875	Dumas_exploris_2022_2023_16_delta_2_n-dimer_11-3-22	0.77	2.038	0.4	0.4	tr|A0A0D9R924|A0A0D9R924_CHLSB	0	K.GLLSAEVAR.L	PLEC	A0A0D9R924
80576	3	611875	Dumas_exploris_2022_2023_16_delta_2_n-dimer_11-3-22	0.67	2.523	0.703	0.703	tr|A0A0D9S294|A0A0D9S294_CHLSB	0	K.NLLHVTDTGVGM*TR.E	HSP90B1	A0A0D9S294
80906	2	611875	Dumas_exploris_2022_2023_16_delta_2_n-dimer_11-3-22	1.52	2.235	0.471	0.471	tr|A0A0D9R924|A0A0D9R924_CHLSB	0	K.GLLSAEVAR.L	PLEC	A0A0D9R924
81662	2	611875	Dumas_exploris_2022_2023_16_delta_2_n-dimer_11-3-22	1.36	2.182	0.496	0.496	sp|P05783|K1C18_HUMAN_contaminant	4	R.AQIFANTVDNAR.I	KRT18	P05783
81686	2	611875	Dumas_exploris_2022_2023_16_delta_2_n-dimer_11-3-22	1.53	2.058	0.611	0.611	tr|A0A0D9RWJ1|A0A0D9RWJ1_CHLSB	0	K.TDEYLLAR.F	DAB2	A0A0D9RWJ1
81973	3	611875	Dumas_exploris_2022_2023_16_delta_2_n-dimer_11-3-22	0.18	2.227	0.593	0.593	tr|A0A0D9R2T1|A0A0D9R2T1_CHLSB	0	R.GLLEFEHQR.A	GANAB	A0A0D9R2T1
82087	3	611875	Dumas_exploris_2022_2023_16_delta_2_n-dimer_11-3-22	0.54	2.744	0.53	0.53	tr|A0A0D9RDH4|A0A0D9RDH4_CHLSB	1	R.AGVLAHLEEER.D	MYH10	A0A0D9RDH4
82543	3	611875	Dumas_exploris_2022_2023_16_delta_2_n-dimer_11-3-22	0.59	2.766	0.597	0.597	tr|A0A0D9R924|A0A0D9R924_CHLSB	0	K.AEVVETTQVYTEEETRR.A	PLEC	A0A0D9R924
82696	3	611875	Dumas_exploris_2022_2023_16_delta_2_n-dimer_11-3-22	0.39	2.45	0.574	0.574	tr|A0A0D9S7U2|A0A0D9S7U2_CHLSB	0	R.FAQHGTFEYEYSQR.W	SFPQ	A0A0D9S7U2
82821	2	611875	Dumas_exploris_2022_2023_16_delta_2_n-dimer_11-3-22	-1.68	2.05	0.367	0.367	tr|A0A0D9R8W0|A0A0D9R8W0_CHLSB	0	K.ENVILINK.A	LSG1	A0A0D9R8W0
83053	3	611875	Dumas_exploris_2022_2023_16_delta_2_n-dimer_11-3-22	-0.87	2.882	0.667	0.667	tr|A0A0D9QVJ0|A0A0D9QVJ0_CHLSB	0	K.VLAVNQENEHLM*EDYEK.L	ACTN4	A0A0D9QVJ0
83069	2	611875	Dumas_exploris_2022_2023_16_delta_2_n-dimer_11-3-22	-0.64	2.281	0.66	0.66	tr|A0A0D9R924|A0A0D9R924_CHLSB	0	R.VPLDEALQR.G	PLEC	A0A0D9R924
83135	4	611875	Dumas_exploris_2022_2023_16_delta_2_n-dimer_11-3-22	-5.41	3.489	0.657	0.657	tr|A0A0D9S7U2|A0A0D9S7U2_CHLSB	0	K.DKLESEM*EDAYHEHQANLLR.Q	SFPQ	A0A0D9S7U2
83226	2	611875	Dumas_exploris_2022_2023_16_delta_2_n-dimer_11-3-22	1.73	2.101	0.493	0.493	tr|A0A0D9R924|A0A0D9R924_CHLSB	0	R.M*GIVGPEFK.D	PLEC	A0A0D9R924
83351	3	611875	Dumas_exploris_2022_2023_16_delta_2_n-dimer_11-3-22	-0.09	3.068	0.646	0.646	tr|A0A0D9S7U2|A0A0D9S7U2_CHLSB	0	R.FAQHGTFEYEYSQR.W	SFPQ	A0A0D9S7U2
83483	2	611875	Dumas_exploris_2022_2023_16_delta_2_n-dimer_11-3-22	0.32	2.285	0.439	0.439	tr|A0A0D9R8W0|A0A0D9R8W0_CHLSB	0	K.ENVILINK.A	LSG1	A0A0D9R8W0
83729	3	611875	Dumas_exploris_2022_2023_16_delta_2_n-dimer_11-3-22	1.53	2.695	0.616	0.616	tr|A0A0D9QVJ0|A0A0D9QVJ0_CHLSB	0	K.VLAVNQENEHLM*EDYEK.L	ACTN4	A0A0D9QVJ0
83942	2	611875	Dumas_exploris_2022_2023_16_delta_2_n-dimer_11-3-22	1.37	2.289	0.667	0.667	tr|A0A0D9R924|A0A0D9R924_CHLSB	0	R.M*GIVGPEFK.D	PLEC	A0A0D9R924
84084	3	611875	Dumas_exploris_2022_2023_16_delta_2_n-dimer_11-3-22	1.06	2.705	0.608	0.608	tr|A0A0D9S7U2|A0A0D9S7U2_CHLSB	0	R.FAQHGTFEYEYSQR.W	SFPQ	A0A0D9S7U2
84185	2	611875	Dumas_exploris_2022_2023_16_delta_2_n-dimer_11-3-22	0.99	2.018	0.667	0.667	tr|A0A0D9REP7|A0A0D9REP7_CHLSB	0	K.GPLM*M*YISK.M	EEF2	A0A0D9REP7
84233	2	611875	Dumas_exploris_2022_2023_16_delta_2_n-dimer_11-3-22	0.91	2.098	0.489	0.489	tr|A0A0D9R8W0|A0A0D9R8W0_CHLSB	0	K.ENVILINK.A	LSG1	A0A0D9R8W0
84305	2	611875	Dumas_exploris_2022_2023_16_delta_2_n-dimer_11-3-22	1.27	2.085	0.577	0.577	tr|A0A0D9RI00|A0A0D9RI00_CHLSB	0	R.SLPIYSPEK.V	MYO1B	A0A0D9RI00
84751	2	611875	Dumas_exploris_2022_2023_16_delta_2_n-dimer_11-3-22	0.75	2.392	0.764	0.764	tr|A0A0D9R1R5|A0A0D9R1R5_CHLSB	1	K.DC^EDPNPLIR.A	AP2B1	A0A0D9R1R5
84858	3	611875	Dumas_exploris_2022_2023_16_delta_2_n-dimer_11-3-22	1.24	2.309	0.556	0.556	tr|A0A0D9S7U2|A0A0D9S7U2_CHLSB	0	R.FAQHGTFEYEYSQR.W	SFPQ	A0A0D9S7U2
84995	2	611875	Dumas_exploris_2022_2023_16_delta_2_n-dimer_11-3-22	-0.08	2.14	0.49	0.49	tr|A0A0D9R8W0|A0A0D9R8W0_CHLSB	0	K.ENVILINK.A	LSG1	A0A0D9R8W0
85110	2	611875	Dumas_exploris_2022_2023_16_delta_2_n-dimer_11-3-22	-2.09	2.09	0.447	0.447	tr|A0A0D9RP68|A0A0D9RP68_CHLSB	0	K.SSEEIESAFR.A	SPTAN1	A0A0D9RP68
85337	3	611875	Dumas_exploris_2022_2023_16_delta_2_n-dimer_11-3-22	-1.01	2.521	0.66	0.66	tr|A0A0D9R1R5|A0A0D9R1R5_CHLSB	0	K.GLEISGTFTHR.Q	AP2B1	A0A0D9R1R5
85360	2	611875	Dumas_exploris_2022_2023_16_delta_2_n-dimer_11-3-22	-3.21	2.164	0.589	0.589	sp|P02769|ALBU_BOVIN_contaminant	0	K.HLVDEPQNLIK.Q	ALB	P02769
85380	2	611875	Dumas_exploris_2022_2023_16_delta_2_n-dimer_11-3-22	-0.78	2.092	0.669	0.669	tr|A0A0D9REP7|A0A0D9REP7_CHLSB	0	K.FSVSPVVR.V	EEF2	A0A0D9REP7
85567	2	611875	Dumas_exploris_2022_2023_16_delta_2_n-dimer_11-3-22	0.95	2.083	0.793	0.793	tr|A0A0D9R924|A0A0D9R924_CHLSB	0	R.SSSVGSSSSYPISPAVSR.T	PLEC	A0A0D9R924
85753	2	611875	Dumas_exploris_2022_2023_16_delta_2_n-dimer_11-3-22	3.77	2.011	0.821	0.821	tr|A0A0D9R2T1|A0A0D9R2T1_CHLSB	0	K.M*M*DYLQGSGETPQTDVR.W	GANAB	A0A0D9R2T1
85828	2	611875	Dumas_exploris_2022_2023_16_delta_2_n-dimer_11-3-22	1.65	2.966	0.647	0.647	sp|P02769|ALBU_BOVIN_contaminant	0	K.HLVDEPQNLIK.Q	ALB	P02769
85999	3	611875	Dumas_exploris_2022_2023_16_delta_2_n-dimer_11-3-22	1.33	2.303	0.559	0.559	tr|A0A0D9RFF1|A0A0D9RFF1_CHLSB	4	K.IWHHTFYNELR.V		A0A0D9RFF1
86171	2	611875	Dumas_exploris_2022_2023_16_delta_2_n-dimer_11-3-22	1.42	2.306	0.774	0.774	tr|A0A0D9S441|A0A0D9S441_CHLSB	0	K.NQVAM*NPTNTVFDAK.R	HSPA8	A0A0D9S441
86293	2	611875	Dumas_exploris_2022_2023_16_delta_2_n-dimer_11-3-22	1.79	3.394	0.802	0.802	tr|A0A0D9R924|A0A0D9R924_CHLSB	0	R.SSSVGSSSSYPISPAVSR.T	PLEC	A0A0D9R924
86584	2	611875	Dumas_exploris_2022_2023_16_delta_2_n-dimer_11-3-22	1.35	2.537	0.743	0.743	sp|P04264|K2C1_HUMAN_contaminant	5	R.FLEQQNQVLQTK.W	KRT1	P04264
86681	2	611875	Dumas_exploris_2022_2023_16_delta_2_n-dimer_11-3-22	0.89	2.031	0.2	0.2	tr|A0A0D9S302|A0A0D9S302_CHLSB	0	K.GALANNLLR.V	DPEP1	A0A0D9S302
86824	2	611875	Dumas_exploris_2022_2023_16_delta_2_n-dimer_11-3-22	1.27	2.865	0.698	0.698	tr|A0A0D9S407|A0A0D9S407_CHLSB	0	R.AADLLYAM*C^DR.S	AP2A1	A0A0D9S407
86979	2	611875	Dumas_exploris_2022_2023_16_delta_2_n-dimer_11-3-22	-0.39	2.027	0.455	0.455	tr|A0A0D9R2V4|A0A0D9R2V4_CHLSB	0	K.NDLAVVDVR.I	NCL	A0A0D9R2V4
87213	2	611875	Dumas_exploris_2022_2023_16_delta_2_n-dimer_11-3-22	1.58	2.395	0.611	0.611	tr|A0A0D9RV06|A0A0D9RV06_CHLSB	2	K.IGGIGTVPVGR.V	EEF1A2	A0A0D9RV06
87546	2	611875	Dumas_exploris_2022_2023_16_delta_2_n-dimer_11-3-22	0.44	2.082	0.545	0.545	tr|A0A0D9RML4|A0A0D9RML4_CHLSB	0	R.C^ALGVFR.K	PSMD2	A0A0D9RML4
88118	2	611875	Dumas_exploris_2022_2023_16_delta_2_n-dimer_11-3-22	-0.94	2.098	0.658	0.658	tr|A0A0D9RP68|A0A0D9RP68_CHLSB	0	K.EELYQNLTR.E	SPTAN1	A0A0D9RP68
88656	2	611875	Dumas_exploris_2022_2023_16_delta_2_n-dimer_11-3-22	-1.16	2.368	0.492	0.492	tr|A0A0D9R300|A0A0D9R300_CHLSB	0	K.EGC^TEVSLLR.V		A0A0D9R300
89008	3	611875	Dumas_exploris_2022_2023_16_delta_2_n-dimer_11-3-22	1.06	2.477	0.664	0.664	tr|A0A0D9RKZ5|A0A0D9RKZ5_CHLSB	3	K.TFTAWC^NSHLR.K	ACTN1	A0A0D9RKZ5
89236	2	611875	Dumas_exploris_2022_2023_16_delta_2_n-dimer_11-3-22	1.8	2.046	0.788	0.788	tr|A0A0D9S407|A0A0D9S407_CHLSB	0	R.YGGAPQALTLK.L	AP2A1	A0A0D9S407
89650	3	611875	Dumas_exploris_2022_2023_16_delta_2_n-dimer_11-3-22	0.87	3.072	0.501	0.501	tr|A0A0D9R924|A0A0D9R924_CHLSB	0	R.KQITVEELVR.S	PLEC	A0A0D9R924
90560	3	611875	Dumas_exploris_2022_2023_16_delta_2_n-dimer_11-3-22	0.07	2.299	0.619	0.619	tr|A0A0D9R6E6|A0A0D9R6E6_CHLSB	0	K.MEDSVGC^LETAEEVKR.K	MYH9	A0A0D9R6E6
90661	3	611875	Dumas_exploris_2022_2023_16_delta_2_n-dimer_11-3-22	-0.15	2.4	0.424	0.424	tr|A0A0D9R2T1|A0A0D9R2T1_CHLSB	0	R.IRIDELEPR.R	GANAB	A0A0D9R2T1
90707	2	611875	Dumas_exploris_2022_2023_16_delta_2_n-dimer_11-3-22	0.07	2.216	0.712	0.712	tr|A0A0D9S294|A0A0D9S294_CHLSB	1	R.ELISNASDALDK.I	HSP90B1	A0A0D9S294
91421	2	611875	Dumas_exploris_2022_2023_16_delta_2_n-dimer_11-3-22	0.49	2.068	0.665	0.665	tr|A0A0D9S294|A0A0D9S294_CHLSB	1	R.ELISNASDALDK.I	HSP90B1	A0A0D9S294
91912	2	611875	Dumas_exploris_2022_2023_16_delta_2_n-dimer_11-3-22	0.5	2.351	0.35	0.35	tr|A0A0D9RNK4|A0A0D9RNK4_CHLSB	0	R.LLSVEGSTLR.E	MYO1C	A0A0D9RNK4
91946	2	611875	Dumas_exploris_2022_2023_16_delta_2_n-dimer_11-3-22	3.95	2.938	0.68	0.68	sp|P35908|K22E_HUMAN_contaminant	1	K.NVQDAIADAEQR.G	KRT2	P35908
92104	2	611875	Dumas_exploris_2022_2023_16_delta_2_n-dimer_11-3-22	0.45	2.271	0.633	0.633	tr|A0A0D9R981|A0A0D9R981_CHLSB	0	K.FTEVYAINR.Q	PPL	A0A0D9R981
92510	3	611875	Dumas_exploris_2022_2023_16_delta_2_n-dimer_11-3-22	1.21	3.089	0.728	0.728	tr|A0A0D9R6E6|A0A0D9R6E6_CHLSB	0	R.HEM*PPHIYAITDTAYR.S	MYH9	A0A0D9R6E6
93099	2	611875	Dumas_exploris_2022_2023_16_delta_2_n-dimer_11-3-22	1.21	2.361	0.709	0.709	tr|A0A0D9R924|A0A0D9R924_CHLSB	0	R.QQGLASYDYVR.R	PLEC	A0A0D9R924
93386	2	611875	Dumas_exploris_2022_2023_16_delta_2_n-dimer_11-3-22	0.75	2.851	0.711	0.711	tr|A0A0D9R1C9|A0A0D9R1C9_CHLSB	0	R.GPLEYVPSAK.V	MVP	A0A0D9R1C9
93807	2	611875	Dumas_exploris_2022_2023_16_delta_2_n-dimer_11-3-22	-0.22	2.276	0.726	0.726	tr|A0A0D9RGI6|A0A0D9RGI6_CHLSB	0	R.VVGAM*QLYSVDR.K	CLTCL1	A0A0D9RGI6
94030	2	611875	Dumas_exploris_2022_2023_16_delta_2_n-dimer_11-3-22	0.81	2.449	0.699	0.699	tr|A0A0D9RI00|A0A0D9RI00_CHLSB	0	K.LVM*SYVAAVC^GK.G	MYO1B	A0A0D9RI00
94483	2	611875	Dumas_exploris_2022_2023_16_delta_2_n-dimer_11-3-22	1.38	2.017	0.623	0.623	tr|A0A0D9R221|A0A0D9R221_CHLSB	0	K.SIPASDLPQVR.A	MYO1D	A0A0D9R221
94735	3	611875	Dumas_exploris_2022_2023_16_delta_2_n-dimer_11-3-22	0.72	2.396	0.462	0.462	tr|A0A0D9R924|A0A0D9R924_CHLSB	0	K.KGWLYYEAGQR.F	PLEC	A0A0D9R924
96079	2	611875	Dumas_exploris_2022_2023_16_delta_2_n-dimer_11-3-22	-0.66	2.086	0.412	0.412	tr|A0A0D9RV06|A0A0D9RV06_CHLSB	1	R.LPLQDVYK.I	EEF1A2	A0A0D9RV06
96118	2	611875	Dumas_exploris_2022_2023_16_delta_2_n-dimer_11-3-22	-1.09	2.262	0.61	0.61	tr|A0A0D9S294|A0A0D9S294_CHLSB	0	K.FAFQAEVNR.M	HSP90B1	A0A0D9S294
96160	2	611875	Dumas_exploris_2022_2023_16_delta_2_n-dimer_11-3-22	-1.57	2.18	0.467	0.467	tr|A0A0D9R2V4|A0A0D9R2V4_CHLSB	0	K.ALELTGLK.V	NCL	A0A0D9R2V4
96223	3	611875	Dumas_exploris_2022_2023_16_delta_2_n-dimer_11-3-22	-9.51	2.577	0.701	0.701	tr|A0A0D9RDH4|A0A0D9RDH4_CHLSB	1	K.DKADFC^IIHYAGK.V	MYH10	A0A0D9RDH4
96348	2	611875	Dumas_exploris_2022_2023_16_delta_2_n-dimer_11-3-22	-0.93	2.509	0.671	0.671	tr|A0A0D9S294|A0A0D9S294_CHLSB	0	K.FAFQAEVNR.M	HSP90B1	A0A0D9S294
96700	2	611875	Dumas_exploris_2022_2023_16_delta_2_n-dimer_11-3-22	1.17	2.259	0.738	0.738	tr|A0A0D9R6E6|A0A0D9R6E6_CHLSB	0	K.IAQLEEQLDNETK.E	MYH9	A0A0D9R6E6
96712	3	611875	Dumas_exploris_2022_2023_16_delta_2_n-dimer_11-3-22	-0.12	2.288	0.746	0.746	tr|A0A0D9RFF1|A0A0D9RFF1_CHLSB	6	R.AVFPSIVGRPR.H		A0A0D9RFF1
9690	2	611875	Dumas_exploris_2022_2023_16_delta_2_n-dimer_11-3-22	0.79	2.111	0.642	0.642	tr|A0A0D9S3A0|A0A0D9S3A0_CHLSB	7	K.NM*M*AAC^DPR.H	TUBB3	A0A0D9S3A0
97159	2	611875	Dumas_exploris_2022_2023_16_delta_2_n-dimer_11-3-22	2.4	2.344	0.611	0.611	tr|A0A0D9R924|A0A0D9R924_CHLSB	0	R.NLVDNITGQR.L	PLEC	A0A0D9R924
97713	3	611875	Dumas_exploris_2022_2023_16_delta_2_n-dimer_11-3-22	1.31	2.639	0.644	0.644	sp|P02769|ALBU_BOVIN_contaminant	0	R.RHPEYAVSVLLR.L	ALB	P02769
97780	2	611875	Dumas_exploris_2022_2023_16_delta_2_n-dimer_11-3-22	1.62	2.334	0.75	0.75	tr|A0A0D9S407|A0A0D9S407_CHLSB	0	R.LLQC^YPPPEDAAVK.G	AP2A1	A0A0D9S407
98371	2	611875	Dumas_exploris_2022_2023_16_delta_2_n-dimer_11-3-22	1.57	2.201	0.759	0.759	tr|A0A0D9R1R5|A0A0D9R1R5_CHLSB	1	R.NVEGQDM*LYQSLK.L	AP2B1	A0A0D9R1R5
98405	2	611875	Dumas_exploris_2022_2023_16_delta_2_n-dimer_11-3-22	1.12	2.29	0.479	0.479	tr|A0A0D9S0W9|A0A0D9S0W9_CHLSB	0	R.QNQFYDTQVIK.Q	HNRNPUL1	A0A0D9S0W9
98488	3	611875	Dumas_exploris_2022_2023_16_delta_2_n-dimer_11-3-22	1.07	2.41	0.709	0.709	sp|P02769|ALBU_BOVIN_contaminant	0	R.RHPEYAVSVLLR.L	ALB	P02769
99518	2	611875	Dumas_exploris_2022_2023_16_delta_2_n-dimer_11-3-22	0.89	2.264	0.648	0.648	tr|A0A0D9R2V4|A0A0D9R2V4_CHLSB	0	K.EVFEDAAEIR.L	NCL	A0A0D9R2V4
99826	3	611875	Dumas_exploris_2022_2023_16_delta_2_n-dimer_11-3-22	0.65	2.41	0.557	0.557	tr|A0A0D9R924|A0A0D9R924_CHLSB	0	R.QTLSIYQALKK.G	PLEC	A0A0D9R924
99953	2	611875	Dumas_exploris_2022_2023_16_delta_2_n-dimer_11-3-22	0.39	2.009	0.508	0.508	tr|A0A0D9RA32|A0A0D9RA32_CHLSB	0	K.NGQDLGIAFK.I	HNRNPU	A0A0D9RA32

## Sheet: Mock_bands_AGMsearch
ScanF	z	SrchID	SrchName	PPM	XCorr	deltaCorr	Uniq.deltacorr	Reference	Redun	Peptide	Gene Symbol	Accession
330	2	611871	Dumas_exploris_2022_2023_08_mock_6_n-monomer_11-3-22	-3.2	2.298	0	0.279	sp|Q01546|K22O_HUMAN_contaminant	0	R.HGDDLR.N	KRT76	Q01546
955	2	611871	Dumas_exploris_2022_2023_08_mock_6_n-monomer_11-3-22	-3.65	2.055	0	0.31	sp|Q01546|K22O_HUMAN_contaminant	0	R.HGDDLR.N	KRT76	Q01546
101509	4	611871	Dumas_exploris_2022_2023_08_mock_6_n-monomer_11-3-22	-3.19	2.6	0.631	0.631	tr|A0A0D9R924|A0A0D9R924_CHLSB	0	R.QALHSLELHYQAFLR.D	PLEC	A0A0D9R924
103969	2	611871	Dumas_exploris_2022_2023_08_mock_6_n-monomer_11-3-22	-3.95	3.883	0.783	0.783	tr|A0A0D9S8Q7|A0A0D9S8Q7_CHLSB	0	K.DATNVGDEGGFAPNILENK.E	ENO1	A0A0D9S8Q7
104041	3	611871	Dumas_exploris_2022_2023_08_mock_6_n-monomer_11-3-22	-3.16	2.514	0.69	0.69	tr|A0A0D9R6E6|A0A0D9R6E6_CHLSB	0	K.SM*EAEM*IQLQEELAAAER.A	MYH9	A0A0D9R6E6
104510	2	611871	Dumas_exploris_2022_2023_08_mock_6_n-monomer_11-3-22	-3.53	2.654	0.657	0.657	sp|P05783|K1C18_HUMAN_contaminant	3	R.QAQEYEALLNIK.V	KRT18	P05783
105521	3	611871	Dumas_exploris_2022_2023_08_mock_6_n-monomer_11-3-22	-2.48	4.749	0.804	0.804	tr|A0A0D9SC49|A0A0D9SC49_CHLSB	1	R.RLLEDGEEFNLGDALDSSNSM*QTIQK.T		A0A0D9SC49
105986	2	611871	Dumas_exploris_2022_2023_08_mock_6_n-monomer_11-3-22	-1.46	2.963	0.764	0.764	sp|P04264|K2C1_HUMAN_contaminant	1	K.SLNNQFASFIDK.V	KRT1	P04264
107167	2	611871	Dumas_exploris_2022_2023_08_mock_6_n-monomer_11-3-22	-2.05	2.063	0.596	0.596	sp|P05783|K1C18_HUMAN_contaminant	3	R.LQLETEIEALK.E	KRT18	P05783
107303	2	611871	Dumas_exploris_2022_2023_08_mock_6_n-monomer_11-3-22	-1.6	2.043	0.632	0.632	sp|P05783|K1C18_HUMAN_contaminant	3	R.LQLETEIEALK.E	KRT18	P05783
107616	2	611871	Dumas_exploris_2022_2023_08_mock_6_n-monomer_11-3-22	-2.12	2.644	0.705	0.705	tr|A0A0D9R6E6|A0A0D9R6E6_CHLSB	0	R.IAQLEEELEEEQGNTELINDR.L	MYH9	A0A0D9R6E6
108091	3	611871	Dumas_exploris_2022_2023_08_mock_6_n-monomer_11-3-22	-2.86	2.269	0.675	0.675	tr|A0A0D9R1G1|A0A0D9R1G1_CHLSB	5	R.IHFPLATYAPVISAEK.A	TUBA1A	A0A0D9R1G1
108475	2	611871	Dumas_exploris_2022_2023_08_mock_6_n-monomer_11-3-22	-4.87	2.04	0.551	0.551	sp|P02769|ALBU_BOVIN_contaminant	0	K.LGEYGFQNALIVR.Y	ALB	P02769
108657	4	611871	Dumas_exploris_2022_2023_08_mock_6_n-monomer_11-3-22	-3.98	3.488	0.616	0.616	tr|A0A0D9S9M0|A0A0D9S9M0_CHLSB	0	R.TTGIVM*DSGDGVTHTVPIYEGYALPHAILR.L	ACTB	A0A0D9S9M0
108918	3	611871	Dumas_exploris_2022_2023_08_mock_6_n-monomer_11-3-22	-1.82	2.28	0.675	0.675	tr|A0A0D9R1G1|A0A0D9R1G1_CHLSB	5	R.IHFPLATYAPVISAEK.A	TUBA1A	A0A0D9R1G1
110286	5	611871	Dumas_exploris_2022_2023_08_mock_6_n-monomer_11-3-22	-1.86	2.776	0.404	0.404	tr|A0A0D9RE13|A0A0D9RE13_CHLSB	1	K.YPIEHGIITNWDDM*EKIWHHTFYNELR.V	ACTA1	A0A0D9RE13
110631	3	611871	Dumas_exploris_2022_2023_08_mock_6_n-monomer_11-3-22	-2.85	2.761	0.768	0.768	tr|A0A0D9R924|A0A0D9R924_CHLSB	0	K.LQM*EAGLC^EEQLNQADTLLQSDVR.L	PLEC	A0A0D9R924
110970	3	611871	Dumas_exploris_2022_2023_08_mock_6_n-monomer_11-3-22	-2.16	3.183	0.739	0.739	tr|A0A0D9SC49|A0A0D9SC49_CHLSB	1	R.LLEDGEEFNLGDALDSSNSM*QTIQK.T		A0A0D9SC49
111289	3	611871	Dumas_exploris_2022_2023_08_mock_6_n-monomer_11-3-22	-3.55	2.653	0.358	0.358	tr|A0A0D9RFF1|A0A0D9RFF1_CHLSB	2	K.LC^YVALDFEQEM*ATAASSSSLEK.S		A0A0D9RFF1
111542	2	611871	Dumas_exploris_2022_2023_08_mock_6_n-monomer_11-3-22	-2.44	3.237	0.716	0.716	tr|A0A0D9R1G1|A0A0D9R1G1_CHLSB	3	K.TIGGGDDSFNTFFSETGAGK.H	TUBA1A	A0A0D9R1G1
111676	2	611871	Dumas_exploris_2022_2023_08_mock_6_n-monomer_11-3-22	-1.75	2.111	0.537	0.537	tr|A0A0D9R1G1|A0A0D9R1G1_CHLSB	2	K.EIIDLVLDR.I	TUBA1A	A0A0D9R1G1
114144	4	611871	Dumas_exploris_2022_2023_08_mock_6_n-monomer_11-3-22	-3.04	3.266	0.682	0.682	tr|A0A0D9R6E6|A0A0D9R6E6_CHLSB	0	K.SGFEPASLKEEVGEEAIVELVENGKK.V	MYH9	A0A0D9R6E6
114160	2	611871	Dumas_exploris_2022_2023_08_mock_6_n-monomer_11-3-22	-3.29	2.419	0.614	0.614	tr|A0A0D9R6E6|A0A0D9R6E6_CHLSB	0	R.ELESQISELQEDLESER.A	MYH9	A0A0D9R6E6
114242	4	611871	Dumas_exploris_2022_2023_08_mock_6_n-monomer_11-3-22	-3.7	3.548	0.691	0.691	sp|P05787|K2C8_HUMAN_contaminant	0	R.ASLEAAIADAEQRGELAIKDANAK.L	KRT8	P05787
114392	3	611871	Dumas_exploris_2022_2023_08_mock_6_n-monomer_11-3-22	-3.18	2.265	0.543	0.543	tr|A0A0D9RXZ5|A0A0D9RXZ5_CHLSB	0	R.IAQSEAELISDEAQADLALR.R	MYO6	A0A0D9RXZ5
114519	3	611871	Dumas_exploris_2022_2023_08_mock_6_n-monomer_11-3-22	-2.65	2.656	0.681	0.681	tr|A0A0D9SC49|A0A0D9SC49_CHLSB	1	R.LLEDGEEFNLGDALDSSNSMQTIQK.T		A0A0D9SC49
114541	3	611871	Dumas_exploris_2022_2023_08_mock_6_n-monomer_11-3-22	-1.92	2.689	0.708	0.708	tr|A0A0D9R924|A0A0D9R924_CHLSB	0	K.LQMEAGLC^EEQLNQADTLLQSDVR.L	PLEC	A0A0D9R924
115103	2	611871	Dumas_exploris_2022_2023_08_mock_6_n-monomer_11-3-22	-3.04	2.319	0.676	0.676	tr|A0A0D9R1G1|A0A0D9R1G1_CHLSB	4	R.TIQFVDWC^PTGFK.V	TUBA1A	A0A0D9R1G1
115217	2	611871	Dumas_exploris_2022_2023_08_mock_6_n-monomer_11-3-22	-3.24	2.204	0.545	0.545	tr|A0A0D9R8S0|A0A0D9R8S0_CHLSB	0	K.AQDEGLLSDVVPFR.V	HADHB	A0A0D9R8S0
115365	2	611871	Dumas_exploris_2022_2023_08_mock_6_n-monomer_11-3-22	-3.12	3.239	0.678	0.678	tr|A0A0D9R1G1|A0A0D9R1G1_CHLSB	2	R.AVFVDLEPTVIDEVR.T	TUBA1A	A0A0D9R1G1
115421	2	611871	Dumas_exploris_2022_2023_08_mock_6_n-monomer_11-3-22	-2.26	2.121	0.619	0.619	sp|P05787|K2C8_HUMAN_contaminant	0	R.LEGLTDEINFLR.Q	KRT8	P05787
11554	2	611871	Dumas_exploris_2022_2023_08_mock_6_n-monomer_11-3-22	-5.15	2.005	0.407	0.407	tr|A0A0D9R924|A0A0D9R924_CHLSB	0	K.M*SAAQALK.K	PLEC	A0A0D9R924
116980	2	611871	Dumas_exploris_2022_2023_08_mock_6_n-monomer_11-3-22	-3.89	2.295	0.088	0.702	tr|A0A0D9R924|A0A0D9R924_CHLSB	0	R.TSS@EDNLYLAVLR.A	PLEC	A0A0D9R924
117204	2	611871	Dumas_exploris_2022_2023_08_mock_6_n-monomer_11-3-22	-2.45	2.185	0.671	0.671	sp|P04264|K2C1_HUMAN_contaminant	2	R.SLDLDSIIAEVK.A	KRT1	P04264
117340	3	611871	Dumas_exploris_2022_2023_08_mock_6_n-monomer_11-3-22	-2.32	2.716	0.556	0.556	tr|A0A0D9R924|A0A0D9R924_CHLSB	0	R.FLEVQYLTGGLIEPDTPGRVPLDEALQR.G	PLEC	A0A0D9R924
117456	4	611871	Dumas_exploris_2022_2023_08_mock_6_n-monomer_11-3-22	-2.68	3.17	0.692	0.692	sp|P05787|K2C8_HUMAN_contaminant	0	K.DVDEAYM*NKVELESRLEGLTDEINFLR.Q	KRT8	P05787
11833	2	611871	Dumas_exploris_2022_2023_08_mock_6_n-monomer_11-3-22	-2.58	2.073	0.357	0.357	tr|A0A0D9RJU1|A0A0D9RJU1_CHLSB	1	K.GTNESLER.Q	VIM	A0A0D9RJU1
118430	3	611871	Dumas_exploris_2022_2023_08_mock_6_n-monomer_11-3-22	-1.66	2.43	0.572	0.572	tr|A0A0D9R6E6|A0A0D9R6E6_CHLSB	0	K.DFSALESQLQDTQELLQEENR.Q	MYH9	A0A0D9R6E6
120205	3	611871	Dumas_exploris_2022_2023_08_mock_6_n-monomer_11-3-22	-2.83	3.213	0.775	0.775	sp|P05783|K1C18_HUMAN_contaminant	4	R.YALQM*EQLNGILLHLESELAQTR.A	KRT18	P05783
12473	3	611871	Dumas_exploris_2022_2023_08_mock_6_n-monomer_11-3-22	-3.63	2.322	0.605	0.605	sp|P05787|K2C8_HUMAN_contaminant	1	K.KDVDEAYM*NK.V	KRT8	P05787
1262	2	611871	Dumas_exploris_2022_2023_08_mock_6_n-monomer_11-3-22	-3.27	2.373	0	0.237	sp|Q01546|K22O_HUMAN_contaminant	0	R.HGDDLR.N	KRT76	Q01546
1578	2	611871	Dumas_exploris_2022_2023_08_mock_6_n-monomer_11-3-22	-3.6	2.014	0	0.296	sp|Q01546|K22O_HUMAN_contaminant	0	R.HGDDLR.N	KRT76	Q01546
16280	2	611871	Dumas_exploris_2022_2023_08_mock_6_n-monomer_11-3-22	-3.72	2.338	0.478	0.478	tr|A0A0D9S2T3|A0A0D9S2T3_CHLSB	0	K.HGYIPGK.N	CORO1C	A0A0D9S2T3
1893	2	611871	Dumas_exploris_2022_2023_08_mock_6_n-monomer_11-3-22	-3.19	2.19	0	0.27	sp|Q01546|K22O_HUMAN_contaminant	0	R.HGDDLR.N	KRT76	Q01546
19270	2	611871	Dumas_exploris_2022_2023_08_mock_6_n-monomer_11-3-22	-6.33	2.01	0.531	0.531	tr|A0A0D9RJU1|A0A0D9RJU1_CHLSB	0	R.QQYESVAAK.N	VIM	A0A0D9RJU1
22194	3	611871	Dumas_exploris_2022_2023_08_mock_6_n-monomer_11-3-22	-2.54	2.44	0.539	0.539	tr|A0A0D9SC49|A0A0D9SC49_CHLSB	1	R.KVIDDTNVTR.L		A0A0D9SC49
2220	2	611871	Dumas_exploris_2022_2023_08_mock_6_n-monomer_11-3-22	-3.4	2.178	0	0.27	sp|Q01546|K22O_HUMAN_contaminant	0	R.HGDDLR.N	KRT76	Q01546
24939	3	611871	Dumas_exploris_2022_2023_08_mock_6_n-monomer_11-3-22	-1.96	3.402	0.445	0.445	sp|P04264|K2C1_HUMAN_contaminant	11	R.NKYEDEINKR.T	KRT1	P04264
25444	2	611871	Dumas_exploris_2022_2023_08_mock_6_n-monomer_11-3-22	-1.88	2.469	0.514	0.514	tr|A0A0D9R924|A0A0D9R924_CHLSB	0	R.LLEAAAQSSK.G	PLEC	A0A0D9R924
27113	2	611871	Dumas_exploris_2022_2023_08_mock_6_n-monomer_11-3-22	-2.17	2.068	0.842	0.842	tr|A0A0D9RE13|A0A0D9RE13_CHLSB	5	K.DSYVGDEAQSK.R	ACTA1	A0A0D9RE13
27765	3	611871	Dumas_exploris_2022_2023_08_mock_6_n-monomer_11-3-22	-2.72	3.014	0.674	0.674	tr|A0A0D9RV06|A0A0D9RV06_CHLSB	2	K.STTTGHLIYK.C	EEF1A2	A0A0D9RV06
29206	2	611871	Dumas_exploris_2022_2023_08_mock_6_n-monomer_11-3-22	-5.74	2.389	0.505	0.505	tr|A0A0D9RJU1|A0A0D9RJU1_CHLSB	0	R.QDVDNASLAR.L	VIM	A0A0D9RJU1
29844	2	611871	Dumas_exploris_2022_2023_08_mock_6_n-monomer_11-3-22	-2.74	2.021	0.513	0.513	tr|A0A0D9SC49|A0A0D9SC49_CHLSB	3	K.VIDDTNVTR.L		A0A0D9SC49
29910	2	611871	Dumas_exploris_2022_2023_08_mock_6_n-monomer_11-3-22	-2.39	2.187	0.592	0.592	sp|P05787|K2C8_HUMAN_contaminant	0	K.TEISEMNR.N	KRT8	P05787
30414	2	611871	Dumas_exploris_2022_2023_08_mock_6_n-monomer_11-3-22	-3.2	2.093	0.576	0.576	tr|A0A0D9SC49|A0A0D9SC49_CHLSB	3	K.VIDDTNVTR.L		A0A0D9SC49
33091	2	611871	Dumas_exploris_2022_2023_08_mock_6_n-monomer_11-3-22	-3.04	2.063	0.57	0.57	tr|A0A0D9RFF1|A0A0D9RFF1_CHLSB	6	K.AGFAGDDAPR.A		A0A0D9RFF1
34926	2	611871	Dumas_exploris_2022_2023_08_mock_6_n-monomer_11-3-22	-3	2.167	0.247	0.247	sp|P05787|K2C8_HUMAN_contaminant	1	R.QLETLGQEK.L	KRT8	P05787
35573	2	611871	Dumas_exploris_2022_2023_08_mock_6_n-monomer_11-3-22	-1.87	2.041	0.434	0.434	sp|P05787|K2C8_HUMAN_contaminant	1	R.QLETLGQEK.L	KRT8	P05787
35769	3	611871	Dumas_exploris_2022_2023_08_mock_6_n-monomer_11-3-22	-2.07	2.773	0.743	0.743	sp|P05783|K1C18_HUMAN_contaminant	2	R.QSVENDIHGLRK.V	KRT18	P05783
39822	3	611871	Dumas_exploris_2022_2023_08_mock_6_n-monomer_11-3-22	-6.72	2.334	0.658	0.658	tr|A0A0D9SAP7|A0A0D9SAP7_CHLSB	1	K.HTGPNSPDTANDGFVR.L	HNRNPH2	A0A0D9SAP7
40407	2	611871	Dumas_exploris_2022_2023_08_mock_6_n-monomer_11-3-22	-2.87	2.082	0.691	0.691	tr|A0A0D9R924|A0A0D9R924_CHLSB	0	R.VPDVQDGVR.A	PLEC	A0A0D9R924
41759	3	611871	Dumas_exploris_2022_2023_08_mock_6_n-monomer_11-3-22	-2.47	2.218	0.705	0.705	tr|A0A0D9SAP7|A0A0D9SAP7_CHLSB	1	K.HTGPNSPDTANDGFVR.L	HNRNPH2	A0A0D9SAP7
41970	2	611871	Dumas_exploris_2022_2023_08_mock_6_n-monomer_11-3-22	-6	2.204	0.62	0.62	tr|A0A0D9R6E6|A0A0D9R6E6_CHLSB	0	R.ELEDATETADAM*NR.E	MYH9	A0A0D9R6E6
42447	2	611871	Dumas_exploris_2022_2023_08_mock_6_n-monomer_11-3-22	-1.98	2.528	0.55	0.55	tr|A0A0D9RKG6|A0A0D9RKG6_CHLSB	0	K.TAIQAAGYPDK.V	ENO3	A0A0D9RKG6
43034	2	611871	Dumas_exploris_2022_2023_08_mock_6_n-monomer_11-3-22	-2.78	2.451	0.604	0.604	sp|P35908|K22E_HUMAN_contaminant	1	R.GFSSGSAVVSGGSR.R	KRT2	P35908
43124	2	611871	Dumas_exploris_2022_2023_08_mock_6_n-monomer_11-3-22	-3.16	2.199	0.611	0.611	sp|A6NMY6|AXA2L_HUMAN_contaminant	2	R.TNQELQEINR.V	ANXA2P2	A6NMY6
44092	2	611871	Dumas_exploris_2022_2023_08_mock_6_n-monomer_11-3-22	-2.7	2.028	0.533	0.533	tr|A0A0D9R4H6|A0A0D9R4H6_CHLSB	5	K.TAVC^DIPPR.G		A0A0D9R4H6
44335	2	611871	Dumas_exploris_2022_2023_08_mock_6_n-monomer_11-3-22	-3.46	2.197	0.582	0.582	tr|A0A0D9R4H6|A0A0D9R4H6_CHLSB	3	K.EVDEQM*LNVQNK.N		A0A0D9R4H6
44634	3	611871	Dumas_exploris_2022_2023_08_mock_6_n-monomer_11-3-22	-2.35	2.427	0.389	0.389	tr|A0A0D9S8Q7|A0A0D9S8Q7_CHLSB	0	R.IGAEVYHNLK.N	ENO1	A0A0D9S8Q7
45514	2	611871	Dumas_exploris_2022_2023_08_mock_6_n-monomer_11-3-22	2.56	2.257	0.703	0.703	tr|A0A0D9R190|A0A0D9R190_CHLSB	0	R.GNLGVYQETR.E	CD2BP2	A0A0D9R190
45610	2	611871	Dumas_exploris_2022_2023_08_mock_6_n-monomer_11-3-22	-1.42	2.472	0.729	0.729	tr|A0A0D9R190|A0A0D9R190_CHLSB	0	R.GNLGVYQETR.E	CD2BP2	A0A0D9R190
47603	3	611871	Dumas_exploris_2022_2023_08_mock_6_n-monomer_11-3-22	-3.91	3.212	0.609	0.609	tr|A0A0D9S9M0|A0A0D9S9M0_CHLSB	1	K.QEYDESGPSIVHR.K	ACTB	A0A0D9S9M0
47852	3	611871	Dumas_exploris_2022_2023_08_mock_6_n-monomer_11-3-22	-2.79	2.973	0.59	0.59	tr|A0A0D9S9M0|A0A0D9S9M0_CHLSB	1	K.QEYDESGPSIVHR.K	ACTB	A0A0D9S9M0
49105	2	611871	Dumas_exploris_2022_2023_08_mock_6_n-monomer_11-3-22	-3.42	2.118	0.296	0.296	tr|A0A0D9RV06|A0A0D9RV06_CHLSB	1	K.QLIVGVNK.M	EEF1A2	A0A0D9RV06
49124	2	611871	Dumas_exploris_2022_2023_08_mock_6_n-monomer_11-3-22	-3.21	2.007	0.516	0.516	tr|A0A0D9R190|A0A0D9R190_CHLSB	0	R.LSGLADQM*VAR.G	CD2BP2	A0A0D9R190
49201	3	611871	Dumas_exploris_2022_2023_08_mock_6_n-monomer_11-3-22	-4.56	2.393	0.589	0.589	sp|P05783|K1C18_HUMAN_contaminant	2	R.QSVENDIHGLR.K	KRT18	P05783
49235	3	611871	Dumas_exploris_2022_2023_08_mock_6_n-monomer_11-3-22	-6.62	2.42	0.689	0.689	tr|A0A0D9SAP7|A0A0D9SAP7_CHLSB	1	R.VHIEIGPDGR.V	HNRNPH2	A0A0D9SAP7
49325	3	611871	Dumas_exploris_2022_2023_08_mock_6_n-monomer_11-3-22	-3.61	3.103	0.719	0.719	tr|A0A0D9SAP7|A0A0D9SAP7_CHLSB	1	R.VHIEIGPDGR.V	HNRNPH2	A0A0D9SAP7
50968	3	611871	Dumas_exploris_2022_2023_08_mock_6_n-monomer_11-3-22	-2.72	2.342	0.576	0.576	sp|P05783|K1C18_HUMAN_contaminant	2	R.QSVENDIHGLR.K	KRT18	P05783
51117	2	611871	Dumas_exploris_2022_2023_08_mock_6_n-monomer_11-3-22	-3.93	2.01	0.483	0.483	tr|A0A0D9R924|A0A0D9R924_CHLSB	0	R.FPVTEAVNK.G	PLEC	A0A0D9R924
51475	2	611871	Dumas_exploris_2022_2023_08_mock_6_n-monomer_11-3-22	-3.29	2.642	0.542	0.542	tr|A0A0D9RV06|A0A0D9RV06_CHLSB	1	R.QTVAVGVIK.N	EEF1A2	A0A0D9RV06
5239	2	611871	Dumas_exploris_2022_2023_08_mock_6_n-monomer_11-3-22	-6.65	2.169	0.465	0.465	tr|A0A0D9SBS7|A0A0D9SBS7_CHLSB	1	K.KLEDGPK.F		A0A0D9SBS7
5254	2	611871	Dumas_exploris_2022_2023_08_mock_6_n-monomer_11-3-22	-5.93	2.208	0.713	0.713	tr|A0A0D9S8Q7|A0A0D9S8Q7_CHLSB	0	K.SPDDPSR.Y	ENO1	A0A0D9S8Q7
5265	2	611871	Dumas_exploris_2022_2023_08_mock_6_n-monomer_11-3-22	-6.6	2.015	0.244	0.244	tr|A0A0D9RKG6|A0A0D9RKG6_CHLSB	0	K.AVEHINK.T	ENO3	A0A0D9RKG6
53085	3	611871	Dumas_exploris_2022_2023_08_mock_6_n-monomer_11-3-22	-2.34	2.343	0.489	0.489	tr|A0A0D9R924|A0A0D9R924_CHLSB	0	K.VPPGYHPLDVEK.E	PLEC	A0A0D9R924
53691	3	611871	Dumas_exploris_2022_2023_08_mock_6_n-monomer_11-3-22	-1.94	2.81	0.539	0.539	tr|A0A0D9R924|A0A0D9R924_CHLSB	0	K.VPPGYHPLDVEK.E	PLEC	A0A0D9R924
54159	2	611871	Dumas_exploris_2022_2023_08_mock_6_n-monomer_11-3-22	-2.45	2.089	0.368	0.368	sp|P00761|TRYP_PIG_contaminant	0	R.VATVSLPR.S		P00761
54624	3	611871	Dumas_exploris_2022_2023_08_mock_6_n-monomer_11-3-22	-3.12	2.817	0.623	0.623	sp|P02769|ALBU_BOVIN_contaminant	0	K.EC^C^HGDLLEC^ADDR.A	ALB	P02769
56140	2	611871	Dumas_exploris_2022_2023_08_mock_6_n-monomer_11-3-22	-2.47	2.206	0.706	0.706	tr|A0A0D9R924|A0A0D9R924_CHLSB	0	R.VVIVDPETGK.E	PLEC	A0A0D9R924
56261	3	611871	Dumas_exploris_2022_2023_08_mock_6_n-monomer_11-3-22	-2.78	2.307	0.62	0.62	sp|P05783|K1C18_HUMAN_contaminant	4	R.VKYETELAMR.Q	KRT18	P05783
56908	2	611871	Dumas_exploris_2022_2023_08_mock_6_n-monomer_11-3-22	-2.47	2.041	0.483	0.483	tr|A0A0D9R8S0|A0A0D9R8S0_CHLSB	0	R.LEQDEYALR.S	HADHB	A0A0D9R8S0
57148	2	611871	Dumas_exploris_2022_2023_08_mock_6_n-monomer_11-3-22	-2.71	2.144	0.684	0.684	tr|A0A0D9RFF1|A0A0D9RFF1_CHLSB	2	R.GYSFTTTAER.E		A0A0D9RFF1
57366	2	611871	Dumas_exploris_2022_2023_08_mock_6_n-monomer_11-3-22	-2.83	2.64	0.567	0.567	sp|P05787|K2C8_HUMAN_contaminant	0	R.AEAESMYQIK.Y	KRT8	P05787
57896	2	611871	Dumas_exploris_2022_2023_08_mock_6_n-monomer_11-3-22	-2.1	2.149	0.582	0.582	sp|P05783|K1C18_HUMAN_contaminant	4	K.YETELAMR.Q	KRT18	P05783
58544	2	611871	Dumas_exploris_2022_2023_08_mock_6_n-monomer_11-3-22	-3.36	2.268	0.516	0.516	tr|A0A0D9S8Q7|A0A0D9S8Q7_CHLSB	0	K.SC^NC^LLLK.V	ENO1	A0A0D9S8Q7
59239	2	611871	Dumas_exploris_2022_2023_08_mock_6_n-monomer_11-3-22	-2.01	2.251	0.63	0.63	sp|P05787|K2C8_HUMAN_contaminant	1	R.QLYEEEIR.E	KRT8	P05787
61416	2	611871	Dumas_exploris_2022_2023_08_mock_6_n-monomer_11-3-22	-2.31	2.371	0.636	0.636	sp|P05787|K2C8_HUMAN_contaminant	0	K.LVSESSDVLPK.-	KRT8	P05787
61425	2	611871	Dumas_exploris_2022_2023_08_mock_6_n-monomer_11-3-22	-2.5	2.282	0.643	0.643	tr|A0A0D9R8S0|A0A0D9R8S0_CHLSB	0	R.DFM*YVSQDPK.D	HADHB	A0A0D9R8S0
61849	3	611871	Dumas_exploris_2022_2023_08_mock_6_n-monomer_11-3-22	-3.09	3.164	0.527	0.527	tr|A0A0D9S8Q7|A0A0D9S8Q7_CHLSB	0	K.LAQANGWGVM*VSHR.S	ENO1	A0A0D9S8Q7
62564	2	611871	Dumas_exploris_2022_2023_08_mock_6_n-monomer_11-3-22	-3.09	2.25	0.573	0.573	sp|P05787|K2C8_HUMAN_contaminant	0	K.LVSESSDVLPK.-	KRT8	P05787
6280	2	611871	Dumas_exploris_2022_2023_08_mock_6_n-monomer_11-3-22	-1.67	2.071	0.551	0.551	sp|P05783|K1C18_HUMAN_contaminant	4	K.VVSETNDTK.V	KRT18	P05783
62848	2	611871	Dumas_exploris_2022_2023_08_mock_6_n-monomer_11-3-22	-2.34	2.174	0.617	0.617	sp|P05783|K1C18_HUMAN_contaminant	4	R.AQIFANTVDNAR.I	KRT18	P05783
64743	2	611871	Dumas_exploris_2022_2023_08_mock_6_n-monomer_11-3-22	-2.95	2.9	0.56	0.56	sp|P05783|K1C18_HUMAN_contaminant	3	K.LEAEIATYR.R	KRT18	P05783
65359	2	611871	Dumas_exploris_2022_2023_08_mock_6_n-monomer_11-3-22	-2.36	2.349	0.575	0.575	sp|P05783|K1C18_HUMAN_contaminant	3	K.LEAEIATYR.R	KRT18	P05783
65941	2	611871	Dumas_exploris_2022_2023_08_mock_6_n-monomer_11-3-22	-3.85	2.209	0.503	0.503	sp|P05783|K1C18_HUMAN_contaminant	3	K.LEAEIATYR.R	KRT18	P05783
66081	3	611871	Dumas_exploris_2022_2023_08_mock_6_n-monomer_11-3-22	-2.61	2.275	0.635	0.635	sp|P05783|K1C18_HUMAN_contaminant	4	R.AQIFANTVDNAR.I	KRT18	P05783
66467	3	611871	Dumas_exploris_2022_2023_08_mock_6_n-monomer_11-3-22	-2.25	2.641	0.626	0.626	tr|A0A0D9R924|A0A0D9R924_CHLSB	0	K.AEVVETTQVYTEEETRR.A	PLEC	A0A0D9R924
66612	2	611871	Dumas_exploris_2022_2023_08_mock_6_n-monomer_11-3-22	-2.48	2.268	0.505	0.505	sp|P05783|K1C18_HUMAN_contaminant	3	K.LEAEIATYR.R	KRT18	P05783
66745	2	611871	Dumas_exploris_2022_2023_08_mock_6_n-monomer_11-3-22	-2.41	2.702	0.646	0.646	sp|P05783|K1C18_HUMAN_contaminant	4	R.AQIFANTVDNAR.I	KRT18	P05783
67417	2	611871	Dumas_exploris_2022_2023_08_mock_6_n-monomer_11-3-22	-1.63	2.333	0.592	0.592	sp|P05783|K1C18_HUMAN_contaminant	4	R.AQIFANTVDNAR.I	KRT18	P05783
68892	2	611871	Dumas_exploris_2022_2023_08_mock_6_n-monomer_11-3-22	-1.5	2.308	0.458	0.458	sp|P05787|K2C8_HUMAN_contaminant	0	R.LQAEIEGLK.G	KRT8	P05787
6914	2	611871	Dumas_exploris_2022_2023_08_mock_6_n-monomer_11-3-22	-3.67	2.007	0.503	0.503	sp|P05783|K1C18_HUMAN_contaminant	4	K.VVSETNDTK.V	KRT18	P05783
69362	3	611871	Dumas_exploris_2022_2023_08_mock_6_n-monomer_11-3-22	-2.71	2.301	0.537	0.537	tr|A0A0D9RFF1|A0A0D9RFF1_CHLSB	4	K.IWHHTFYNELR.V		A0A0D9RFF1
69505	2	611871	Dumas_exploris_2022_2023_08_mock_6_n-monomer_11-3-22	-2.47	2.102	0.588	0.588	sp|P05783|K1C18_HUMAN_contaminant	4	R.AQIFANTVDNAR.I	KRT18	P05783
69515	2	611871	Dumas_exploris_2022_2023_08_mock_6_n-monomer_11-3-22	-1.89	2.039	0.397	0.397	sp|P05787|K2C8_HUMAN_contaminant	0	R.LQAEIEGLK.G	KRT8	P05787
69751	2	611871	Dumas_exploris_2022_2023_08_mock_6_n-monomer_11-3-22	-2.46	3.356	0.777	0.777	tr|A0A0D9R924|A0A0D9R924_CHLSB	0	R.SSSVGSSSSYPISPAVSR.T	PLEC	A0A0D9R924
70142	2	611871	Dumas_exploris_2022_2023_08_mock_6_n-monomer_11-3-22	-3.69	2.057	0.569	0.569	sp|P05783|K1C18_HUMAN_contaminant	4	R.AQIFANTVDNAR.I	KRT18	P05783
70146	2	611871	Dumas_exploris_2022_2023_08_mock_6_n-monomer_11-3-22	-2.95	2.27	0.654	0.654	tr|A0A0D9RV06|A0A0D9RV06_CHLSB	2	K.IGGIGTVPVGR.V	EEF1A2	A0A0D9RV06
71176	2	611871	Dumas_exploris_2022_2023_08_mock_6_n-monomer_11-3-22	-9.51	2.34	0.657	0.657	tr|A0A0D9RJU1|A0A0D9RJU1_CHLSB	0	R.EEAENTLQSFR.Q	VIM	A0A0D9RJU1
71536	2	611871	Dumas_exploris_2022_2023_08_mock_6_n-monomer_11-3-22	-8.39	2.102	0.447	0.447	sp|P04264|K2C1_HUMAN_contaminant	2	K.YEELQITAGR.H	KRT1	P04264
71545	2	611871	Dumas_exploris_2022_2023_08_mock_6_n-monomer_11-3-22	-5.69	2.248	0.639	0.639	tr|A0A0D9RE13|A0A0D9RE13_CHLSB	5	K.EITALAPSTMK.I	ACTA1	A0A0D9RE13
71594	2	611871	Dumas_exploris_2022_2023_08_mock_6_n-monomer_11-3-22	-5.49	2.263	0.427	0.427	sp|P04264|K2C1_HUMAN_contaminant	2	K.YEELQITAGR.H	KRT1	P04264
71665	3	611871	Dumas_exploris_2022_2023_08_mock_6_n-monomer_11-3-22	-3.81	2.458	0.696	0.696	tr|A0A0D9S2T3|A0A0D9S2T3_CHLSB	0	R.VGIVAWHPTAR.N	CORO1C	A0A0D9S2T3
71704	2	611871	Dumas_exploris_2022_2023_08_mock_6_n-monomer_11-3-22	-4.47	2.166	0.533	0.533	sp|P04264|K2C1_HUMAN_contaminant	2	K.YEELQITAGR.H	KRT1	P04264
71787	2	611871	Dumas_exploris_2022_2023_08_mock_6_n-monomer_11-3-22	-4	2.045	0.395	0.395	sp|P05783|K1C18_HUMAN_contaminant	6	R.IVLQIDNAR.L	KRT18	P05783
72419	2	611871	Dumas_exploris_2022_2023_08_mock_6_n-monomer_11-3-22	-1.81	2.201	0.421	0.421	sp|P05783|K1C18_HUMAN_contaminant	6	R.IVLQIDNAR.L	KRT18	P05783
72539	3	611871	Dumas_exploris_2022_2023_08_mock_6_n-monomer_11-3-22	-1.95	2.515	0.698	0.698	sp|P05787|K2C8_HUMAN_contaminant	0	R.TEM*ENEFVLIKK.D	KRT8	P05787
73084	2	611871	Dumas_exploris_2022_2023_08_mock_6_n-monomer_11-3-22	-3.08	2.33	0.45	0.45	sp|P05783|K1C18_HUMAN_contaminant	6	R.IVLQIDNAR.L	KRT18	P05783
73703	2	611871	Dumas_exploris_2022_2023_08_mock_6_n-monomer_11-3-22	-2.05	2.548	0.494	0.494	sp|P05783|K1C18_HUMAN_contaminant	6	R.IVLQIDNAR.L	KRT18	P05783
74354	2	611871	Dumas_exploris_2022_2023_08_mock_6_n-monomer_11-3-22	-1.97	2.039	0.378	0.378	sp|P05783|K1C18_HUMAN_contaminant	6	R.IVLQIDNAR.L	KRT18	P05783
75227	3	611871	Dumas_exploris_2022_2023_08_mock_6_n-monomer_11-3-22	-2.83	2.272	0.555	0.555	sp|P05783|K1C18_HUMAN_contaminant	3	K.VKLEAEIATYR.R	KRT18	P05783
76635	3	611871	Dumas_exploris_2022_2023_08_mock_6_n-monomer_11-3-22	-3.95	2.201	0.739	0.739	sp|P35908|K22E_HUMAN_contaminant	30	K.FASFIDKVR.F	KRT2	P35908
77037	2	611871	Dumas_exploris_2022_2023_08_mock_6_n-monomer_11-3-22	-2.57	2.066	0.545	0.545	tr|A0A0D9R924|A0A0D9R924_CHLSB	0	R.QYDIDDAIAK.N	PLEC	A0A0D9R924
78111	2	611871	Dumas_exploris_2022_2023_08_mock_6_n-monomer_11-3-22	-2.43	2.122	0.469	0.469	tr|A0A0D9RV06|A0A0D9RV06_CHLSB	1	R.LPLQDVYK.I	EEF1A2	A0A0D9RV06
78672	3	611871	Dumas_exploris_2022_2023_08_mock_6_n-monomer_11-3-22	-2.78	3.037	0.599	0.599	sp|P02769|ALBU_BOVIN_contaminant	0	R.RHPEYAVSVLLR.L	ALB	P02769
79079	2	611871	Dumas_exploris_2022_2023_08_mock_6_n-monomer_11-3-22	-5.87	2.208	0.652	0.652	tr|A0A0D9R0N5|A0A0D9R0N5_CHLSB	0	K.VANVELYYR.A	CLTC	A0A0D9R0N5
79091	2	611871	Dumas_exploris_2022_2023_08_mock_6_n-monomer_11-3-22	1.07	2.612	0.706	0.706	tr|A0A0D9R0N5|A0A0D9R0N5_CHLSB	0	K.VANVELYYR.A	CLTC	A0A0D9R0N5
83059	2	611871	Dumas_exploris_2022_2023_08_mock_6_n-monomer_11-3-22	-2.67	2.159	0.007	0.675	tr|A0A0D9R924|A0A0D9R924_CHLSB	0	R.SSS@VGSSSSYPISPAVSR.T	PLEC	A0A0D9R924
84016	2	611871	Dumas_exploris_2022_2023_08_mock_6_n-monomer_11-3-22	-3.11	2.337	0.408	0.408	sp|P05787|K2C8_HUMAN_contaminant	1	K.WSLLQQQK.T	KRT8	P05787
84038	3	611871	Dumas_exploris_2022_2023_08_mock_6_n-monomer_11-3-22	-3.36	2.54	0.619	0.619	tr|A0A0D9SBS7|A0A0D9SBS7_CHLSB	1	K.YYVTIIDAPGHR.D		A0A0D9SBS7
84868	2	611871	Dumas_exploris_2022_2023_08_mock_6_n-monomer_11-3-22	-2.68	2.449	0.689	0.689	tr|A0A0D9S3A0|A0A0D9S3A0_CHLSB	3	R.IM*NTFSVVPSPK.V	TUBB3	A0A0D9S3A0
85544	2	611871	Dumas_exploris_2022_2023_08_mock_6_n-monomer_11-3-22	-2.87	2.568	0.655	0.655	tr|A0A0D9RSU3|A0A0D9RSU3_CHLSB	8	R.FPGQLNADLR.K	TUBB1	A0A0D9RSU3
86160	2	611871	Dumas_exploris_2022_2023_08_mock_6_n-monomer_11-3-22	-2.23	2.881	0.617	0.617	tr|A0A0D9RSU3|A0A0D9RSU3_CHLSB	8	R.FPGQLNADLR.K	TUBB1	A0A0D9RSU3
86793	2	611871	Dumas_exploris_2022_2023_08_mock_6_n-monomer_11-3-22	-2.64	2.645	0.671	0.671	tr|A0A0D9RSU3|A0A0D9RSU3_CHLSB	8	R.FPGQLNADLR.K	TUBB1	A0A0D9RSU3
87441	2	611871	Dumas_exploris_2022_2023_08_mock_6_n-monomer_11-3-22	-3.2	2.655	0.653	0.653	tr|A0A0D9RSU3|A0A0D9RSU3_CHLSB	8	R.FPGQLNADLR.K	TUBB1	A0A0D9RSU3
88028	2	611871	Dumas_exploris_2022_2023_08_mock_6_n-monomer_11-3-22	-2.85	2.776	0.602	0.602	tr|A0A0D9RSU3|A0A0D9RSU3_CHLSB	8	R.FPGQLNADLR.K	TUBB1	A0A0D9RSU3
89293	2	611871	Dumas_exploris_2022_2023_08_mock_6_n-monomer_11-3-22	-3.92	2.776	0.556	0.556	sp|P05787|K2C8_HUMAN_contaminant	0	K.LSELEAALQR.A	KRT8	P05787
8935	2	611871	Dumas_exploris_2022_2023_08_mock_6_n-monomer_11-3-22	-2.38	2.38	0.656	0.656	tr|A0A0D9S3A0|A0A0D9S3A0_CHLSB	7	K.NM*M*AAC^DPR.H	TUBB3	A0A0D9S3A0
89981	2	611871	Dumas_exploris_2022_2023_08_mock_6_n-monomer_11-3-22	-3.29	2.461	0.497	0.497	sp|P05787|K2C8_HUMAN_contaminant	0	K.LSELEAALQR.A	KRT8	P05787
90077	2	611871	Dumas_exploris_2022_2023_08_mock_6_n-monomer_11-3-22	-3.92	2.17	0.567	0.567	tr|A0A0D9RKG6|A0A0D9RKG6_CHLSB	0	K.FM*IELDGTENK.S	ENO3	A0A0D9RKG6
90554	2	611871	Dumas_exploris_2022_2023_08_mock_6_n-monomer_11-3-22	3.16	2.207	0.48	0.48	sp|P05787|K2C8_HUMAN_contaminant	0	K.LSELEAALQR.A	KRT8	P05787
90967	2	611871	Dumas_exploris_2022_2023_08_mock_6_n-monomer_11-3-22	-1.45	2.458	0.507	0.507	sp|P05787|K2C8_HUMAN_contaminant	0	K.LSELEAALQR.A	KRT8	P05787
92801	3	611871	Dumas_exploris_2022_2023_08_mock_6_n-monomer_11-3-22	-3.28	2.712	0.606	0.606	tr|A0A0D9S9M0|A0A0D9S9M0_CHLSB	1	R.VAPEEHPVLLTEAPLNPK.A	ACTB	A0A0D9S9M0
93635	2	611871	Dumas_exploris_2022_2023_08_mock_6_n-monomer_11-3-22	-1.8	2.321	0.425	0.425	sp|A6NMY6|AXA2L_HUMAN_contaminant	1	R.DALNIETAIK.T	ANXA2P2	A6NMY6
94574	3	611871	Dumas_exploris_2022_2023_08_mock_6_n-monomer_11-3-22	-2.67	2.468	0.682	0.682	tr|A0A0D9RV06|A0A0D9RV06_CHLSB	2	R.EHALLAYTLGVK.Q	EEF1A2	A0A0D9RV06
9461	3	611871	Dumas_exploris_2022_2023_08_mock_6_n-monomer_11-3-22	-3.72	2.383	0.563	0.563	tr|A0A0D9S2T3|A0A0D9S2T3_CHLSB	0	K.KTTDTASVQNEAK.L	CORO1C	A0A0D9S2T3
95375	3	611871	Dumas_exploris_2022_2023_08_mock_6_n-monomer_11-3-22	-2.84	2.415	0.666	0.666	tr|A0A0D9RV06|A0A0D9RV06_CHLSB	2	R.EHALLAYTLGVK.Q	EEF1A2	A0A0D9RV06
95761	3	611871	Dumas_exploris_2022_2023_08_mock_6_n-monomer_11-3-22	-2.43	2.529	0.65	0.65	tr|A0A0D9R1G1|A0A0D9R1G1_CHLSB	5	R.QLFHPEQLITGK.E	TUBA1A	A0A0D9R1G1
96895	2	611871	Dumas_exploris_2022_2023_08_mock_6_n-monomer_11-3-22	-3.84	2.47	0.672	0.672	sp|P05787|K2C8_HUMAN_contaminant	0	R.SLDM*DSIIAEVK.A	KRT8	P05787
97123	2	611871	Dumas_exploris_2022_2023_08_mock_6_n-monomer_11-3-22	-2.68	2.405	0.636	0.636	sp|P05783|K1C18_HUMAN_contaminant	4	R.TVQSLEIDLDSM*R.N	KRT18	P05783
97287	2	611871	Dumas_exploris_2022_2023_08_mock_6_n-monomer_11-3-22	-1.65	2.662	0.531	0.531	sp|P05787|K2C8_HUMAN_contaminant	0	R.TEM*ENEFVLIK.K	KRT8	P05787
97616	2	611871	Dumas_exploris_2022_2023_08_mock_6_n-monomer_11-3-22	-0.88	2.012	0.153	0.153	tr|A0A0D9R924|A0A0D9R924_CHLSB	0	R.LSYTQLLR.R	PLEC	A0A0D9R924
99572	2	611871	Dumas_exploris_2022_2023_08_mock_6_n-monomer_11-3-22	-2.43	2.334	0.638	0.638	sp|P35908|K22E_HUMAN_contaminant	1	K.LNDLEEALQQAK.E	KRT2	P35908
99771	2	611871	Dumas_exploris_2022_2023_08_mock_6_n-monomer_11-3-22	-1.87	2.778	0.608	0.608	sp|P05787|K2C8_HUMAN_contaminant	0	R.ASLEAAIADAEQR.G	KRT8	P05787
99927	4	611871	Dumas_exploris_2022_2023_08_mock_6_n-monomer_11-3-22	-1.96	2.883	0.743	0.743	sp|P05783|K1C18_HUMAN_contaminant	4	K.NHEEEVKGLQAQIASSGLTVEVDAPK.S	KRT18	P05783
100059	3	611874	Dumas_exploris_2022_2023_14_mock_3_n-dimer_11-3-22	0.84	2.421	0.744	0.744	sp|P02769|ALBU_BOVIN_contaminant	0	R.RHPEYAVSVLLR.L	ALB	P02769
10140	3	611874	Dumas_exploris_2022_2023_14_mock_3_n-dimer_11-3-22	-0.55	2.461	0.541	0.541	tr|A0A0D9R221|A0A0D9R221_CHLSB	0	K.QHTEQEASYGR.D	MYO1D	A0A0D9R221
101697	3	611874	Dumas_exploris_2022_2023_14_mock_3_n-dimer_11-3-22	1.72	2.804	0.66	0.66	tr|A0A0D9R924|A0A0D9R924_CHLSB	0	R.QTLSIYQALKK.G	PLEC	A0A0D9R924
101865	2	611874	Dumas_exploris_2022_2023_14_mock_3_n-dimer_11-3-22	1.02	2.004	0.662	0.662	tr|A0A0D9R924|A0A0D9R924_CHLSB	0	R.SQVM*DEATALQLR.E	PLEC	A0A0D9R924
101920	2	611874	Dumas_exploris_2022_2023_14_mock_3_n-dimer_11-3-22	-0.85	2.114	0.401	0.401	tr|A0A0D9RA32|A0A0D9RA32_CHLSB	0	K.NGQDLGIAFK.I	HNRNPU	A0A0D9RA32
102108	2	611874	Dumas_exploris_2022_2023_14_mock_3_n-dimer_11-3-22	1.22	2.711	0.774	0.774	tr|A0A0D9RDN9|A0A0D9RDN9_CHLSB	0	R.EM*AEAFAGEIPK.V	AP2A2	A0A0D9RDN9
102539	3	611874	Dumas_exploris_2022_2023_14_mock_3_n-dimer_11-3-22	1.02	2.356	0.65	0.65	tr|A0A0D9R924|A0A0D9R924_CHLSB	0	K.GDEC^QLVGPAQPPHWK.V	PLEC	A0A0D9R924
102607	2	611874	Dumas_exploris_2022_2023_14_mock_3_n-dimer_11-3-22	1.06	2.895	0.727	0.727	tr|A0A0D9R924|A0A0D9R924_CHLSB	0	R.SQVM*DEATALQLR.E	PLEC	A0A0D9R924
102807	3	611874	Dumas_exploris_2022_2023_14_mock_3_n-dimer_11-3-22	0.73	2.896	0.745	0.745	tr|A0A0D9R0N5|A0A0D9R0N5_CHLSB	0	K.VSQPIEGHAASFAQFK.M	CLTC	A0A0D9R0N5
102976	3	611874	Dumas_exploris_2022_2023_14_mock_3_n-dimer_11-3-22	1.27	2.945	0.648	0.648	tr|A0A0D9R0Y7|A0A0D9R0Y7_CHLSB	0	R.SRPFTVAASFQSTSVK.S	LIMA1	A0A0D9R0Y7
10323	2	611874	Dumas_exploris_2022_2023_14_mock_3_n-dimer_11-3-22	1.38	2.095	0.466	0.466	tr|A0A0D9R0J1|A0A0D9R0J1_CHLSB	0	K.HSFYNNK.C	ZC3H7B	A0A0D9R0J1
103243	3	611874	Dumas_exploris_2022_2023_14_mock_3_n-dimer_11-3-22	1.1	3.183	0.786	0.786	tr|A0A0D9R924|A0A0D9R924_CHLSB	0	K.GDEC^QLVGPAQPPHWK.V	PLEC	A0A0D9R924
103485	3	611874	Dumas_exploris_2022_2023_14_mock_3_n-dimer_11-3-22	-0.85	2.605	0.657	0.657	tr|A0A0D9RDN9|A0A0D9RDN9_CHLSB	1	R.AC^NQLGQFLQHR.E	AP2A2	A0A0D9RDN9
103568	2	611874	Dumas_exploris_2022_2023_14_mock_3_n-dimer_11-3-22	0.62	2.794	0.66	0.66	tr|A0A0D9R924|A0A0D9R924_CHLSB	0	R.EGLTSIEEVTK.N	PLEC	A0A0D9R924
103690	2	611874	Dumas_exploris_2022_2023_14_mock_3_n-dimer_11-3-22	0.76	2.105	0.677	0.677	tr|A0A0D9RDN9|A0A0D9RDN9_CHLSB	0	R.LEPNLQAQMYR.L	AP2A2	A0A0D9RDN9
103702	3	611874	Dumas_exploris_2022_2023_14_mock_3_n-dimer_11-3-22	0.71	3.219	0.698	0.698	tr|A0A0D9S407|A0A0D9S407_CHLSB	0	K.TVFEALQAPAC^HENM*VK.V	AP2A1	A0A0D9S407
103728	2	611874	Dumas_exploris_2022_2023_14_mock_3_n-dimer_11-3-22	1.08	2.405	0.551	0.551	tr|A0A0D9RUQ5|A0A0D9RUQ5_CHLSB	0	K.AVDEAADALLK.A	IMMT	A0A0D9RUQ5
104166	3	611874	Dumas_exploris_2022_2023_14_mock_3_n-dimer_11-3-22	0.48	3.696	0.76	0.76	tr|A0A0D9RDN9|A0A0D9RDN9_CHLSB	1	R.AC^NQLGQFLQHR.E	AP2A2	A0A0D9RDN9
104257	2	611874	Dumas_exploris_2022_2023_14_mock_3_n-dimer_11-3-22	1.34	2.227	0.545	0.545	tr|A0A0D9R924|A0A0D9R924_CHLSB	0	R.EGLTSIEEVTK.N	PLEC	A0A0D9R924
104269	2	611874	Dumas_exploris_2022_2023_14_mock_3_n-dimer_11-3-22	0.89	2.562	0.096	0.697	tr|A0A0D9R924|A0A0D9R924_CHLSB	0	R.SSS@VGSSSSYPISPAVSR.T	PLEC	A0A0D9R924
104292	2	611874	Dumas_exploris_2022_2023_14_mock_3_n-dimer_11-3-22	0.84	3.2	0.671	0.671	tr|A0A0D9R0N5|A0A0D9R0N5_CHLSB	0	K.HDVVFLITK.Y	CLTC	A0A0D9R0N5
104634	2	611874	Dumas_exploris_2022_2023_14_mock_3_n-dimer_11-3-22	1.16	2.581	0.434	0.434	sp|P05787|K2C8_HUMAN_contaminant	1	K.WSLLQQQK.T	KRT8	P05787
104777	2	611874	Dumas_exploris_2022_2023_14_mock_3_n-dimer_11-3-22	0.45	2.86	0.712	0.712	tr|A0A0D9R1R5|A0A0D9R1R5_CHLSB	1	K.M*EPLNNLQVAVK.N	AP2B1	A0A0D9R1R5
104873	2	611874	Dumas_exploris_2022_2023_14_mock_3_n-dimer_11-3-22	-0.06	2.727	0.532	0.532	tr|A0A0D9R924|A0A0D9R924_CHLSB	0	R.QEELYSELQAR.E	PLEC	A0A0D9R924
104970	3	611874	Dumas_exploris_2022_2023_14_mock_3_n-dimer_11-3-22	-0.24	2.365	0.596	0.596	tr|A0A0D9SBS7|A0A0D9SBS7_CHLSB	1	K.YYVTIIDAPGHR.D		A0A0D9SBS7
104980	2	611874	Dumas_exploris_2022_2023_14_mock_3_n-dimer_11-3-22	-0.81	2.378	0.644	0.644	tr|A0A0D9R0N5|A0A0D9R0N5_CHLSB	0	K.HDVVFLITK.Y	CLTC	A0A0D9R0N5
104983	3	611874	Dumas_exploris_2022_2023_14_mock_3_n-dimer_11-3-22	-0.34	2.431	0.667	0.667	tr|A0A0D9RKZ5|A0A0D9RKZ5_CHLSB	0	K.M*LDAEDIVGTARPDEK.A	ACTN1	A0A0D9RKZ5
105150	2	611874	Dumas_exploris_2022_2023_14_mock_3_n-dimer_11-3-22	0.61	2.159	0.462	0.462	tr|A0A0D9RNK4|A0A0D9RNK4_CHLSB	0	R.FDEVLIR.H	MYO1C	A0A0D9RNK4
105422	2	611874	Dumas_exploris_2022_2023_14_mock_3_n-dimer_11-3-22	0.67	2.597	0.72	0.72	tr|A0A0D9R1R5|A0A0D9R1R5_CHLSB	1	K.M*EPLNNLQVAVK.N	AP2B1	A0A0D9R1R5
105436	3	611874	Dumas_exploris_2022_2023_14_mock_3_n-dimer_11-3-22	0.47	2.764	0.786	0.786	sp|P02769|ALBU_BOVIN_contaminant	0	K.LKPDPNTLC^DEFK.A	ALB	P02769
105684	2	611874	Dumas_exploris_2022_2023_14_mock_3_n-dimer_11-3-22	1.68	2.271	0.587	0.587	tr|A0A0D9S3K2|A0A0D9S3K2_CHLSB	0	R.WLAIDANAR.R	KPNB1	A0A0D9S3K2
105778	2	611874	Dumas_exploris_2022_2023_14_mock_3_n-dimer_11-3-22	1.72	2.224	0.651	0.651	tr|A0A0D9R924|A0A0D9R924_CHLSB	0	R.HISDLYEDLR.D	PLEC	A0A0D9R924
106135	3	611874	Dumas_exploris_2022_2023_14_mock_3_n-dimer_11-3-22	2.56	2.239	0.624	0.624	tr|A0A0D9R0N5|A0A0D9R0N5_CHLSB	0	R.KFNALFAQGNYSEAAK.V	CLTC	A0A0D9R0N5
106367	2	611874	Dumas_exploris_2022_2023_14_mock_3_n-dimer_11-3-22	1.22	2.477	0.648	0.648	tr|A0A0D9R924|A0A0D9R924_CHLSB	0	K.TPVDVPVGGFK.G	PLEC	A0A0D9R924
106384	2	611874	Dumas_exploris_2022_2023_14_mock_3_n-dimer_11-3-22	3.25	2.491	0.691	0.691	tr|A0A0D9RDN9|A0A0D9RDN9_CHLSB	0	R.LLQC^YPPPDPAVR.G	AP2A2	A0A0D9RDN9
106405	2	611874	Dumas_exploris_2022_2023_14_mock_3_n-dimer_11-3-22	1.88	2.407	0.539	0.539	tr|A0A0D9RSU3|A0A0D9RSU3_CHLSB	8	R.FPGQLNADLR.K	TUBB1	A0A0D9RSU3
106500	2	611874	Dumas_exploris_2022_2023_14_mock_3_n-dimer_11-3-22	-1.75	2.305	0.612	0.612	tr|A0A0D9RDN9|A0A0D9RDN9_CHLSB	1	K.QSAALC^LLR.L	AP2A2	A0A0D9RDN9
107159	2	611874	Dumas_exploris_2022_2023_14_mock_3_n-dimer_11-3-22	2.59	2.397	0.701	0.701	tr|A0A0D9RDN9|A0A0D9RDN9_CHLSB	0	R.LLQC^YPPPDPAVR.G	AP2A2	A0A0D9RDN9
107324	2	611874	Dumas_exploris_2022_2023_14_mock_3_n-dimer_11-3-22	1.15	2.076	0.509	0.509	tr|A0A0D9RBL8|A0A0D9RBL8_CHLSB	0	K.LQSSNIFTVAK.R	AP1B1	A0A0D9RBL8
107351	3	611874	Dumas_exploris_2022_2023_14_mock_3_n-dimer_11-3-22	1.14	2.588	0.768	0.768	tr|A0A0D9RGI6|A0A0D9RGI6_CHLSB	1	K.IVLDNSVFSEHR.N	CLTCL1	A0A0D9RGI6
107372	2	611874	Dumas_exploris_2022_2023_14_mock_3_n-dimer_11-3-22	0.89	2.487	0.61	0.61	tr|A0A0D9S3A0|A0A0D9S3A0_CHLSB	3	R.IM*NTFSVVPSPK.V	TUBB3	A0A0D9S3A0
107406	2	611874	Dumas_exploris_2022_2023_14_mock_3_n-dimer_11-3-22	1.17	2.122	0.432	0.432	tr|A0A0D9RBL8|A0A0D9RBL8_CHLSB	0	K.GLEISGTFTR.Q	AP1B1	A0A0D9RBL8
107698	2	611874	Dumas_exploris_2022_2023_14_mock_3_n-dimer_11-3-22	0.5	2.717	0.766	0.766	tr|A0A0D9S407|A0A0D9S407_CHLSB	0	K.THIDTVINALK.T	AP2A1	A0A0D9S407
107893	2	611874	Dumas_exploris_2022_2023_14_mock_3_n-dimer_11-3-22	0.96	2.293	0.547	0.547	tr|A0A0D9RSU3|A0A0D9RSU3_CHLSB	8	R.FPGQLNADLR.K	TUBB1	A0A0D9RSU3
107933	3	611874	Dumas_exploris_2022_2023_14_mock_3_n-dimer_11-3-22	1.19	2.677	0.749	0.749	tr|A0A0D9RGI6|A0A0D9RGI6_CHLSB	1	K.IVLDNSVFSEHR.N	CLTCL1	A0A0D9RGI6
107964	2	611874	Dumas_exploris_2022_2023_14_mock_3_n-dimer_11-3-22	1.45	2.533	0.747	0.747	tr|A0A0D9R924|A0A0D9R924_CHLSB	0	R.APVPASELLASR.V	PLEC	A0A0D9R924
108010	2	611874	Dumas_exploris_2022_2023_14_mock_3_n-dimer_11-3-22	1.32	2.636	0.604	0.604	tr|A0A0D9RJ20|A0A0D9RJ20_CHLSB	0	K.IDIIPNPQER.T	HSP90AB1	A0A0D9RJ20
108478	3	611874	Dumas_exploris_2022_2023_14_mock_3_n-dimer_11-3-22	0.49	2.224	0.635	0.635	tr|A0A0D9R0N5|A0A0D9R0N5_CHLSB	0	K.QLPLVKPYLR.S	CLTC	A0A0D9R0N5
108499	2	611874	Dumas_exploris_2022_2023_14_mock_3_n-dimer_11-3-22	0.81	2.058	0.511	0.511	tr|A0A0D9R0N5|A0A0D9R0N5_CHLSB	0	R.IAAYLFK.G	CLTC	A0A0D9R0N5
108658	2	611874	Dumas_exploris_2022_2023_14_mock_3_n-dimer_11-3-22	0.88	2.359	0.592	0.592	tr|A0A0D9RSU3|A0A0D9RSU3_CHLSB	8	R.FPGQLNADLR.K	TUBB1	A0A0D9RSU3
108699	3	611874	Dumas_exploris_2022_2023_14_mock_3_n-dimer_11-3-22	1.61	2.735	0.733	0.733	tr|A0A0D9RGI6|A0A0D9RGI6_CHLSB	1	K.IVLDNSVFSEHR.N	CLTCL1	A0A0D9RGI6
109440	2	611874	Dumas_exploris_2022_2023_14_mock_3_n-dimer_11-3-22	1.29	2.974	0.558	0.558	tr|A0A0D9RDN9|A0A0D9RDN9_CHLSB	0	K.THIETVINALK.T	AP2A2	A0A0D9RDN9
109451	3	611874	Dumas_exploris_2022_2023_14_mock_3_n-dimer_11-3-22	0.63	2.94	0.643	0.643	tr|A0A0D9R1R5|A0A0D9R1R5_CHLSB	0	K.ALQHM*TDFAIQFNK.N	AP2B1	A0A0D9R1R5
109538	2	611874	Dumas_exploris_2022_2023_14_mock_3_n-dimer_11-3-22	-0.46	2.149	0.567	0.567	tr|A0A0D9RKZ5|A0A0D9RKZ5_CHLSB	0	K.NYITVDELR.R	ACTN1	A0A0D9RKZ5
109652	2	611874	Dumas_exploris_2022_2023_14_mock_3_n-dimer_11-3-22	1.68	2.632	0.716	0.716	tr|A0A0D9RD03|A0A0D9RD03_CHLSB	0	R.WALSQSNPSALR.E	VCP	A0A0D9RD03
109802	3	611874	Dumas_exploris_2022_2023_14_mock_3_n-dimer_11-3-22	1.05	2.765	0.742	0.742	tr|A0A0D9QVJ0|A0A0D9QVJ0_CHLSB	0	K.M*VSDINNGWQHLEQAEK.G	ACTN4	A0A0D9QVJ0
110031	3	611874	Dumas_exploris_2022_2023_14_mock_3_n-dimer_11-3-22	1.22	3.165	0.67	0.67	sp|P04264|K2C1_HUMAN_contaminant	0	K.QISNLQQSISDAEQR.G	KRT1	P04264
110080	3	611874	Dumas_exploris_2022_2023_14_mock_3_n-dimer_11-3-22	0.92	2.508	0.636	0.636	tr|A0A0D9QVJ0|A0A0D9QVJ0_CHLSB	0	K.M*LDAEDIVNTARPDEK.A	ACTN4	A0A0D9QVJ0
110252	2	611874	Dumas_exploris_2022_2023_14_mock_3_n-dimer_11-3-22	1.52	2.077	0.315	0.315	tr|A0A0D9RZY4|A0A0D9RZY4_CHLSB	0	K.AIGEELLPR.G	HIP1	A0A0D9RZY4
110507	3	611874	Dumas_exploris_2022_2023_14_mock_3_n-dimer_11-3-22	1.51	2.919	0.667	0.667	tr|A0A0D9R0Y7|A0A0D9R0Y7_CHLSB	0	K.NESEEILERPAQLANAR.E	LIMA1	A0A0D9R0Y7
110872	2	611874	Dumas_exploris_2022_2023_14_mock_3_n-dimer_11-3-22	-0.55	2.888	0.632	0.632	tr|A0A0D9RDH4|A0A0D9RDH4_CHLSB	0	K.QVLTLQSQLADTK.K	MYH10	A0A0D9RDH4
111355	2	611874	Dumas_exploris_2022_2023_14_mock_3_n-dimer_11-3-22	0.39	3.676	0.794	0.794	tr|A0A0D9R924|A0A0D9R924_CHLSB	0	K.AYC^DPSTGEPVTYSELQQR.C	PLEC	A0A0D9R924
111487	2	611874	Dumas_exploris_2022_2023_14_mock_3_n-dimer_11-3-22	4.73	2.283	0.636	0.636	tr|A0A0D9RXZ5|A0A0D9RXZ5_CHLSB	0	K.FNEVVSVLK.D	MYO6	A0A0D9RXZ5
111530	3	611874	Dumas_exploris_2022_2023_14_mock_3_n-dimer_11-3-22	1.17	3.427	0.75	0.75	tr|A0A0D9S302|A0A0D9S302_CHLSB	0	R.APVIFSHSSAYSLC^ASR.R	DPEP1	A0A0D9S302
112836	2	611874	Dumas_exploris_2022_2023_14_mock_3_n-dimer_11-3-22	3.22	2.279	0.639	0.639	tr|A0A0D9RR42|A0A0D9RR42_CHLSB	0	K.SANVNEFPVLK.A	CSE1L	A0A0D9RR42
112915	4	611874	Dumas_exploris_2022_2023_14_mock_3_n-dimer_11-3-22	0.25	3.101	0.699	0.699	tr|A0A0D9R0N5|A0A0D9R0N5_CHLSB	0	R.ALEHFTDLYDIKR.A	CLTC	A0A0D9R0N5
112970	2	611874	Dumas_exploris_2022_2023_14_mock_3_n-dimer_11-3-22	0.86	3.178	0.702	0.702	tr|A0A0D9QW51|A0A0D9QW51_CHLSB	0	K.NLNNSNLFSPVNR.D	NUP98	A0A0D9QW51
113096	3	611874	Dumas_exploris_2022_2023_14_mock_3_n-dimer_11-3-22	1.14	2.762	0.612	0.612	tr|A0A0D9RIZ3|A0A0D9RIZ3_CHLSB	0	K.DGSLPPELSC^IPSHR.V	FKBP15	A0A0D9RIZ3
11338	2	611874	Dumas_exploris_2022_2023_14_mock_3_n-dimer_11-3-22	1.31	2.043	0.538	0.538	tr|A0A0D9R1G1|A0A0D9R1G1_CHLSB	4	R.GHYTIGK.E	TUBA1A	A0A0D9R1G1
113436	2	611874	Dumas_exploris_2022_2023_14_mock_3_n-dimer_11-3-22	1.24	2.376	0.552	0.552	tr|A0A0D9S2T3|A0A0D9S2T3_CHLSB	0	R.QLALWNPK.N	CORO1C	A0A0D9S2T3
113874	2	611874	Dumas_exploris_2022_2023_14_mock_3_n-dimer_11-3-22	1.67	3.095	0.758	0.758	tr|A0A0D9RDH4|A0A0D9RDH4_CHLSB	0	K.IGQLEEQLEQEAK.E	MYH10	A0A0D9RDH4
113898	2	611874	Dumas_exploris_2022_2023_14_mock_3_n-dimer_11-3-22	1.27	2.923	0.74	0.74	tr|A0A0D9RBL8|A0A0D9RBL8_CHLSB	0	K.DIPNENEAQFQIR.D	AP1B1	A0A0D9RBL8
114013	3	611874	Dumas_exploris_2022_2023_14_mock_3_n-dimer_11-3-22	1	2.304	0.536	0.536	tr|A0A0D9RIZ3|A0A0D9RIZ3_CHLSB	0	K.DGSLPPELSC^IPSHR.V	FKBP15	A0A0D9RIZ3
114215	2	611874	Dumas_exploris_2022_2023_14_mock_3_n-dimer_11-3-22	1.09	2.188	0.498	0.498	tr|A0A0D9R924|A0A0D9R924_CHLSB	0	R.ALQALEELR.L	PLEC	A0A0D9R924
114234	2	611874	Dumas_exploris_2022_2023_14_mock_3_n-dimer_11-3-22	0.76	2.037	0.639	0.639	tr|A0A0D9R0N5|A0A0D9R0N5_CHLSB	0	K.LLYNNVSNFGR.L	CLTC	A0A0D9R0N5
114540	2	611874	Dumas_exploris_2022_2023_14_mock_3_n-dimer_11-3-22	0.96	2.338	0.668	0.668	tr|A0A0D9RMI8|A0A0D9RMI8_CHLSB	0	R.EM*LNLYIENEGK.M	HSPA4	A0A0D9RMI8
114585	3	611874	Dumas_exploris_2022_2023_14_mock_3_n-dimer_11-3-22	0.78	2.557	0.453	0.453	tr|A0A0D9R981|A0A0D9R981_CHLSB	0	K.KFSIEEALQSGR.L	PPL	A0A0D9R981
114911	2	611874	Dumas_exploris_2022_2023_14_mock_3_n-dimer_11-3-22	1.07	2.342	0.464	0.464	tr|A0A0D9R6E6|A0A0D9R6E6_CHLSB	0	K.ALELDSNLYR.I	MYH9	A0A0D9R6E6
114977	3	611874	Dumas_exploris_2022_2023_14_mock_3_n-dimer_11-3-22	1.88	2.53	0.709	0.709	tr|A0A0D9QW51|A0A0D9QW51_CHLSB	0	K.HNNSNSVDDTIVALNMR.A	NUP98	A0A0D9QW51
115218	3	611874	Dumas_exploris_2022_2023_14_mock_3_n-dimer_11-3-22	1.93	4.439	0.813	0.813	tr|A0A0D9REP7|A0A0D9REP7_CHLSB	0	R.GHVFEESQVAGTPM*FVVK.A	EEF2	A0A0D9REP7
115269	2	611874	Dumas_exploris_2022_2023_14_mock_3_n-dimer_11-3-22	0.38	3.162	0	0.739	tr|A0A0D9RJ20|A0A0D9RJ20_CHLSB	0	R.TLTLVDTGIGM*TK.A	HSP90AB1	A0A0D9RJ20
115699	2	611874	Dumas_exploris_2022_2023_14_mock_3_n-dimer_11-3-22	0.98	2.09	0.465	0.465	tr|A0A0D9R145|A0A0D9R145_CHLSB	0	K.FIQLQLNR.A	MYO19	A0A0D9R145
115892	3	611874	Dumas_exploris_2022_2023_14_mock_3_n-dimer_11-3-22	0.89	2.455	0.603	0.603	tr|A0A0D9R8U2|A0A0D9R8U2_CHLSB	0	K.LAASGEGGLQELSGHFENQK.V	DBN1	A0A0D9R8U2
116026	2	611874	Dumas_exploris_2022_2023_14_mock_3_n-dimer_11-3-22	1.25	2.572	0.721	0.721	tr|A0A0D9RI00|A0A0D9RI00_CHLSB	0	K.VSTTLNVAQAYYAR.D	MYO1B	A0A0D9RI00
116086	2	611874	Dumas_exploris_2022_2023_14_mock_3_n-dimer_11-3-22	1.8	2.143	0.435	0.435	sp|A6NMY6|AXA2L_HUMAN_contaminant	1	R.DALNIETAIK.T	ANXA2P2	A6NMY6
116128	3	611874	Dumas_exploris_2022_2023_14_mock_3_n-dimer_11-3-22	0.4	2.493	0.601	0.601	tr|A0A0D9RKZ5|A0A0D9RKZ5_CHLSB	0	K.ILAGDKNYITVDELR.R	ACTN1	A0A0D9RKZ5
116875	2	611874	Dumas_exploris_2022_2023_14_mock_3_n-dimer_11-3-22	1.36	2.151	0.502	0.502	tr|A0A0D9R6E6|A0A0D9R6E6_CHLSB	0	K.TDLLLEPYNK.Y	MYH9	A0A0D9R6E6
116989	2	611874	Dumas_exploris_2022_2023_14_mock_3_n-dimer_11-3-22	1.26	2.109	0.465	0.465	tr|A0A0D9R981|A0A0D9R981_CHLSB	0	R.SYQSELEALR.R	PPL	A0A0D9R981
117094	3	611874	Dumas_exploris_2022_2023_14_mock_3_n-dimer_11-3-22	0.83	2.985	0.73	0.73	tr|A0A0D9R924|A0A0D9R924_CHLSB	0	R.DALDGPATEAEPEHSFDGLR.Q	PLEC	A0A0D9R924
117141	2	611874	Dumas_exploris_2022_2023_14_mock_3_n-dimer_11-3-22	-0.77	2.32	0.542	0.542	tr|A0A0D9RGI6|A0A0D9RGI6_CHLSB	1	K.LEC^SEELGDLVK.T	CLTCL1	A0A0D9RGI6
117727	2	611874	Dumas_exploris_2022_2023_14_mock_3_n-dimer_11-3-22	1.26	2.273	0.609	0.609	tr|A0A0D9S302|A0A0D9S302_CHLSB	0	R.AVGFGGDFDGVPR.V	DPEP1	A0A0D9S302
117755	3	611874	Dumas_exploris_2022_2023_14_mock_3_n-dimer_11-3-22	1.92	2.205	0.638	0.638	tr|A0A0D9R8U2|A0A0D9R8U2_CHLSB	0	R.AAAPQAWAGPMEEPPQAQAPPR.G	DBN1	A0A0D9R8U2
117891	2	611874	Dumas_exploris_2022_2023_14_mock_3_n-dimer_11-3-22	1.22	2.58	0.722	0.722	tr|A0A0D9R1R5|A0A0D9R1R5_CHLSB	0	K.DSDYYNM*LLK.K	AP2B1	A0A0D9R1R5
117946	2	611874	Dumas_exploris_2022_2023_14_mock_3_n-dimer_11-3-22	1.5	3.355	0.691	0.691	tr|A0A0D9RA32|A0A0D9RA32_CHLSB	0	R.NFILDQTNVSAAAQR.R	HNRNPU	A0A0D9RA32
118042	2	611874	Dumas_exploris_2022_2023_14_mock_3_n-dimer_11-3-22	1.08	2.515	0.652	0.652	tr|A0A0D9RSU3|A0A0D9RSU3_CHLSB	8	K.LAVNM*VPFPR.L	TUBB1	A0A0D9RSU3
118180	2	611874	Dumas_exploris_2022_2023_14_mock_3_n-dimer_11-3-22	0.77	2.083	0.553	0.553	tr|A0A0D9R300|A0A0D9R300_CHLSB	0	R.DLLVQQASQC^LSK.L		A0A0D9R300
118415	2	611874	Dumas_exploris_2022_2023_14_mock_3_n-dimer_11-3-22	0.61	2.461	0.53	0.53	tr|A0A0D9R0N5|A0A0D9R0N5_CHLSB	0	R.C^NEPAVWSQLAK.A	CLTC	A0A0D9R0N5
118434	3	611874	Dumas_exploris_2022_2023_14_mock_3_n-dimer_11-3-22	-0.31	2.232	0.657	0.657	tr|A0A0D9R221|A0A0D9R221_CHLSB	0	K.VIGFKPEEIQTVYK.I	MYO1D	A0A0D9R221
118803	2	611874	Dumas_exploris_2022_2023_14_mock_3_n-dimer_11-3-22	0.77	2.235	0.553	0.553	tr|A0A0D9R924|A0A0D9R924_CHLSB	0	K.QITVEELVR.S	PLEC	A0A0D9R924
[truncated: 371 more rows]
